# Supplementary material for: Differential proteomes of the cyanobacterium Cyanothece sp. CCY 0110 upon exposure to heavy metals
Source: Data Brief. 2015 May 22;4:152–8. doi: 10.1016/j.dib.2015.04.015 (PMC4510382; doi:10.1016/j.dib.2015.04.015)
Supplement: Supplementary file 1 — Supplementary material [file mmc1.xlsx]

## Sheet: Phenyx (ID)
jobid	AC	sequence	charge	zscore	pvalue	is selected	moz	miss. cleav.	modif	113.1	114.1	115.1	116.1	117.1	118.1	119.1	121.1	spectra descr.	pm key
11725	tr|A3IIZ6|A3IIZ6_9CHRO	ITSNQSTIVTNAAR	2	11.1044	1.91e-27	1	890.514	0	iTRAQ_8plex_Nterm:::::::::::::::	9.2045	4.2586	16.9032	25.2178	11.4679	14.2179	23.5052	45.419	File: Sara_Cyano_Cu_LD_30.5.wiff, Sample: Sara_Cyano_Cu_LD_30.5 (sample number 1), Elution: 50.336 to 50.829 min, Period: 1, Cycle(s): 2371, 2376 (Experiment 2)	ITSNQSTIVTNAAR%iTRAQ_8plex_Nterm:::::::::::::::%sample_0%cmpd_3330
11725	tr|A3IIZ6|A3IIZ6_9CHRO	ITSNQSTIVTNAAR	2	10.274	1.477e-23	1	890.516	0	iTRAQ_8plex_Nterm:::::::::::::::	1.6391	0.7661	3.1398	4.2334	1.9668	2.4835	4.1177	9.5448	File: Sara_Cyano_Cu_LD_30.wiff, Sample: Sara_Cyano_Cu_LD_30 (sample number 1), Elution: 50.145 to 51.218 min, Period: 1, Cycle(s): 2370, 2379 (Experiment 2)	ITSNQSTIVTNAAR%iTRAQ_8plex_Nterm:::::::::::::::%sample_0%cmpd_2906
11725	tr|A3IIZ6|A3IIZ6_9CHRO	ITSNQSTIVTNAAR	2	9.12374	1.161e-18	1	890.507	0	iTRAQ_8plex_Nterm:::::::::::::::	0.848	0.3807	1.6057	2.4479	0.7954	1.1909	1.9398	5.2651	File: Sara_Cyano_Cu_LD_30.5.wiff, Sample: Sara_Cyano_Cu_LD_30.5 (sample number 1), Elution: 51.629 min, Period: 1, Cycle(s): 2393 (Experiment 2)	ITSNQSTIVTNAAR%iTRAQ_8plex_Nterm:::::::::::::::%sample_0%cmpd_3339
11725	tr|A3IIZ6|A3IIZ6_9CHRO	ITSNQSTIVTNAAR	2	8.85927	1.289e-17	1	890.516	0	iTRAQ_8plex_Nterm:::::::::::::::	0.1374	0.0238	0.2676	0.4128	0.1784	0.2711	0.2868	0.8236	File: Sara_Cyano_Cu_LD_31.wiff, Sample: Sara_Cyano_Cu_LD_31 (sample number 1), Elution: 50.864 min, Period: 1, Cycle(s): 2372 (Experiment 3)	ITSNQSTIVTNAAR%iTRAQ_8plex_Nterm:::::::::::::::%sample_0%cmpd_3754
11725	tr|A3IIZ6|A3IIZ6_9CHRO	GEFLSTSQLDALSQMVAESNKR	3	12.7913	2.568e-36	1	1007.19	1	iTRAQ_8plex_Nterm:::::::::::::::::::::iTRAQ_8plex_K::	6.6085	10.6871	11.7947	11.8171	8.7444	8.9849	1.4682	1.6031	File: Sara_Cyano_Cu_LD_28.wiff, Sample: Sara_Cyano_Cu_LD_28 (sample number 1), Elution: 82.534 min, Period: 1, Cycle(s): 3434 (Experiment 2)	GEFLSTSQLDALSQMVAESNKR%iTRAQ_8plex_Nterm:::::::::::::::::::::iTRAQ_8plex_K::%sample_0%cmpd_1379
11725	tr|A3IIZ6|A3IIZ6_9CHRO	GEFLSTSQLDALSQMVAESNKR	3	13.5859	6.802e-41	1	1007.2	1	iTRAQ_8plex_Nterm:::::::::::::::::::::iTRAQ_8plex_K::	5.4147	8.7933	10.38	9.9691	7.2211	7.1889	1.1959	1.2697	File: Sara_Cyano_Cu_LD_28.5.wiff, Sample: Sara_Cyano_Cu_LD_28.5 (sample number 1), Elution: 81.722 min, Period: 1, Cycle(s): 3455 (Experiment 2)	GEFLSTSQLDALSQMVAESNKR%iTRAQ_8plex_Nterm:::::::::::::::::::::iTRAQ_8plex_K::%sample_0%cmpd_1863
11725	tr|A3IIZ6|A3IIZ6_9CHRO	EAALEIVNDR	2	7.67848	2.495e-13	1	717.404	0	iTRAQ_8plex_Nterm:::::::::::	2.8424	1.4989	1.6727	1.9199	2.7429	2.648	1.0793	18.1531	File: Sara_Cyano_Cu_LD_28.wiff, Sample: Sara_Cyano_Cu_LD_28 (sample number 1), Elution: 60.905 to 61.909 min, Period: 1, Cycle(s): 2593, 2604 (Experiment 2)	EAALEIVNDR%iTRAQ_8plex_Nterm:::::::::::%sample_0%cmpd_1263
11725	tr|A3IIZ6|A3IIZ6_9CHRO	VVSQADAR	2	6.14864	8.596e-09	1	575.348	0	iTRAQ_8plex_Nterm:::::::::	36.8128	19.0946	38.188	45.6348	37.0304	37.8269	36.2227	55.2876	File: Sara_Cyano_Cu_LD_29.wiff, Sample: Sara_Cyano_Cu_LD_29 (sample number 1), Elution: 38.171 to 38.648 min, Period: 1, Cycle(s): 2232, 2239 (Experiment 2)	VVSQADAR%iTRAQ_8plex_Nterm:::::::::%sample_0%cmpd_1891
11725	tr|A3IIZ6|A3IIZ6_9CHRO	VVSQADAR	2	6.44696	1.255e-09	1	575.326	0	iTRAQ_8plex_Nterm:::::::::	5.8695	3.5259	6.2223	8.3372	6.0931	6.2449	5.3185	11.486	File: Sara_Cyano_Cu_LD_29.5.wiff, Sample: Sara_Cyano_Cu_LD_29.5 (sample number 1), Elution: 40.328 to 45.893 min, Period: 1, Cycle(s): 2281, 2290, 2309, 2320, 2329 (Experiment 2), 2299 (Experiment 3)	VVSQADAR%iTRAQ_8plex_Nterm:::::::::%sample_0%cmpd_2403
11725	tr|A3IIZ6|A3IIZ6_9CHRO	VVSQADAR	2	5.62344	2.059e-07	1	575.336	0	iTRAQ_8plex_Nterm:::::::::	34.0508	19.1278	36.5391	42.9707	34.3453	35.4305	33.8404	52.6106	File: Sara_Cyano_Cu_LD_29.5.wiff, Sample: Sara_Cyano_Cu_LD_29.5 (sample number 1), Elution: 38.779 to 39.324 min, Period: 1, Cycle(s): 2262, 2267 (Experiment 2)	VVSQADAR%iTRAQ_8plex_Nterm:::::::::%sample_0%cmpd_2320
11725	tr|A3IIZ6|A3IIZ6_9CHRO	VVSQADAR	2	6.76648	1.451e-10	1	575.311	0	iTRAQ_8plex_Nterm:::::::::	17.5848	9.1835	18.0454	24.1667	18.2697	18.4732	17.4237	33.8601	File: Sara_Cyano_Cu_LD_29.wiff, Sample: Sara_Cyano_Cu_LD_29 (sample number 1), Elution: 39.669 to 40.741 min, Period: 1, Cycle(s): 2266, 2275 (Experiment 2)	VVSQADAR%iTRAQ_8plex_Nterm:::::::::%sample_0%cmpd_1915
11725	tr|A3IIZ6|A3IIZ6_9CHRO	EAALEIVNDR	2	7.502	9.428e-13	1	717.416	0	iTRAQ_8plex_Nterm:::::::::::	0.7438	0.5139	0.4397	0.6	0.9641	0.8617	0.3063	5.7064	File: Sara_Cyano_Cu_LD_27.wiff, Sample: Sara_Cyano_Cu_LD_27 (sample number 1), Elution: 67.583 min, Period: 1, Cycle(s): 3732 (Experiment 2)	EAALEIVNDR%iTRAQ_8plex_Nterm:::::::::::%sample_0%cmpd_694
11725	tr|A3IIZ6|A3IIZ6_9CHRO	VVSQADAR	2	6.37279	2.042e-09	1	575.316	0	iTRAQ_8plex_Nterm:::::::::	11.7816	6.0573	12.5639	17.5574	12.273	12.6447	11.8086	24.6144	File: Sara_Cyano_Cu_LD_28.5.wiff, Sample: Sara_Cyano_Cu_LD_28.5 (sample number 1), Elution: 39.698 min, Period: 1, Cycle(s): 2280 (Experiment 2)	VVSQADAR%iTRAQ_8plex_Nterm:::::::::%sample_0%cmpd_1465
11725	tr|A3IIZ6|A3IIZ6_9CHRO	EAALEIVNDR	2	7.87897	4.951e-14	1	717.414	0	iTRAQ_8plex_Nterm:::::::::::	0.3932	0.2474	0.2151	0.2928	0.4724	0.3292	0.034	2.6669	File: Sara_Cyano_Cu_LD_27.5.wiff, Sample: Sara_Cyano_Cu_LD_27.5 (sample number 1), Elution: 67.512 min, Period: 1, Cycle(s): 3677 (Experiment 2)	EAALEIVNDR%iTRAQ_8plex_Nterm:::::::::::%sample_0%cmpd_879
11725	tr|A3IIZ6|A3IIZ6_9CHRO	VVSQADAR	2	6.25226	4.45e-09	1	575.343	0	iTRAQ_8plex_Nterm:::::::::	1.0327	0.5805	1.0132	1.3871	1.022	1.1037	0.8313	1.9217	File: Sara_Cyano_Cu_LD_29.wiff, Sample: Sara_Cyano_Cu_LD_29 (sample number 1), Elution: 49.183 to 51.089 min, Period: 1, Cycle(s): 2416, 2427 (Experiment 2), 2405 (Experiment 3)	VVSQADAR%iTRAQ_8plex_Nterm:::::::::%sample_0%cmpd_2052
11725	tr|A3IIZ6|A3IIZ6_9CHRO	VVSQADAR	2	6.36537	2.143e-09	1	575.345	0	iTRAQ_8plex_Nterm:::::::::	2.1176	1.3704	2.0932	2.9087	2.4344	1.9751	1.9835	4.1915	File: Sara_Cyano_Cu_LD_29.wiff, Sample: Sara_Cyano_Cu_LD_29 (sample number 1), Elution: 42.868 to 44.944 min, Period: 1, Cycle(s): 2304, 2315, 2324 (Experiment 2)	VVSQADAR%iTRAQ_8plex_Nterm:::::::::%sample_0%cmpd_1975
11725	tr|A3IIZ6|A3IIZ6_9CHRO	VVSQADAR	2	6.81183	1.06e-10	1	575.342	0	iTRAQ_8plex_Nterm:::::::::	1.0706	0.5853	1.0848	1.2911	0.94	1.0747	0.7146	1.8825	File: Sara_Cyano_Cu_LD_29.wiff, Sample: Sara_Cyano_Cu_LD_29 (sample number 1), Elution: 45.949 to 47.021 min, Period: 1, Cycle(s): 2338, 2347 (Experiment 2)	VVSQADAR%iTRAQ_8plex_Nterm:::::::::%sample_0%cmpd_2005
11725	tr|A3IIZ6|A3IIZ6_9CHRO	VVSQADAR	2	6.76954	1.421e-10	1	575.346	0	iTRAQ_8plex_Nterm:::::::::	0.2653	0.1761	0.3106	0.384	0.3423	0.2614	0.141	0.4951	File: Sara_Cyano_Cu_LD_28.5.wiff, Sample: Sara_Cyano_Cu_LD_28.5 (sample number 1), Elution: 44.956 to 45.961 min, Period: 1, Cycle(s): 2331, 2342 (Experiment 2)	VVSQADAR%iTRAQ_8plex_Nterm:::::::::%sample_0%cmpd_1555
11725	tr|A3IIZ6|A3IIZ6_9CHRO	VVSQADAR	2	6.17895	7.098e-09	1	575.354	0	iTRAQ_8plex_Nterm:::::::::	0.9475	0.5091	0.5926	1.0848	0.9207	0.76	0.8605	1.7599	File: Sara_Cyano_Cu_LD_29.wiff, Sample: Sara_Cyano_Cu_LD_29 (sample number 1), Elution: 41.762 min, Period: 1, Cycle(s): 2287 (Experiment 2)	VVSQADAR%iTRAQ_8plex_Nterm:::::::::%sample_0%cmpd_1929
11725	tr|A3IIZ6|A3IIZ6_9CHRO	GEFLSTSQLDALSQMVAESNKR	3	10.6731	1.836e-25	1	1007.22	1	iTRAQ_8plex_Nterm:::::::::::::::::::::iTRAQ_8plex_K::	0.2605	0.3521	0.5305	0.432	0.188	0.4066	0.0389	0.0343	File: Sara_Cyano_Cu_LD_28.wiff, Sample: Sara_Cyano_Cu_LD_28 (sample number 1), Elution: 81.495 min, Period: 1, Cycle(s): 3397 (Experiment 2)	GEFLSTSQLDALSQMVAESNKR%iTRAQ_8plex_Nterm:::::::::::::::::::::iTRAQ_8plex_K::%sample_0%cmpd_1373
11725	tr|A3IIZ6|A3IIZ6_9CHRO	GEFLSTSQLDALSQMVAESNKR	3	10.738	6.75e-26	1	1012.52	1	iTRAQ_8plex_Nterm:::::::::::::::Oxidation_M::::::iTRAQ_8plex_K::	0.9806	1.8224	3.7085	3.6863	1.4558	2.7449	22.1927	27.5947	File: Sara_Cyano_Cu_LD_31.wiff, Sample: Sara_Cyano_Cu_LD_31 (sample number 1), Elution: 74.891 min, Period: 1, Cycle(s): 3108 (Experiment 2)	GEFLSTSQLDALSQMVAESNKR%iTRAQ_8plex_Nterm:::::::::::::::Oxidation_M::::::iTRAQ_8plex_K::%sample_0%cmpd_3969
11725	tr|A3IIZ6|A3IIZ6_9CHRO	VVSQADAR	2	6.5621	5.836e-10	1	575.346	0	iTRAQ_8plex_Nterm:::::::::	0.3269	0.1665	0.3393	0.4512	0.294	0.4357	0.3063	0.6912	File: Sara_Cyano_Cu_LD_29.wiff, Sample: Sara_Cyano_Cu_LD_29 (sample number 1), Elution: 48.076 min, Period: 1, Cycle(s): 2376 (Experiment 2)	VVSQADAR%iTRAQ_8plex_Nterm:::::::::%sample_0%cmpd_2016
11725	tr|A3IIZ6|A3IIZ6_9CHRO	GEFLSTSQLDALSQMVAESNKR	3	9.92269	3.483e-22	1	1012.55	1	iTRAQ_8plex_Nterm:::::::::::::::Oxidation_M::::::iTRAQ_8plex_K::	0.5306	0.8708	0.9176	0.9312	0.7424	0.7455	0.1167	0.0931	File: Sara_Cyano_Cu_LD_28.wiff, Sample: Sara_Cyano_Cu_LD_28 (sample number 1), Elution: 75.262 min, Period: 1, Cycle(s): 3109 (Experiment 2)	GEFLSTSQLDALSQMVAESNKR%iTRAQ_8plex_Nterm:::::::::::::::Oxidation_M::::::iTRAQ_8plex_K::%sample_0%cmpd_1349
11725	tr|A3IIZ6|A3IIZ6_9CHRO	VVSQADAR	2	7.02644	2.331e-11	1	575.344	0	iTRAQ_8plex_Nterm:::::::::	0.2321	0.1713	0.3154	0.1968	0.2555	0.2421	0.209	0.5491	File: Sara_Cyano_Cu_LD_29.wiff, Sample: Sara_Cyano_Cu_LD_29 (sample number 1), Elution: 53.098 min, Period: 1, Cycle(s): 2479 (Experiment 2)	VVSQADAR%iTRAQ_8plex_Nterm:::::::::%sample_0%cmpd_2073
11725	tr|A3IIZ6|A3IIZ6_9CHRO	VVSQADAR	2	6.57163	5.474e-10	1	575.344	0	iTRAQ_8plex_Nterm:::::::::	0.1468	0.0999	0.3775	0.4272	0.3278	0.2663	0.1604	0.6079	File: Sara_Cyano_Cu_LD_29.wiff, Sample: Sara_Cyano_Cu_LD_29 (sample number 1), Elution: 52.094 min, Period: 1, Cycle(s): 2450 (Experiment 2)	VVSQADAR%iTRAQ_8plex_Nterm:::::::::%sample_0%cmpd_2063
11725	tr|A3IIZ6|A3IIZ6_9CHRO	EAALEIVNDR	2	6.8746	9.325e-11	1	717.412	0	iTRAQ_8plex_Nterm:::::::::::	0.0663	0.0238	0.043	0.0144	0.0723	0.0629	0.0243	0.3922	File: Sara_Cyano_Cu_LD_27.wiff, Sample: Sara_Cyano_Cu_LD_27 (sample number 1), Elution: 66.561 min, Period: 1, Cycle(s): 3702 (Experiment 2)	EAALEIVNDR%iTRAQ_8plex_Nterm:::::::::::%sample_0%cmpd_684
11725	tr|A3IIZ6|A3IIZ6_9CHRO	GEFLSTSQLDALSQMVAESNKR	3	9.27735	1.824e-19	1	1012.54	1	iTRAQ_8plex_Nterm:::::::::::::::Oxidation_M::::::iTRAQ_8plex_K::	0.6158	1.2705	2.6285	2.4959	0.94	1.5395	13.0871	16.8147	File: Sara_Cyano_Cu_LD_30.5.wiff, Sample: Sara_Cyano_Cu_LD_30.5 (sample number 1), Elution: 75.094 min, Period: 1, Cycle(s): 3081 (Experiment 2)	GEFLSTSQLDALSQMVAESNKR%iTRAQ_8plex_Nterm:::::::::::::::Oxidation_M::::::iTRAQ_8plex_K::%sample_0%cmpd_3551
11725	tr|A3IIZ6|A3IIZ6_9CHRO	VVSQADAR	2	6.19391	6.456e-09	1	575.343	0	iTRAQ_8plex_Nterm:::::::::	0.1942	0.1713	0.1434	0.2448	0.1253	0.2227	0.209	0.4657	File: Sara_Cyano_Cu_LD_29.wiff, Sample: Sara_Cyano_Cu_LD_29 (sample number 1), Elution: 57.167 min, Period: 1, Cycle(s): 2595 (Experiment 2)	VVSQADAR%iTRAQ_8plex_Nterm:::::::::%sample_0%cmpd_2114
11725	tr|A3IIZ6|A3IIZ6_9CHRO	EAALEIVNDR	3	8.25542	2.346e-15	1	478.617	0	iTRAQ_8plex_Nterm:::::::::::	0.0284	0.0238	0.0191	0.0144	0.0145	0.0194	0.0097	0.0686	File: Sara_Cyano_Cu_LD_28.wiff, Sample: Sara_Cyano_Cu_LD_28 (sample number 1), Elution: 61.262 min, Period: 1, Cycle(s): 2596 (Experiment 2)	EAALEIVNDR%iTRAQ_8plex_Nterm:::::::::::%sample_0%cmpd_1253
11725	tr|A3IIZ6|A3IIZ6_9CHRO	VVSQADAR	2	5.95249	2.905e-08	1	575.344	0	iTRAQ_8plex_Nterm:::::::::	0.1184	0.1808	0.2867	0.336	0.1494	0.2808	0.2528	0.5785	File: Sara_Cyano_Cu_LD_29.wiff, Sample: Sara_Cyano_Cu_LD_29 (sample number 1), Elution: 54.103 min, Period: 1, Cycle(s): 2514 (Experiment 2)	VVSQADAR%iTRAQ_8plex_Nterm:::::::::%sample_0%cmpd_2081
11725	tr|A3IIZ6|A3IIZ6_9CHRO	VVSQADAR	2	7.2378	5.016e-12	1	575.343	0	iTRAQ_8plex_Nterm:::::::::	0.1184	0.1047	0.1864	0.1056	0.135	0.0726	0.1313	0.3334	File: Sara_Cyano_Cu_LD_29.wiff, Sample: Sara_Cyano_Cu_LD_29 (sample number 1), Elution: 58.189 min, Period: 1, Cycle(s): 2631 (Experiment 2)	VVSQADAR%iTRAQ_8plex_Nterm:::::::::%sample_0%cmpd_2121
11725	tr|A3IIZ6|A3IIZ6_9CHRO	EAALEIVNDR	2	6.17447	9.958e-09	1	717.415	0	iTRAQ_8plex_Nterm:::::::::::	0.09	0.0523	0.0478	0.072	0.0916	0.0629	0.0146	0.6569	File: Sara_Cyano_Cu_LD_27.5.wiff, Sample: Sara_Cyano_Cu_LD_27.5 (sample number 1), Elution: 66.508 min, Period: 1, Cycle(s): 3630 (Experiment 2)	EAALEIVNDR%iTRAQ_8plex_Nterm:::::::::::%sample_0%cmpd_875
11725	tr|A3IIZ6|A3IIZ6_9CHRO	YVTYATFSGDGSVLEDR	2	8.40134	3.752e-16	1	1092.53	0	iTRAQ_8plex_Nterm::::::::::::::::::	0.2227	0.0523	0.1051	0.312	0.2073	0.2178	0.1361	0.3922	File: Sara_Cyano_Cu_LD_29.5.wiff, Sample: Sara_Cyano_Cu_LD_29.5 (sample number 1), Elution: 63.018 min, Period: 1, Cycle(s): 2633 (Experiment 2)	YVTYATFSGDGSVLEDR%iTRAQ_8plex_Nterm::::::::::::::::::%sample_0%cmpd_2628
11725	tr|A3IIZ6|A3IIZ6_9CHRO	VVSQADAR	2	6.26558	4.086e-09	1	575.333	0	iTRAQ_8plex_Nterm:::::::::	0.1469	0.1094	0.1816	0.24	0.1735	0.1936	0.2188	0.4314	File: Sara_Cyano_Cu_LD_29.5.wiff, Sample: Sara_Cyano_Cu_LD_29.5 (sample number 1), Elution: 47.612 min, Period: 1, Cycle(s): 2346 (Experiment 3)	VVSQADAR%iTRAQ_8plex_Nterm:::::::::%sample_0%cmpd_2428
11725	tr|A3IIZ6|A3IIZ6_9CHRO	VVSQADAR	2	6.36166	2.195e-09	1	575.344	0	iTRAQ_8plex_Nterm:::::::::	0.2558	0.0809	0.129	0.3696	0.2266	0.2566	0.1458	0.3922	File: Sara_Cyano_Cu_LD_29.wiff, Sample: Sara_Cyano_Cu_LD_29 (sample number 1), Elution: 55.158 min, Period: 1, Cycle(s): 2549 (Experiment 2)	VVSQADAR%iTRAQ_8plex_Nterm:::::::::%sample_0%cmpd_2090
11725	tr|A3IIZ6|A3IIZ6_9CHRO	VVSQADAR	2	6.43669	1.343e-09	1	575.334	0	iTRAQ_8plex_Nterm:::::::::	0.1232	0.0952	0.1577	0.1344	0.0964	0.121	0.1556	0.3432	File: Sara_Cyano_Cu_LD_29.5.wiff, Sample: Sara_Cyano_Cu_LD_29.5 (sample number 1), Elution: 52.803 min, Period: 1, Cycle(s): 2420 (Experiment 2)	VVSQADAR%iTRAQ_8plex_Nterm:::::::::%sample_0%cmpd_2504
11725	tr|A3IIZ6|A3IIZ6_9CHRO	EAALEIVNDR	2	6.25505	5.961e-09	1	717.418	0	iTRAQ_8plex_Nterm:::::::::::	0.1184	0.0285	0.0239		0.0868	0.0726	0.0243	0.6373	File: Sara_Cyano_Cu_LD_26.5.wiff, Sample: Sara_Cyano_Cu_LD_26.5 (sample number 1), Elution: 67.02 min, Period: 1, Cycle(s): 3786 (Experiment 2)	EAALEIVNDR%iTRAQ_8plex_Nterm:::::::::::%sample_0%cmpd_540
11725	tr|A3IIZ6|A3IIZ6_9CHRO	ITSNQSTIVTNAAR	3	8.35599	1.038e-15	1	594.018	0	iTRAQ_8plex_Nterm:::::::::::::::	0.0284	0.0238	0.0717	0.0336	0.0482	0.0339	0.0438	0.1422	File: Sara_Cyano_Cu_LD_30.5.wiff, Sample: Sara_Cyano_Cu_LD_30.5 (sample number 1), Elution: 50.949 min, Period: 1, Cycle(s): 2377 (Experiment 2)	ITSNQSTIVTNAAR%iTRAQ_8plex_Nterm:::::::::::::::%sample_0%cmpd_3332
11725	tr|A3IIZ6|A3IIZ6_9CHRO	VVSQADAR	2	5.67116	1.56e-07	1	575.332	0	iTRAQ_8plex_Nterm:::::::::	0.1753	0.1094	0.0526	0.216	0.1639	0.1694	0.0438	0.1422	File: Sara_Cyano_Cu_LD_29.5.wiff, Sample: Sara_Cyano_Cu_LD_29.5 (sample number 1), Elution: 50.352 min, Period: 1, Cycle(s): 2378 (Experiment 3)	VVSQADAR%iTRAQ_8plex_Nterm:::::::::%sample_0%cmpd_2468
11725	tr|A3IIZ6|A3IIZ6_9CHRO	YVTYATFSGDGSVLEDR	3	8.30471	1.201e-15	1	728.707	0	iTRAQ_8plex_Nterm::::::::::::::::::	0.1137	0.0619	0.0812	0.2688	0.1253	0.1452	0.175	0.2941	File: Sara_Cyano_Cu_LD_29.5.wiff, Sample: Sara_Cyano_Cu_LD_29.5 (sample number 1), Elution: 63.818 min, Period: 1, Cycle(s): 2656 (Experiment 2)	YVTYATFSGDGSVLEDR%iTRAQ_8plex_Nterm::::::::::::::::::%sample_0%cmpd_2635
11725	tr|A3IIZ6|A3IIZ6_9CHRO	VVSQADAR	2	6.03895	1.706e-08	1	575.349	0	iTRAQ_8plex_Nterm:::::::::	0.1611	0.019	0.1099	0.1728	0.0627	0.1307	0.0632	0.2157	File: Sara_Cyano_Cu_LD_29.wiff, Sample: Sara_Cyano_Cu_LD_29 (sample number 1), Elution: 63.23 min, Period: 1, Cycle(s): 2762 (Experiment 2)	VVSQADAR%iTRAQ_8plex_Nterm:::::::::%sample_0%cmpd_2175
11725	tr|A3IIZ6|A3IIZ6_9CHRO	MKEAALEIVNDR	3	7.1615	1.436e-11	1	666.385	1	iTRAQ_8plex_Nterm::iTRAQ_8plex_K:::::::::::	3.0461	1.7177	1.6583	2.0543	2.9405	2.3285	0.9091	3.6865	File: Sara_Cyano_Cu_LD_34.wiff, Sample: Sara_Cyano_Cu_LD_34 (sample number 1), Elution: 70.159 min, Period: 1, Cycle(s): 3326 (Experiment 2)	MKEAALEIVNDR%iTRAQ_8plex_Nterm::iTRAQ_8plex_K:::::::::::%sample_0%cmpd_5752
11725	tr|A3IIZ6|A3IIZ6_9CHRO	YVTYATFSGDGSVLEDR	3	7.86901	4.468e-14	1	728.712	0	iTRAQ_8plex_Nterm::::::::::::::::::	0.0616	0.0238	0.0287	0.0528	0.0193	0.0484	0.0292	0.098	File: Sara_Cyano_Cu_LD_29.5.wiff, Sample: Sara_Cyano_Cu_LD_29.5 (sample number 1), Elution: 62.813 min, Period: 1, Cycle(s): 2627 (Experiment 2)	YVTYATFSGDGSVLEDR%iTRAQ_8plex_Nterm::::::::::::::::::%sample_0%cmpd_2626
11725	tr|A3IIZ6|A3IIZ6_9CHRO	VVSQADAR	2	6.23806	4.873e-09	1	575.35	0	iTRAQ_8plex_Nterm:::::::::	0.1848	0.1428	0.1577	0.2112	0.1784	0.1936	0.1945	0.3971	File: Sara_Cyano_Cu_LD_29.wiff, Sample: Sara_Cyano_Cu_LD_29 (sample number 1), Elution: 56.163 min, Period: 1, Cycle(s): 2572 (Experiment 2)	VVSQADAR%iTRAQ_8plex_Nterm:::::::::%sample_0%cmpd_2103
11725	tr|A3IIZ6|A3IIZ6_9CHRO	VVSQADAR	2	6.33796	2.561e-09	1	575.339	0	iTRAQ_8plex_Nterm:::::::::	0.1374	0.0333	0.0669	0.24	0.135	0.1452	0.1021	0.2843	File: Sara_Cyano_Cu_LD_28.5.wiff, Sample: Sara_Cyano_Cu_LD_28.5 (sample number 1), Elution: 38.694 min, Period: 1, Cycle(s): 2263 (Experiment 2)	VVSQADAR%iTRAQ_8plex_Nterm:::::::::%sample_0%cmpd_1452
11725	tr|A3IIZ6|A3IIZ6_9CHRO	VVSQADAR	2	5.92247	3.488e-08	1	575.333	0	iTRAQ_8plex_Nterm:::::::::	0.18	0.0523	0.1816	0.1728	0.1687	0.1452	0.1021	0.2549	File: Sara_Cyano_Cu_LD_29.5.wiff, Sample: Sara_Cyano_Cu_LD_29.5 (sample number 1), Elution: 53.825 min, Period: 1, Cycle(s): 2447 (Experiment 2)	VVSQADAR%iTRAQ_8plex_Nterm:::::::::%sample_0%cmpd_2514
11725	tr|A3IIZ6|A3IIZ6_9CHRO	EAALEIVNDR	2	7.18903	9.788e-12	1	717.419	0	iTRAQ_8plex_Nterm:::::::::::	0.1042	0.0714	0.1099	0.096	0.106	0.1888	0.0389	0.8187	File: Sara_Cyano_Cu_LD_28.5.wiff, Sample: Sara_Cyano_Cu_LD_28.5 (sample number 1), Elution: 61.52 min, Period: 1, Cycle(s): 2632 (Experiment 2)	EAALEIVNDR%iTRAQ_8plex_Nterm:::::::::::%sample_0%cmpd_1750
11725	tr|A3IIZ6|A3IIZ6_9CHRO	VVSQADAR	2	6.45573	1.185e-09	1	575.338	0	iTRAQ_8plex_Nterm:::::::::	0.0853	0.0333	0.1386	0.0912	0.1253	0.0823	0.0486	0.1275	File: Sara_Cyano_Cu_LD_29.wiff, Sample: Sara_Cyano_Cu_LD_29 (sample number 1), Elution: 97.154 min, Period: 1, Cycle(s): 4379 (Experiment 2)	VVSQADAR%iTRAQ_8plex_Nterm:::::::::%sample_0%cmpd_2294
11725	tr|A3IIZ6|A3IIZ6_9CHRO	VVSQADAR	2	5.93752	3.183e-08	1	575.342	0	iTRAQ_8plex_Nterm:::::::::	0.1326	0.0428	0.1195	0.2304	0.1784	0.1646	0.1507	0.1618	File: Sara_Cyano_Cu_LD_29.wiff, Sample: Sara_Cyano_Cu_LD_29 (sample number 1), Elution: 59.21 min, Period: 1, Cycle(s): 2646 (Experiment 2)	VVSQADAR%iTRAQ_8plex_Nterm:::::::::%sample_0%cmpd_2136
11725	tr|A3IIZ6|A3IIZ6_9CHRO	VVSQADAR	2	6.17795	7.143e-09	1	575.339	0	iTRAQ_8plex_Nterm:::::::::	0.0426	0.0238	0.0478	0.0672	0.0916	0.1259	0.1215	0.1912	File: Sara_Cyano_Cu_LD_29.wiff, Sample: Sara_Cyano_Cu_LD_29 (sample number 1), Elution: 91.96 min, Period: 1, Cycle(s): 4089 (Experiment 2)	VVSQADAR%iTRAQ_8plex_Nterm:::::::::%sample_0%cmpd_2289
11725	tr|A3IIZ6|A3IIZ6_9CHRO	VVSQADAR	2	6.31788	2.917e-09	1	575.333	0	iTRAQ_8plex_Nterm:::::::::	0.1042	0.0238	0.0669	0.1344	0.0723	0.0533	0.0583	0.2108	File: Sara_Cyano_Cu_LD_29.wiff, Sample: Sara_Cyano_Cu_LD_29 (sample number 1), Elution: 85.694 min, Period: 1, Cycle(s): 3748 (Experiment 2)	VVSQADAR%iTRAQ_8plex_Nterm:::::::::%sample_0%cmpd_2280
11725	tr|A3IIZ6|A3IIZ6_9CHRO	GEFLSTSQLDALSQMVAESNKR	4	9.6345	6.003e-21	1	759.649	1	iTRAQ_8plex_Nterm:::::::::::::::Oxidation_M::::::iTRAQ_8plex_K::	0.9048	1.5322	2.8292	2.8559	1.1425	1.9993	17.2534	22.212	File: Sara_Cyano_Cu_LD_30.5.wiff, Sample: Sara_Cyano_Cu_LD_30.5 (sample number 1), Elution: 74.532 min, Period: 1, Cycle(s): 3066 (Experiment 2)	GEFLSTSQLDALSQMVAESNKR%iTRAQ_8plex_Nterm:::::::::::::::Oxidation_M::::::iTRAQ_8plex_K::%sample_0%cmpd_3547
11725	tr|A3IIZ6|A3IIZ6_9CHRO	VVSQADAR	2	5.52921	3.538e-07	1	575.344	0	iTRAQ_8plex_Nterm:::::::::	0.1374	0.1285	0.129	0.2304	0.1784	0.1355	0.1653	0.2647	File: Sara_Cyano_Cu_LD_28.5.wiff, Sample: Sara_Cyano_Cu_LD_28.5 (sample number 1), Elution: 43.697 min, Period: 1, Cycle(s): 2317 (Experiment 3)	VVSQADAR%iTRAQ_8plex_Nterm:::::::::%sample_0%cmpd_1521
11725	tr|A3IIZ6|A3IIZ6_9CHRO	MKEAALEIVNDR	3	7.05961	3.006e-11	1	666.375	1	iTRAQ_8plex_Nterm::iTRAQ_8plex_K:::::::::::	7.0065	3.8542	3.9283	4.5742	6.7439	5.5042	2.212	8.6721	File: Sara_Cyano_Cu_LD_33.5.wiff, Sample: Sara_Cyano_Cu_LD_33.5 (sample number 1), Elution: 70.261 min, Period: 1, Cycle(s): 3340 (Experiment 2)	MKEAALEIVNDR%iTRAQ_8plex_Nterm::iTRAQ_8plex_K:::::::::::%sample_0%cmpd_5450
11725	tr|A3IIZ6|A3IIZ6_9CHRO	VVSQADAR	2	5.68824	1.412e-07	1	575.345	0	iTRAQ_8plex_Nterm:::::::::	0.1705	0.0571	0.0908	0.0672	0.053	0.1646	0.0972	0.2647	File: Sara_Cyano_Cu_LD_29.wiff, Sample: Sara_Cyano_Cu_LD_29 (sample number 1), Elution: 61.22 min, Period: 1, Cycle(s): 2692 (Experiment 2)	VVSQADAR%iTRAQ_8plex_Nterm:::::::::%sample_0%cmpd_2159
11725	tr|A3IIZ6|A3IIZ6_9CHRO	GEFLSTSQLDALSQMVAESNK	3	8.35255	7.349e-16	1	960.507	0	iTRAQ_8plex_Nterm:::::::::::::::Oxidation_M::::::iTRAQ_8plex_K:	0.2416	0.3616	0.6595	0.768	0.4049	0.6777	4.7935	19.7512	File: Sara_Cyano_Cu_LD_28.wiff, Sample: Sara_Cyano_Cu_LD_28 (sample number 1), Elution: 79.06 min, Period: 1, Cycle(s): 3284 (Experiment 2)	GEFLSTSQLDALSQMVAESNK%iTRAQ_8plex_Nterm:::::::::::::::Oxidation_M::::::iTRAQ_8plex_K:%sample_0%cmpd_1363
11725	tr|A3IIZ6|A3IIZ6_9CHRO	VVSQADAR	2	5.72204	1.158e-07	1	575.335	0	iTRAQ_8plex_Nterm:::::::::	0.1326	0.0714	0.1243	0.24	0.1253	0.1743	0.1458	0.2892	File: Sara_Cyano_Cu_LD_29.5.wiff, Sample: Sara_Cyano_Cu_LD_29.5 (sample number 1), Elution: 51.731 min, Period: 1, Cycle(s): 2396 (Experiment 2)	VVSQADAR%iTRAQ_8plex_Nterm:::::::::%sample_0%cmpd_2492
11725	tr|A3IIZ6|A3IIZ6_9CHRO	VVSQADAR	2	5.6942	1.363e-07	1	575.349	0	iTRAQ_8plex_Nterm:::::::::	0.1421	0.1713	0.1673	0.288	0.2169	0.2808	0.1847	0.3824	File: Sara_Cyano_Cu_LD_30.wiff, Sample: Sara_Cyano_Cu_LD_30 (sample number 1), Elution: 39.289 min, Period: 1, Cycle(s): 2273 (Experiment 2)	VVSQADAR%iTRAQ_8plex_Nterm:::::::::%sample_0%cmpd_2748
11725	tr|A3IIZ6|A3IIZ6_9CHRO	VVSQADAR	2	5.90027	3.992e-08	1	575.355	0	iTRAQ_8plex_Nterm:::::::::	0.2179	0.1998	0.2103	0.2112	0.2458	0.2324	0.1507	0.3922	File: Sara_Cyano_Cu_LD_28.5.wiff, Sample: Sara_Cyano_Cu_LD_28.5 (sample number 1), Elution: 41.944 min, Period: 1, Cycle(s): 2298 (Experiment 3)	VVSQADAR%iTRAQ_8plex_Nterm:::::::::%sample_0%cmpd_1495
11725	tr|A3IIZ6|A3IIZ6_9CHRO	EAALEIVNDR	3	6.0602	2.107e-08	1	478.62	0	iTRAQ_8plex_Nterm:::::::::::		0.0048		0.0048	0.0096	0.0145	0.0146	0.0784	File: Sara_Cyano_Cu_LD_27.wiff, Sample: Sara_Cyano_Cu_LD_27 (sample number 1), Elution: 66.97 min, Period: 1, Cycle(s): 3714 (Experiment 2)	EAALEIVNDR%iTRAQ_8plex_Nterm:::::::::::%sample_0%cmpd_688
11725	tr|A3IIZ6|A3IIZ6_9CHRO	VVSQADAR	2	6.0208	1.909e-08	1	575.335	0	iTRAQ_8plex_Nterm:::::::::	0.0805	0.119	0.1673	0.1104	0.0964	0.121	0.0778	0.2353	File: Sara_Cyano_Cu_LD_29.5.wiff, Sample: Sara_Cyano_Cu_LD_29.5 (sample number 1), Elution: 56.004 min, Period: 1, Cycle(s): 2506 (Experiment 3)	VVSQADAR%iTRAQ_8plex_Nterm:::::::::%sample_0%cmpd_2534
11725	tr|A3IIZ6|A3IIZ6_9CHRO	VVSQADAR	2	6.32126	2.854e-09	1	575.337	0	iTRAQ_8plex_Nterm:::::::::	0.0663	0.0381	0.0621	0.1392	0.082	0.0871	0.0389	0.0882	File: Sara_Cyano_Cu_LD_29.wiff, Sample: Sara_Cyano_Cu_LD_29 (sample number 1), Elution: 98.312 min, Period: 1, Cycle(s): 4444 (Experiment 2)	VVSQADAR%iTRAQ_8plex_Nterm:::::::::%sample_0%cmpd_2295
11725	tr|A3IIZ6|A3IIZ6_9CHRO	VVSQADAR	2	6.09724	1.187e-08	1	575.346	0	iTRAQ_8plex_Nterm:::::::::	0.1421	0.0809	0.1768	0.264	0.135	0.1452	0.141	0.201	File: Sara_Cyano_Cu_LD_29.wiff, Sample: Sara_Cyano_Cu_LD_29 (sample number 1), Elution: 60.216 min, Period: 1, Cycle(s): 2666 (Experiment 2)	VVSQADAR%iTRAQ_8plex_Nterm:::::::::%sample_0%cmpd_2148
11725	tr|A3IIZ6|A3IIZ6_9CHRO	VVSQADAR	2	5.98632	2.361e-08	1	575.333	0	iTRAQ_8plex_Nterm:::::::::	0.0805	0.0238	0.0717	0.0528	0.0434	0.0775	0.0438	0.1128	File: Sara_Cyano_Cu_LD_29.wiff, Sample: Sara_Cyano_Cu_LD_29 (sample number 1), Elution: 102.584 min, Period: 1, Cycle(s): 4683 (Experiment 2)	VVSQADAR%iTRAQ_8plex_Nterm:::::::::%sample_0%cmpd_2299
11725	tr|A3IIZ6|A3IIZ6_9CHRO	VVSQADAR	2	5.72383	1.146e-07	1	575.343	0	iTRAQ_8plex_Nterm:::::::::	0.0663	0.0333	0.0717	0.1056	0.0819	0.1113	0.0486	0.1275	File: Sara_Cyano_Cu_LD_29.wiff, Sample: Sara_Cyano_Cu_LD_29 (sample number 1), Elution: 75.662 min, Period: 1, Cycle(s): 3234 (Experiment 2)	VVSQADAR%iTRAQ_8plex_Nterm:::::::::%sample_0%cmpd_2256
11725	tr|A3IIZ6|A3IIZ6_9CHRO	VVSQADAR	2	5.84406	5.604e-08	1	575.342	0	iTRAQ_8plex_Nterm:::::::::	0.0663	0.0285	0.0191	0.0528	0.0916	0.1259	0.1556	0.1226	File: Sara_Cyano_Cu_LD_29.wiff, Sample: Sara_Cyano_Cu_LD_29 (sample number 1), Elution: 64.234 min, Period: 1, Cycle(s): 2785 (Experiment 2)	VVSQADAR%iTRAQ_8plex_Nterm:::::::::%sample_0%cmpd_2187
11725	tr|A3IIZ6|A3IIZ6_9CHRO	YVTYATFSGDGSVLEDR	2	6.867	7.212e-11	1	1092.57	0	iTRAQ_8plex_Nterm::::::::::::::::::	0.2416	0.0333	0.1147	0.2928	0.2314	0.2711	0.2431	0.3235	File: Sara_Cyano_Cu_LD_29.wiff, Sample: Sara_Cyano_Cu_LD_29 (sample number 1), Elution: 62.548 min, Period: 1, Cycle(s): 2746 (Experiment 2)	YVTYATFSGDGSVLEDR%iTRAQ_8plex_Nterm::::::::::::::::::%sample_0%cmpd_2167
11725	tr|A3IIZ6|A3IIZ6_9CHRO	VVSQADAR	2	6.51797	7.839e-10	1	575.335	0	iTRAQ_8plex_Nterm:::::::::	0.0568	0.0143	0.1481	0.0624	0.0868	0.092	0.0778	0.1226	File: Sara_Cyano_Cu_LD_29.wiff, Sample: Sara_Cyano_Cu_LD_29 (sample number 1), Elution: 101.478 min, Period: 1, Cycle(s): 4621 (Experiment 2)	VVSQADAR%iTRAQ_8plex_Nterm:::::::::%sample_0%cmpd_2298
11725	tr|A3IIZ6|A3IIZ6_9CHRO	VVSQADAR	2	6.00425	2.114e-08	1	575.337	0	iTRAQ_8plex_Nterm:::::::::	0.1279	0.0714	0.1243	0.1296	0.0578	0.1501	0.0681	0.2647	File: Sara_Cyano_Cu_LD_29.5.wiff, Sample: Sara_Cyano_Cu_LD_29.5 (sample number 1), Elution: 54.88 min, Period: 1, Cycle(s): 2473 (Experiment 2)	VVSQADAR%iTRAQ_8plex_Nterm:::::::::%sample_0%cmpd_2526
11725	tr|A3IIZ6|A3IIZ6_9CHRO	VVSQADAR	2	5.43006	6.197e-07	1	575.335	0	iTRAQ_8plex_Nterm:::::::::	0.1753	0.0999	0.086	0.1872	0.1687	0.184	0.1653	0.4118	File: Sara_Cyano_Cu_LD_29.5.wiff, Sample: Sara_Cyano_Cu_LD_29.5 (sample number 1), Elution: 48.922 min, Period: 1, Cycle(s): 2366 (Experiment 3)	VVSQADAR%iTRAQ_8plex_Nterm:::::::::%sample_0%cmpd_2446
11725	tr|A3IIZ6|A3IIZ6_9CHRO	VVSQADAR	2	6.07793	1.339e-08	1	575.342	0	iTRAQ_8plex_Nterm:::::::::	0.1137	0.0285	0.0478	0.1008	0.0819	0.0678	0.0486	0.0735	File: Sara_Cyano_Cu_LD_29.wiff, Sample: Sara_Cyano_Cu_LD_29 (sample number 1), Elution: 80.499 min, Period: 1, Cycle(s): 3479 (Experiment 2)	VVSQADAR%iTRAQ_8plex_Nterm:::::::::%sample_0%cmpd_2269
11725	tr|A3IIZ6|A3IIZ6_9CHRO	VVSQADAR	2	5.87943	4.529e-08	1	575.333	0	iTRAQ_8plex_Nterm:::::::::	0.0711	0.0143	0.0812	0.0816	0.0579	0.0823	0.0389	0.1765	File: Sara_Cyano_Cu_LD_29.wiff, Sample: Sara_Cyano_Cu_LD_29 (sample number 1), Elution: 67.538 min, Period: 1, Cycle(s): 2886 (Experiment 2)	VVSQADAR%iTRAQ_8plex_Nterm:::::::::%sample_0%cmpd_2215
11725	tr|A3IIZ6|A3IIZ6_9CHRO	MKEAALEIVNDR	3	6.88993	1.005e-10	1	666.361	1	iTRAQ_8plex_Nterm::iTRAQ_8plex_K:::::::::::	0.3174	0.1475	0.1625	0.1248	0.2507	0.1791	0.0875	0.2108	File: Sara_Cyano_Cu_LD_34.5.wiff, Sample: Sara_Cyano_Cu_LD_34.5 (sample number 1), Elution: 69.834 min, Period: 1, Cycle(s): 3447 (Experiment 2)	MKEAALEIVNDR%iTRAQ_8plex_Nterm::iTRAQ_8plex_K:::::::::::%sample_0%cmpd_5978
11725	tr|A3IIZ6|A3IIZ6_9CHRO	YVTYATFSGDGSVLEDR	3	6.67647	3.06e-10	1	728.712	0	iTRAQ_8plex_Nterm::::::::::::::::::	0.1232	0.0523	0.0335	0.1152	0.0964	0.0823	0.0292	0.1029	File: Sara_Cyano_Cu_LD_29.wiff, Sample: Sara_Cyano_Cu_LD_29 (sample number 1), Elution: 62.327 min, Period: 1, Cycle(s): 2739 (Experiment 2)	YVTYATFSGDGSVLEDR%iTRAQ_8plex_Nterm::::::::::::::::::%sample_0%cmpd_2165
11725	tr|A3IIZ6|A3IIZ6_9CHRO	VVSQADAR	2	5.79942	7.32e-08	1	575.33	0	iTRAQ_8plex_Nterm:::::::::	0.0995	0.0285	0.1004	0.12	0.1205	0.1259	0.0924	0.1618	File: Sara_Cyano_Cu_LD_29.5.wiff, Sample: Sara_Cyano_Cu_LD_29.5 (sample number 1), Elution: 57.162 min, Period: 1, Cycle(s): 2526 (Experiment 2)	VVSQADAR%iTRAQ_8plex_Nterm:::::::::%sample_0%cmpd_2552
11725	tr|A3IIZ6|A3IIZ6_9CHRO	VVSQADAR	2	5.57142	2.779e-07	1	575.333	0	iTRAQ_8plex_Nterm:::::::::	0.0805	0.0714	0.0478	0.1248	0.1061	0.0678	0.0826	0.1128	File: Sara_Cyano_Cu_LD_29.wiff, Sample: Sara_Cyano_Cu_LD_29 (sample number 1), Elution: 90.854 min, Period: 1, Cycle(s): 4027 (Experiment 2)	VVSQADAR%iTRAQ_8plex_Nterm:::::::::%sample_0%cmpd_2288
11725	tr|A3IIZ6|A3IIZ6_9CHRO	VVSQADAR	2	5.65036	1.761e-07	1	575.34	0	iTRAQ_8plex_Nterm:::::::::	0.0568	0.0381	0.1673	0.12	0.0675	0.0871	0.0681	0.0882	File: Sara_Cyano_Cu_LD_29.wiff, Sample: Sara_Cyano_Cu_LD_29 (sample number 1), Elution: 96.133 min, Period: 1, Cycle(s): 4322 (Experiment 2)	VVSQADAR%iTRAQ_8plex_Nterm:::::::::%sample_0%cmpd_2293
11725	tr|A3IIZ6|A3IIZ6_9CHRO	VVSQADAR	2	5.29064	1.341e-06	1	575.344	0	iTRAQ_8plex_Nterm:::::::::	0.1279	0.0856	0.1147	0.1008	0.1398	0.0484	0.0389	0.2745	File: Sara_Cyano_Cu_LD_29.wiff, Sample: Sara_Cyano_Cu_LD_29 (sample number 1), Elution: 62.225 min, Period: 1, Cycle(s): 2736 (Experiment 2)	VVSQADAR%iTRAQ_8plex_Nterm:::::::::%sample_0%cmpd_2164
11725	tr|A3IIZ6|A3IIZ6_9CHRO	VVSQADAR	2	5.06648	4.458e-06	1	575.333	0	iTRAQ_8plex_Nterm:::::::::	0.1232	0.0856	0.0573	0.1584	0.0868	0.0678	0.0924	0.1324	File: Sara_Cyano_Cu_LD_29.5.wiff, Sample: Sara_Cyano_Cu_LD_29.5 (sample number 1), Elution: 58.37 min, Period: 1, Cycle(s): 2546 (Experiment 3)	VVSQADAR%iTRAQ_8plex_Nterm:::::::::%sample_0%cmpd_2566
11725	tr|A3IIZ6|A3IIZ6_9CHRO	VVSQADAR	2	5.2938	1.318e-06	1	575.335	0	iTRAQ_8plex_Nterm:::::::::	0.09	0.0809	0.0573	0.1968	0.0916	0.1017	0.0583	0.2745	File: Sara_Cyano_Cu_LD_29.wiff, Sample: Sara_Cyano_Cu_LD_29 (sample number 1), Elution: 88.81 min, Period: 1, Cycle(s): 3919 (Experiment 2)	VVSQADAR%iTRAQ_8plex_Nterm:::::::::%sample_0%cmpd_2284
11725	tr|A3IIZ6|A3IIZ6_9CHRO	VVSQADAR	2	5.49653	4.261e-07	1	575.339	0	iTRAQ_8plex_Nterm:::::::::	0.0853	0.0428	0.0287	0.0768	0.0434	0.0532	0.0583	0.0833	File: Sara_Cyano_Cu_LD_29.wiff, Sample: Sara_Cyano_Cu_LD_29 (sample number 1), Elution: 103.792 min, Period: 1, Cycle(s): 4751 (Experiment 2)	VVSQADAR%iTRAQ_8plex_Nterm:::::::::%sample_0%cmpd_2300
11725	tr|A3IIZ6|A3IIZ6_9CHRO	VVSQADAR	2	5.51001	3.947e-07	1	575.344	0	iTRAQ_8plex_Nterm:::::::::	0.0474	0.0571	0.0382	0.024	0.0819	0.0678	0.034	0.1275	File: Sara_Cyano_Cu_LD_29.wiff, Sample: Sara_Cyano_Cu_LD_29 (sample number 1), Elution: 81.504 min, Period: 1, Cycle(s): 3526 (Experiment 2)	VVSQADAR%iTRAQ_8plex_Nterm:::::::::%sample_0%cmpd_2273
11725	tr|A3IIZ6|A3IIZ6_9CHRO	VVSQADAR	2	5.29622	1.3e-06	1	575.338	0	iTRAQ_8plex_Nterm:::::::::	0.0474	0.019	0.1004	0.1344	0.0289	0.1162	0.0826	0.1177	File: Sara_Cyano_Cu_LD_29.wiff, Sample: Sara_Cyano_Cu_LD_29 (sample number 1), Elution: 86.699 min, Period: 1, Cycle(s): 3804 (Experiment 2)	VVSQADAR%iTRAQ_8plex_Nterm:::::::::%sample_0%cmpd_2281
11725	tr|A3IIZ6|A3IIZ6_9CHRO	VVSQADAR	2	5.24402	1.728e-06	1	575.343	0	iTRAQ_8plex_Nterm:::::::::	0.0568	0.019	0.0335	0.1248	0.0964	0.0871	0.0583	0.1275	File: Sara_Cyano_Cu_LD_29.wiff, Sample: Sara_Cyano_Cu_LD_29 (sample number 1), Elution: 89.815 min, Period: 1, Cycle(s): 3972 (Experiment 2)	VVSQADAR%iTRAQ_8plex_Nterm:::::::::%sample_0%cmpd_2286
11725	tr|A3IIZ6|A3IIZ6_9CHRO	VVSQADAR	2	5.2875	1.364e-06	1	575.339	0	iTRAQ_8plex_Nterm:::::::::	0.1137	0.0666	0.0812	0.0816	0.0916	0.0387	0.0535	0.2157	File: Sara_Cyano_Cu_LD_29.wiff, Sample: Sara_Cyano_Cu_LD_29 (sample number 1), Elution: 68.713 min, Period: 1, Cycle(s): 2937 (Experiment 2)	VVSQADAR%iTRAQ_8plex_Nterm:::::::::%sample_0%cmpd_2222
11725	tr|A3IIZ6|A3IIZ6_9CHRO	VVSQADAR	2	5.44567	5.677e-07	1	575.348	0	iTRAQ_8plex_Nterm:::::::::	0.1137	0.0285	0.0812	0.072	0.0578	0.0678	0.0729	0.1226	File: Sara_Cyano_Cu_LD_29.wiff, Sample: Sara_Cyano_Cu_LD_29 (sample number 1), Elution: 82.526 min, Period: 1, Cycle(s): 3574 (Experiment 2)	VVSQADAR%iTRAQ_8plex_Nterm:::::::::%sample_0%cmpd_2276
11725	tr|A3IIZ6|A3IIZ6_9CHRO	VVSQADAR	2	5.46018	5.232e-07	1	575.347	0	iTRAQ_8plex_Nterm:::::::::	0.0663	0.0619	0.1195	0.1728	0.0675	0.1162	0.0438	0.1275	File: Sara_Cyano_Cu_LD_29.wiff, Sample: Sara_Cyano_Cu_LD_29 (sample number 1), Elution: 66.38 min, Period: 1, Cycle(s): 2851 (Experiment 3)	VVSQADAR%iTRAQ_8plex_Nterm:::::::::%sample_0%cmpd_2204
11725	tr|A3IIZ6|A3IIZ6_9CHRO	VVSQADAR	2	5.03464	5.266e-06	1	575.34	0	iTRAQ_8plex_Nterm:::::::::	0.1137		0.0908	0.1728	0.0627	0.121	0.0875	0.2402	File: Sara_Cyano_Cu_LD_29.wiff, Sample: Sara_Cyano_Cu_LD_29 (sample number 1), Elution: 65.239 min, Period: 1, Cycle(s): 2820 (Experiment 2)	VVSQADAR%iTRAQ_8plex_Nterm:::::::::%sample_0%cmpd_2196
11725	tr|A3IIZ6|A3IIZ6_9CHRO	VVSQADAR	2	5.56132	2.945e-07	1	575.339	0	iTRAQ_8plex_Nterm:::::::::	0.0474	0.0571	0.0956	0.096	0.1157	0.0726	0.0875	0.2353	File: Sara_Cyano_Cu_LD_29.wiff, Sample: Sara_Cyano_Cu_LD_29 (sample number 1), Elution: 84.655 min, Period: 1, Cycle(s): 3690 (Experiment 2)	VVSQADAR%iTRAQ_8plex_Nterm:::::::::%sample_0%cmpd_2279
11725	tr|A3IIZ6|A3IIZ6_9CHRO	VVSQADAR	2	5.00993	5.989e-06	1	575.331	0	iTRAQ_8plex_Nterm:::::::::	0.09	0.0666	0.0812	0.1248	0.0434	0.0484	0.0875	0.1667	File: Sara_Cyano_Cu_LD_29.wiff, Sample: Sara_Cyano_Cu_LD_29 (sample number 1), Elution: 99.469 min, Period: 1, Cycle(s): 4509 (Experiment 2)	VVSQADAR%iTRAQ_8plex_Nterm:::::::::%sample_0%cmpd_2296
11725	tr|A3IIZ6|A3IIZ6_9CHRO	VVSQADAR	2	5.29441	1.313e-06	1	575.334	0	iTRAQ_8plex_Nterm:::::::::	0.1042	0.0381	0.1147	0.1152	0.0386	0.0387	0.1264	0.2108	File: Sara_Cyano_Cu_LD_29.wiff, Sample: Sara_Cyano_Cu_LD_29 (sample number 1), Elution: 94.055 min, Period: 1, Cycle(s): 4206 (Experiment 2)	VVSQADAR%iTRAQ_8plex_Nterm:::::::::%sample_0%cmpd_2291
11725	tr|A3IIZ6|A3IIZ6_9CHRO	VVSQADAR	2	5.10808	3.58e-06	1	575.344	0	iTRAQ_8plex_Nterm:::::::::	0.1137	0.0286	0.0573	0.0624	0.0627	0.1259	0.0486	0.1324	File: Sara_Cyano_Cu_LD_29.wiff, Sample: Sara_Cyano_Cu_LD_29 (sample number 1), Elution: 71.865 min, Period: 1, Cycle(s): 3062 (Experiment 2)	VVSQADAR%iTRAQ_8plex_Nterm:::::::::%sample_0%cmpd_2240
11725	tr|A3IIZ6|A3IIZ6_9CHRO	VVSQADAR	2	5.42198	6.484e-07	1	575.339	0	iTRAQ_8plex_Nterm:::::::::	0.0711	0.0714	0.0717	0.1632	0.0675	0.1017	0.0292	0.152	File: Sara_Cyano_Cu_LD_29.wiff, Sample: Sara_Cyano_Cu_LD_29 (sample number 1), Elution: 87.755 min, Period: 1, Cycle(s): 3860 (Experiment 2)	VVSQADAR%iTRAQ_8plex_Nterm:::::::::%sample_0%cmpd_2283
11725	tr|A3IIZ6|A3IIZ6_9CHRO	VVSQADAR	2	5.11043	3.536e-06	1	575.33	0	iTRAQ_8plex_Nterm:::::::::	0.0995	0.0333	0.1338	0.0432	0.0289	0.1307	0.034	0.1618	File: Sara_Cyano_Cu_LD_29.wiff, Sample: Sara_Cyano_Cu_LD_29 (sample number 1), Elution: 70.859 min, Period: 1, Cycle(s): 3009 (Experiment 2)	VVSQADAR%iTRAQ_8plex_Nterm:::::::::%sample_0%cmpd_2238
11725	tr|A3IIZ6|A3IIZ6_9CHRO	MDSVNR	2	5.07761	3.631e-06	1	513.291	0	iTRAQ_8plex_Nterm:::::::	0.109	0.0666	0.0765	0.1632	0.0675	0.0968	0.034	0.1912	File: Sara_Cyano_Cu_LD_28.wiff, Sample: Sara_Cyano_Cu_LD_28 (sample number 1), Elution: 38.609 min, Period: 1, Cycle(s): 2258 (Experiment 2)	MDSVNR%iTRAQ_8plex_Nterm:::::::%sample_0%cmpd_960
11725	tr|A3IIZ6|A3IIZ6_9CHRO	MKEAALEIVNDR	3	5.83005	9.974e-08	1	666.385	1	iTRAQ_8plex_Nterm::iTRAQ_8plex_K:::::::::::	0.1421	0.0619	0.0908	0.1104	0.188	0.1791	0.0438	0.2892	File: Sara_Cyano_Cu_LD_33.wiff, Sample: Sara_Cyano_Cu_LD_33 (sample number 1), Elution: 70.303 min, Period: 1, Cycle(s): 3382 (Experiment 3)	MKEAALEIVNDR%iTRAQ_8plex_Nterm::iTRAQ_8plex_K:::::::::::%sample_0%cmpd_5181
11725	tr|A3IIZ6|A3IIZ6_9CHRO	MKEAALEIVNDR	2	5.54502	5.29e-07	1	999.074	1	iTRAQ_8plex_Nterm::iTRAQ_8plex_K:::::::::::	0.2985	0.1665	0.129	0.1344	0.2362	0.2614	0.0729	0.3186	File: Sara_Cyano_Cu_LD_33.5.wiff, Sample: Sara_Cyano_Cu_LD_33.5 (sample number 1), Elution: 69.529 min, Period: 1, Cycle(s): 3303 (Experiment 2)	MKEAALEIVNDR%iTRAQ_8plex_Nterm::iTRAQ_8plex_K:::::::::::%sample_0%cmpd_5448
11725	tr|A3IIZ6|A3IIZ6_9CHRO	YVTYATFSGDGSVLEDR	3	6.16075	9.05e-09	1	728.724	0	iTRAQ_8plex_Nterm::::::::::::::::::	0.0284		0.0526	0.096	0.0916	0.0387	0.0194	0.1226	File: Sara_Cyano_Cu_LD_30.wiff, Sample: Sara_Cyano_Cu_LD_30 (sample number 1), Elution: 63.549 min, Period: 1, Cycle(s): 2629 (Experiment 2)	YVTYATFSGDGSVLEDR%iTRAQ_8plex_Nterm::::::::::::::::::%sample_0%cmpd_3055
11725	tr|A3IIZ6|A3IIZ6_9CHRO	GEFLSTSQLDALSQMVAESNKR	3	7.03908	2.032e-11	1	1012.55	1	iTRAQ_8plex_Nterm:::::::::::::::Oxidation_M::::::iTRAQ_8plex_K::	0.0616	0.0809	0.0908	0.1344	0.0627	0.1355	0.8313	1.4315	File: Sara_Cyano_Cu_LD_31.wiff, Sample: Sara_Cyano_Cu_LD_31 (sample number 1), Elution: 73.886 min, Period: 1, Cycle(s): 3082 (Experiment 2)	GEFLSTSQLDALSQMVAESNKR%iTRAQ_8plex_Nterm:::::::::::::::Oxidation_M::::::iTRAQ_8plex_K::%sample_0%cmpd_3961
11725	tr|A3IIZ6|A3IIZ6_9CHRO	MKEAALEIVNDR	3	5.45761	8.687e-07	1	666.387	1	iTRAQ_8plex_Nterm::iTRAQ_8plex_K:::::::::::	0.2842	0.0857	0.1243	0.12	0.2555	0.1452	0.0486	0.3432	File: Sara_Cyano_Cu_LD_34.wiff, Sample: Sara_Cyano_Cu_LD_34 (sample number 1), Elution: 69.154 min, Period: 1, Cycle(s): 3279 (Experiment 2)	MKEAALEIVNDR%iTRAQ_8plex_Nterm::iTRAQ_8plex_K:::::::::::%sample_0%cmpd_5748
11725	tr|A3IIZ6|A3IIZ6_9CHRO	MKEAALEIVNDR	2	5.52717	5.858e-07	1	999.061	1	iTRAQ_8plex_Nterm::iTRAQ_8plex_K:::::::::::	0.2605	0.1808	0.1243	0.1488	0.1784	0.2324	0.0826	0.2745	File: Sara_Cyano_Cu_LD_33.5.wiff, Sample: Sara_Cyano_Cu_LD_33.5 (sample number 1), Elution: 70.533 min, Period: 1, Cycle(s): 3350 (Experiment 2)	MKEAALEIVNDR%iTRAQ_8plex_Nterm::iTRAQ_8plex_K:::::::::::%sample_0%cmpd_5452
11725	tr|A3IIZ6|A3IIZ6_9CHRO	GEFLSTSQLDALSQMVAESNK	3	7.07561	1.637e-11	1	960.514	0	iTRAQ_8plex_Nterm:::::::::::::::Oxidation_M::::::iTRAQ_8plex_K:	0.0047	0.0286	0.0143	0.0288	0.0048	0.0484	0.1458	0.5736	File: Sara_Cyano_Cu_LD_28.wiff, Sample: Sara_Cyano_Cu_LD_28 (sample number 1), Elution: 80.116 min, Period: 1, Cycle(s): 3328 (Experiment 2)	GEFLSTSQLDALSQMVAESNK%iTRAQ_8plex_Nterm:::::::::::::::Oxidation_M::::::iTRAQ_8plex_K:%sample_0%cmpd_1369
11725	tr|A3IIZ6|A3IIZ6_9CHRO	GEFLSTSQLDALSQMVAESNK	3	6.1976	6.306e-09	1	960.532	0	iTRAQ_8plex_Nterm:::::::::::::::Oxidation_M::::::iTRAQ_8plex_K:		0.0666	0.043	0.048	0.0771	0.0823	0.4327	1.6374	File: Sara_Cyano_Cu_LD_28.5.wiff, Sample: Sara_Cyano_Cu_LD_28.5 (sample number 1), Elution: 79.098 min, Period: 1, Cycle(s): 3343 (Experiment 2)	GEFLSTSQLDALSQMVAESNK%iTRAQ_8plex_Nterm:::::::::::::::Oxidation_M::::::iTRAQ_8plex_K:%sample_0%cmpd_1849
11725	tr|A3IIZ6|A3IIZ6_9CHRO	GEFLSTSQLDALSQMVAESNKR	4	6.70401	2.129e-10	1	759.7	1	iTRAQ_8plex_Nterm:::::::::::::::Oxidation_M::::::iTRAQ_8plex_K::	0.2132	0.2141	0.4349	0.3312	0.3278	0.3195	1.3126	1.6472	File: Sara_Cyano_Cu_LD_30.5.wiff, Sample: Sara_Cyano_Cu_LD_30.5 (sample number 1), Elution: 76.661 to 77.001 min, Period: 1, Cycle(s): 3149, 3157, 3163 (Experiment 2)	GEFLSTSQLDALSQMVAESNKR%iTRAQ_8plex_Nterm:::::::::::::::Oxidation_M::::::iTRAQ_8plex_K::%sample_0%cmpd_3558
11725	tr|A3IIZ6|A3IIZ6_9CHRO	GEFLSTSQLDALSQMVAESNKR	4	7.05158	2.477e-11	1	755.675	1	iTRAQ_8plex_Nterm:::::::::::::::::::::iTRAQ_8plex_K::	0.1279	0.2284	0.2581	0.168	0.0723	0.0678	0.0146	0.0245	File: Sara_Cyano_Cu_LD_28.wiff, Sample: Sara_Cyano_Cu_LD_28 (sample number 1), Elution: 81.291 min, Period: 1, Cycle(s): 3391 (Experiment 2)	GEFLSTSQLDALSQMVAESNKR%iTRAQ_8plex_Nterm:::::::::::::::::::::iTRAQ_8plex_K::%sample_0%cmpd_1371
11725	tr|A3IJ03|A3IJ03_9CHRO	MKTPLTEAVAAADSQGR	3	13.3725	1.444e-39	1	785.408	1	iTRAQ_8plex_Nterm::iTRAQ_8plex_K::::::::::::::::	24.9699	16.9344	12.7311	15.8007	20.511	16.1301	9.6695	5.3436	File: Sara_Cyano_Cu_LD_33.5.wiff, Sample: Sara_Cyano_Cu_LD_33.5 (sample number 1), Elution: 65.035 min, Period: 1, Cycle(s): 3108 (Experiment 2)	MKTPLTEAVAAADSQGR%iTRAQ_8plex_Nterm::iTRAQ_8plex_K::::::::::::::::%sample_0%cmpd_5427
11725	tr|A3IJ03|A3IJ03_9CHRO	TPLTEAVAAADSQGR	3	12.4261	3.016e-34	1	597.674	0	iTRAQ_8plex_Nterm::::::::::::::::	0.1848	0.0523	0.2533	0.1392	0.0482	0.0436	0.0243	0.1373	File: Sara_Cyano_Cu_LD_27.wiff, Sample: Sara_Cyano_Cu_LD_27 (sample number 1), Elution: 72.503 min, Period: 1, Cycle(s): 3958 (Experiment 2)	TPLTEAVAAADSQGR%iTRAQ_8plex_Nterm::::::::::::::::%sample_0%cmpd_715
11725	tr|A3IJ03|A3IJ03_9CHRO	TPLTEAVAAADSQGR	3	12.6264	2.417e-35	1	597.678	0	iTRAQ_8plex_Nterm::::::::::::::::	0.0711	0.019	0.2389	0.0528	0.0434	0.029		0.1422	File: Sara_Cyano_Cu_LD_27.5.wiff, Sample: Sara_Cyano_Cu_LD_27.5 (sample number 1), Elution: 72.704 min, Period: 1, Cycle(s): 3928 (Experiment 2)	TPLTEAVAAADSQGR%iTRAQ_8plex_Nterm::::::::::::::::%sample_0%cmpd_896
11725	tr|A3IJ03|A3IJ03_9CHRO	MKTPLTEAVAAADSQGR	3	12.648	1.894e-35	1	785.412	1	iTRAQ_8plex_Nterm::iTRAQ_8plex_K::::::::::::::::	21.0665	13.5467	10.1362	12.6713	16.8958	12.6349	7.7055	3.9709	File: Sara_Cyano_Cu_LD_34.wiff, Sample: Sara_Cyano_Cu_LD_34 (sample number 1), Elution: 65.403 min, Period: 1, Cycle(s): 3113 (Experiment 2)	MKTPLTEAVAAADSQGR%iTRAQ_8plex_Nterm::iTRAQ_8plex_K::::::::::::::::%sample_0%cmpd_5732
11725	tr|A3IJ03|A3IJ03_9CHRO	MKTPLTEAVAAADSQGR	3	12.104	1.66e-32	1	785.42	1	iTRAQ_8plex_Nterm::iTRAQ_8plex_K::::::::::::::::	15.036	9.5069	7.0633	8.5772	11.7475	9.1979	5.6491	2.8286	File: Sara_Cyano_Cu_LD_33.5.wiff, Sample: Sara_Cyano_Cu_LD_33.5 (sample number 1), Elution: 66.107 min, Period: 1, Cycle(s): 3144 (Experiment 2)	MKTPLTEAVAAADSQGR%iTRAQ_8plex_Nterm::iTRAQ_8plex_K::::::::::::::::%sample_0%cmpd_5434
11725	tr|A3IJ03|A3IJ03_9CHRO	QASASLEAAK	2	8.20243	6.714e-15	1	792.475	0	iTRAQ_8plex_Nterm::::::::::iTRAQ_8plex_K:	0.1563	0.2284	0.3871	0.792	0.4146	0.5664	0.6855	2.2845	File: Sara_Cyano_Cu_LD_32.wiff, Sample: Sara_Cyano_Cu_LD_32 (sample number 1), Elution: 45.264 min, Period: 1, Cycle(s): 2292 (Experiment 2)	QASASLEAAK%iTRAQ_8plex_Nterm::::::::::iTRAQ_8plex_K:%sample_0%cmpd_4461
11725	tr|A3IJ03|A3IJ03_9CHRO	MKTPLTEAVAAADSQGR	3	11.5192	1.373e-29	1	790.771	1	iTRAQ_8plex_Nterm:Oxidation_M:iTRAQ_8plex_K::::::::::::::::	2.6624	1.6892	1.2951	1.5455	2.121	1.5443	1.0404	0.5049	File: Sara_Cyano_Cu_LD_33.5.wiff, Sample: Sara_Cyano_Cu_LD_33.5 (sample number 1), Elution: 60.023 min, Period: 1, Cycle(s): 2874 (Experiment 2)	MKTPLTEAVAAADSQGR%iTRAQ_8plex_Nterm:Oxidation_M:iTRAQ_8plex_K::::::::::::::::%sample_0%cmpd_5408
11725	tr|A3IJ03|A3IJ03_9CHRO	QASASLEAAK	2	8.47801	6.529e-16	1	792.476	0	iTRAQ_8plex_Nterm::::::::::iTRAQ_8plex_K:	0.6064	0.3807	0.6643	1.6127	0.858	1.0505	1.4001	5.6817	File: Sara_Cyano_Cu_LD_32.wiff, Sample: Sara_Cyano_Cu_LD_32 (sample number 1), Elution: 46.285 min, Period: 1, Cycle(s): 2304 (Experiment 2)	QASASLEAAK%iTRAQ_8plex_Nterm::::::::::iTRAQ_8plex_K:%sample_0%cmpd_4477
11725	tr|A3IJ03|A3IJ03_9CHRO	QASASLEAAK	2	7.57273	1.023e-12	1	792.484	0	iTRAQ_8plex_Nterm::::::::::iTRAQ_8plex_K:	0.4879	0.4663	0.7264	1.4592	0.8098	1.0747	1.298	5.3877	File: Sara_Cyano_Cu_LD_32.5.wiff, Sample: Sara_Cyano_Cu_LD_32.5 (sample number 1), Elution: 45.88 min, Period: 1, Cycle(s): 2301 (Experiment 2)	QASASLEAAK%iTRAQ_8plex_Nterm::::::::::iTRAQ_8plex_K:%sample_0%cmpd_4797
11725	tr|A3IJ03|A3IJ03_9CHRO	MKTPLTEAVAAADSQGR	3	10.6138	4.111e-25	1	785.458	1	iTRAQ_8plex_Nterm::iTRAQ_8plex_K::::::::::::::::	0.7153	0.4711	0.2628	0.2544	0.5254	0.2953	0.2139	0.1863	File: Sara_Cyano_Cu_LD_32.5.wiff, Sample: Sara_Cyano_Cu_LD_32.5 (sample number 1), Elution: 68.557 to 68.71 min, Period: 1, Cycle(s): 3243, 3249 (Experiment 2)	MKTPLTEAVAAADSQGR%iTRAQ_8plex_Nterm::iTRAQ_8plex_K::::::::::::::::%sample_0%cmpd_4922
11725	tr|A3IJ03|A3IJ03_9CHRO	QASASLEAAK	3	9.4187	1.324e-19	1	528.653	0	iTRAQ_8plex_Nterm::::::::::iTRAQ_8plex_K:	0.7485	0.7708	1.9832	2.1887	1.2919	1.6363	2.1537	8.4614	File: Sara_Cyano_Cu_LD_32.5.wiff, Sample: Sara_Cyano_Cu_LD_32.5 (sample number 1), Elution: 45.744 min, Period: 1, Cycle(s): 2296 (Experiment 2)	QASASLEAAK%iTRAQ_8plex_Nterm::::::::::iTRAQ_8plex_K:%sample_0%cmpd_4795
11725	tr|A3IJ03|A3IJ03_9CHRO	TPLTEAVAAADSQGR	3	10.947	1.099e-26	1	597.677	0	iTRAQ_8plex_Nterm::::::::::::::::	0.0284	0.0143	0.129	0.0288	0.0193	0.0387	0.0194	0.0441	File: Sara_Cyano_Cu_LD_27.wiff, Sample: Sara_Cyano_Cu_LD_27 (sample number 1), Elution: 71.498 min, Period: 1, Cycle(s): 3926 (Experiment 2)	TPLTEAVAAADSQGR%iTRAQ_8plex_Nterm::::::::::::::::%sample_0%cmpd_706
11725	tr|A3IJ03|A3IJ03_9CHRO	QASASLEAAK	3	8.2815	3.527e-15	1	528.645	0	iTRAQ_8plex_Nterm::::::::::iTRAQ_8plex_K:	0.8385	0.9231	2.3034	2.6063	1.3642	1.9655	2.387	9.9614	File: Sara_Cyano_Cu_LD_32.wiff, Sample: Sara_Cyano_Cu_LD_32 (sample number 1), Elution: 46.166 min, Period: 1, Cycle(s): 2303 (Experiment 2)	QASASLEAAK%iTRAQ_8plex_Nterm::::::::::iTRAQ_8plex_K:%sample_0%cmpd_4475
11725	tr|A3IJ03|A3IJ03_9CHRO	MKTPLTEAVAAADSQGR	3	10.0993	9.176e-23	1	785.445	1	iTRAQ_8plex_Nterm::iTRAQ_8plex_K::::::::::::::::	0.7911	0.5995	0.3967	0.5664	0.6363	0.3824	0.2674	0.1029	File: Sara_Cyano_Cu_LD_33.5.wiff, Sample: Sara_Cyano_Cu_LD_33.5 (sample number 1), Elution: 67.112 min, Period: 1, Cycle(s): 3188 (Experiment 2)	MKTPLTEAVAAADSQGR%iTRAQ_8plex_Nterm::iTRAQ_8plex_K::::::::::::::::%sample_0%cmpd_5439
11725	tr|A3IJ03|A3IJ03_9CHRO	TPLTEAVAAADSQGR	2	8.47056	3.908e-16	1	896.012	0	iTRAQ_8plex_Nterm::::::::::::::::	0.2416	0.0666	0.129	0.2064	0.2266	0.1791	0.0778	0.4461	File: Sara_Cyano_Cu_LD_27.wiff, Sample: Sara_Cyano_Cu_LD_27 (sample number 1), Elution: 72.588 min, Period: 1, Cycle(s): 3960 (Experiment 2)	TPLTEAVAAADSQGR%iTRAQ_8plex_Nterm::::::::::::::::%sample_0%cmpd_716
11725	tr|A3IJ03|A3IJ03_9CHRO	QASASLEAAK	3	7.89854	8.184e-14	1	528.656	0	iTRAQ_8plex_Nterm::::::::::iTRAQ_8plex_K:	0.0426	0.0714	0.1386	0.1584	0.0434	0.1404	0.034	0.6471	File: Sara_Cyano_Cu_LD_32.wiff, Sample: Sara_Cyano_Cu_LD_32 (sample number 1), Elution: 45.145 min, Period: 1, Cycle(s): 2291 (Experiment 2)	QASASLEAAK%iTRAQ_8plex_Nterm::::::::::iTRAQ_8plex_K:%sample_0%cmpd_4459
11725	tr|A3IJ03|A3IJ03_9CHRO	MKTPLTEAVAAADSQGR	2	9.44371	5.577e-20	1	1177.65	1	iTRAQ_8plex_Nterm::iTRAQ_8plex_K::::::::::::::::	0.9143	0.2617	0.411	0.5328	0.6459	0.4405	0.1604	0.1912	File: Sara_Cyano_Cu_LD_34.wiff, Sample: Sara_Cyano_Cu_LD_34 (sample number 1), Elution: 65.199 to 65.216 min, Period: 1, Cycle(s): 3111 (Experiment 2), 3110 (Experiment 3)	MKTPLTEAVAAADSQGR%iTRAQ_8plex_Nterm::iTRAQ_8plex_K::::::::::::::::%sample_0%cmpd_5729
11725	tr|A3IJ03|A3IJ03_9CHRO	TPLTEAVAAADSQGR	3	9.07757	1.776e-18	1	597.678	0	iTRAQ_8plex_Nterm::::::::::::::::	0.0332	0.0143	0.0287	0.0336	0.0578	0.0242	0.0097	0.0882	File: Sara_Cyano_Cu_LD_28.5.wiff, Sample: Sara_Cyano_Cu_LD_28.5 (sample number 1), Elution: 58.064 min, Period: 1, Cycle(s): 2561 (Experiment 3)	TPLTEAVAAADSQGR%iTRAQ_8plex_Nterm::::::::::::::::%sample_0%cmpd_1709
11725	tr|A3IJ03|A3IJ03_9CHRO	MKTPLTEAVAAADSQGR	3	9.87184	9.099e-22	1	785.448	1	iTRAQ_8plex_Nterm::iTRAQ_8plex_K::::::::::::::::	0.7959	0.4663	0.4349	0.5952	0.6942	0.5277	0.2722	0.0882	File: Sara_Cyano_Cu_LD_33.wiff, Sample: Sara_Cyano_Cu_LD_33 (sample number 1), Elution: 65.741 to 65.843 min, Period: 1, Cycle(s): 3159 (Experiment 2), 3159 (Experiment 3)	MKTPLTEAVAAADSQGR%iTRAQ_8plex_Nterm::iTRAQ_8plex_K::::::::::::::::%sample_0%cmpd_5169
11725	tr|A3IJ03|A3IJ03_9CHRO	TPLTEAVAAADSQGR	3	9.6729	6.289e-21	1	597.688	0	iTRAQ_8plex_Nterm::::::::::::::::		0.0048	0.086	0.0048	0.0193	0.0387		0.0539	File: Sara_Cyano_Cu_LD_26.5.wiff, Sample: Sara_Cyano_Cu_LD_26.5 (sample number 1), Elution: 72.739 min, Period: 1, Cycle(s): 4077 (Experiment 2)	TPLTEAVAAADSQGR%iTRAQ_8plex_Nterm::::::::::::::::%sample_0%cmpd_554
11725	tr|A3IJ03|A3IJ03_9CHRO	MKTPLTEAVAAADSQGR	2	8.90622	8.184e-18	1	1177.65	1	iTRAQ_8plex_Nterm::iTRAQ_8plex_K::::::::::::::::	0.1942	0.276	0.1386	0.24	0.3423	0.2033	0.1702	0.0686	File: Sara_Cyano_Cu_LD_33.5.wiff, Sample: Sara_Cyano_Cu_LD_33.5 (sample number 1), Elution: 64.881 min, Period: 1, Cycle(s): 3105 (Experiment 2)	MKTPLTEAVAAADSQGR%iTRAQ_8plex_Nterm::iTRAQ_8plex_K::::::::::::::::%sample_0%cmpd_5424
11725	tr|A3IJ03|A3IJ03_9CHRO	MKTPLTEAVAAADSQGR	3	8.7235	3.507e-17	1	790.778	1	iTRAQ_8plex_Nterm:Oxidation_M:iTRAQ_8plex_K::::::::::::::::	0.5164	0.5187	0.4014	0.384	0.5881	0.4599	0.3743	0.2451	File: Sara_Cyano_Cu_LD_34.wiff, Sample: Sara_Cyano_Cu_LD_34 (sample number 1), Elution: 59.967 min, Period: 1, Cycle(s): 2872 (Experiment 2)	MKTPLTEAVAAADSQGR%iTRAQ_8plex_Nterm:Oxidation_M:iTRAQ_8plex_K::::::::::::::::%sample_0%cmpd_5707
11725	tr|A3IJ03|A3IJ03_9CHRO	MKTPLTEAVAAADSQGR	3	9.78557	2.143e-21	1	785.437	1	iTRAQ_8plex_Nterm::iTRAQ_8plex_K::::::::::::::::	0.6016	0.2189	0.282	0.408	0.4338	0.3631	0.2431	0.1275	File: Sara_Cyano_Cu_LD_34.wiff, Sample: Sara_Cyano_Cu_LD_34 (sample number 1), Elution: 59.899 to 60.12 min, Period: 1, Cycle(s): 2871, 2878 (Experiment 2)	MKTPLTEAVAAADSQGR%iTRAQ_8plex_Nterm::iTRAQ_8plex_K::::::::::::::::%sample_0%cmpd_5708
11725	tr|A3IJ03|A3IJ03_9CHRO	MKTPLTEAVAAADSQGR	2	8.45476	4.335e-16	1	1177.65	1	iTRAQ_8plex_Nterm::iTRAQ_8plex_K::::::::::::::::	0.4406	0.2569	0.1243	0.1488	0.2892	0.1452	0.1264	0.049	File: Sara_Cyano_Cu_LD_33.5.wiff, Sample: Sara_Cyano_Cu_LD_33.5 (sample number 1), Elution: 65.92 min, Period: 1, Cycle(s): 3142 (Experiment 2)	MKTPLTEAVAAADSQGR%iTRAQ_8plex_Nterm::iTRAQ_8plex_K::::::::::::::::%sample_0%cmpd_5431
11725	tr|A3IJ03|A3IJ03_9CHRO	TPLTEAVAAADSQGR	2	7.34	3.417e-12	1	896.017	0	iTRAQ_8plex_Nterm::::::::::::::::	0.1658	0.0285	0.1243	0.1152	0.1205	0.1936	0.0535	0.3628	File: Sara_Cyano_Cu_LD_26.5.wiff, Sample: Sara_Cyano_Cu_LD_26.5 (sample number 1), Elution: 72.024 min, Period: 1, Cycle(s): 4050 (Experiment 2)	TPLTEAVAAADSQGR%iTRAQ_8plex_Nterm::::::::::::::::%sample_0%cmpd_550
11725	tr|A3IJ03|A3IJ03_9CHRO	QASASLEAAK	3	7.03151	5.925e-11	1	528.657	0	iTRAQ_8plex_Nterm::::::::::iTRAQ_8plex_K:	0.0189	0.0523	0.0621	0.0768		0.0678	0.107	0.2549	File: Sara_Cyano_Cu_LD_32.wiff, Sample: Sara_Cyano_Cu_LD_32 (sample number 1), Elution: 47.273 min, Period: 1, Cycle(s): 2323 (Experiment 3)	QASASLEAAK%iTRAQ_8plex_Nterm::::::::::iTRAQ_8plex_K:%sample_0%cmpd_4487
11725	tr|A3IJ03|A3IJ03_9CHRO	TPLTEAVAAADSQGR	3	8.48338	3.5e-16	1	597.691	0	iTRAQ_8plex_Nterm::::::::::::::::	0.0189		0.0239	0.0096				0.0098	File: Sara_Cyano_Cu_LD_27.5.wiff, Sample: Sara_Cyano_Cu_LD_27.5 (sample number 1), Elution: 71.699 min, Period: 1, Cycle(s): 3893 (Experiment 2)	TPLTEAVAAADSQGR%iTRAQ_8plex_Nterm::::::::::::::::%sample_0%cmpd_888
11725	tr|A3IJ03|A3IJ03_9CHRO	QASASLEAAK	3	6.83936	2.307e-10	1	528.664	0	iTRAQ_8plex_Nterm::::::::::iTRAQ_8plex_K:	0.0142	0.0761	0.086	0.0576	0.0627	0.1017	0.0681	0.299	File: Sara_Cyano_Cu_LD_32.5.wiff, Sample: Sara_Cyano_Cu_LD_32.5 (sample number 1), Elution: 44.74 min, Period: 1, Cycle(s): 2282 (Experiment 2)	QASASLEAAK%iTRAQ_8plex_Nterm::::::::::iTRAQ_8plex_K:%sample_0%cmpd_4780
11725	tr|A3IJ03|A3IJ03_9CHRO	MKTPLTEAVAAADSQGR	3	9.9709	3.372e-22	1	785.441	1	iTRAQ_8plex_Nterm::iTRAQ_8plex_K::::::::::::::::	0.3032	0.1903	0.1004	0.2352	0.2217	0.1646	0.0681	0.1226	File: Sara_Cyano_Cu_LD_34.5.wiff, Sample: Sara_Cyano_Cu_LD_34.5 (sample number 1), Elution: 65.698 min, Period: 1, Cycle(s): 3237 (Experiment 2)	MKTPLTEAVAAADSQGR%iTRAQ_8plex_Nterm::iTRAQ_8plex_K::::::::::::::::%sample_0%cmpd_5967
11725	tr|A3IJ03|A3IJ03_9CHRO	SDSLISGAANAVYQK	3	7.86876	4.298e-14	1	711.414	0	iTRAQ_8plex_Nterm:::::::::::::::iTRAQ_8plex_K:	0.0142	0.0476	0.0717	0.1488	0.0241	0.0775	0.1118	0.4608	File: Sara_Cyano_Cu_LD_27.wiff, Sample: Sara_Cyano_Cu_LD_27 (sample number 1), Elution: 70.562 min, Period: 1, Cycle(s): 3883 (Experiment 2)	SDSLISGAANAVYQK%iTRAQ_8plex_Nterm:::::::::::::::iTRAQ_8plex_K:%sample_0%cmpd_702
11725	tr|A3IJ03|A3IJ03_9CHRO	MKTPLTEAVAAADSQGR	3	9.05261	2.303e-18	1	785.449	1	iTRAQ_8plex_Nterm::iTRAQ_8plex_K::::::::::::::::	0.5353	0.3949	0.2581	0.3024	0.4194	0.2808	0.175	0.1275	File: Sara_Cyano_Cu_LD_33.5.wiff, Sample: Sara_Cyano_Cu_LD_33.5 (sample number 1), Elution: 68.116 min, Period: 1, Cycle(s): 3241 (Experiment 2)	MKTPLTEAVAAADSQGR%iTRAQ_8plex_Nterm::iTRAQ_8plex_K::::::::::::::::%sample_0%cmpd_5441
11725	tr|A3IJ03|A3IJ03_9CHRO	FPYTTQMQGPNFAADQR	3	8.19979	3.492e-15	1	764.711	0	iTRAQ_8plex_Nterm:::::::Oxidation_M:::::::::::	0.3932	0.157	0.583	0.7488	0.3712	0.5616	2.596	7.4417	File: Sara_Cyano_Cu_LD_28.wiff, Sample: Sara_Cyano_Cu_LD_28 (sample number 1), Elution: 61.739 min, Period: 1, Cycle(s): 2600 (Experiment 2)	FPYTTQMQGPNFAADQR%iTRAQ_8plex_Nterm:::::::Oxidation_M:::::::::::%sample_0%cmpd_1260
11725	tr|A3IJ03|A3IJ03_9CHRO	TPLTEAVAAADSQGR	2	6.96831	5.132e-11	1	896.009	0	iTRAQ_8plex_Nterm::::::::::::::::	0.1705	0.0523	0.1243	0.144	0.1446	0.1162	0.0389	0.4118	File: Sara_Cyano_Cu_LD_27.wiff, Sample: Sara_Cyano_Cu_LD_27 (sample number 1), Elution: 71.583 min, Period: 1, Cycle(s): 3928 (Experiment 2)	TPLTEAVAAADSQGR%iTRAQ_8plex_Nterm::::::::::::::::%sample_0%cmpd_707
11725	tr|A3IJ03|A3IJ03_9CHRO	SDSLISGAANAVYQK	3	7.4561	1.069e-12	1	711.418	0	iTRAQ_8plex_Nterm:::::::::::::::iTRAQ_8plex_K:	0.0284		0.0287		0.0289	0.0387	0.0681	0.3922	File: Sara_Cyano_Cu_LD_27.5.wiff, Sample: Sara_Cyano_Cu_LD_27.5 (sample number 1), Elution: 70.848 min, Period: 1, Cycle(s): 3852 (Experiment 2)	SDSLISGAANAVYQK%iTRAQ_8plex_Nterm:::::::::::::::iTRAQ_8plex_K:%sample_0%cmpd_886
11725	tr|A3IJ03|A3IJ03_9CHRO	QASASLEAAK	3	6.4635	2.967e-09	1	528.668	0	iTRAQ_8plex_Nterm::::::::::iTRAQ_8plex_K:	0.0142	0.0095	0.0335	0.0288	0.0241	0.0387	0.1313	0.25	File: Sara_Cyano_Cu_LD_32.5.wiff, Sample: Sara_Cyano_Cu_LD_32.5 (sample number 1), Elution: 47.821 min, Period: 1, Cycle(s): 2376 (Experiment 2)	QASASLEAAK%iTRAQ_8plex_Nterm::::::::::iTRAQ_8plex_K:%sample_0%cmpd_4809
11725	tr|A3IJ03|A3IJ03_9CHRO	MKTPLTEAVAAADSQGR	3	8.4425	5.125e-16	1	785.44	1	iTRAQ_8plex_Nterm::iTRAQ_8plex_K::::::::::::::::	0.7769	0.1856	0.411	0.408	0.5158	0.4115	0.1896	0.0833	File: Sara_Cyano_Cu_LD_34.wiff, Sample: Sara_Cyano_Cu_LD_34 (sample number 1), Elution: 66.408 min, Period: 1, Cycle(s): 3142 (Experiment 2)	MKTPLTEAVAAADSQGR%iTRAQ_8plex_Nterm::iTRAQ_8plex_K::::::::::::::::%sample_0%cmpd_5740
11725	tr|A3IJ03|A3IJ03_9CHRO	QASASLEAAK	3	6.01096	5.348e-08	1	528.657	0	iTRAQ_8plex_Nterm::::::::::iTRAQ_8plex_K:	0.0189		0.0239	0.0288	0.053	0.0678	0.0389	0.3334	File: Sara_Cyano_Cu_LD_32.5.wiff, Sample: Sara_Cyano_Cu_LD_32.5 (sample number 1), Elution: 46.749 min, Period: 1, Cycle(s): 2337 (Experiment 2)	QASASLEAAK%iTRAQ_8plex_Nterm::::::::::iTRAQ_8plex_K:%sample_0%cmpd_4801
11725	tr|A3IJ03|A3IJ03_9CHRO	MKTPLTEAVAAADSQGR	4	8.65711	7.984e-17	1	589.334	1	iTRAQ_8plex_Nterm::iTRAQ_8plex_K::::::::::::::::	0.5922	0.2903	0.5448	0.3456	0.3664	0.3873	0.1945	0.0931	File: Sara_Cyano_Cu_LD_33.5.wiff, Sample: Sara_Cyano_Cu_LD_33.5 (sample number 1), Elution: 64.643 to 64.813 min, Period: 1, Cycle(s): 3100, 3104 (Experiment 2)	MKTPLTEAVAAADSQGR%iTRAQ_8plex_Nterm::iTRAQ_8plex_K::::::::::::::::%sample_0%cmpd_5423
11725	tr|A3IJ03|A3IJ03_9CHRO	QASASLEAAK	3	6.70467	5.854e-10	1	528.661	0	iTRAQ_8plex_Nterm::::::::::iTRAQ_8plex_K:	0.0379	0.0048	0.043	0.0144	0.0386	0.0387	0.0438	0.2255	File: Sara_Cyano_Cu_LD_33.wiff, Sample: Sara_Cyano_Cu_LD_33 (sample number 1), Elution: 45.979 min, Period: 1, Cycle(s): 2346 (Experiment 2)	QASASLEAAK%iTRAQ_8plex_Nterm::::::::::iTRAQ_8plex_K:%sample_0%cmpd_5059
11725	tr|A3IJ03|A3IJ03_9CHRO	QASASLEAAK	3	6.32536	7.327e-09	1	528.654	0	iTRAQ_8plex_Nterm::::::::::iTRAQ_8plex_K:	0.0237	0.0238	0.0287	0.0624	0.0241	0.0242	0.0243	0.1618	File: Sara_Cyano_Cu_LD_32.wiff, Sample: Sara_Cyano_Cu_LD_32 (sample number 1), Elution: 49.418 min, Period: 1, Cycle(s): 2392 (Experiment 2)	QASASLEAAK%iTRAQ_8plex_Nterm::::::::::iTRAQ_8plex_K:%sample_0%cmpd_4508
11725	tr|A3IJ03|A3IJ03_9CHRO	TPLTEAVAAADSQGR	2	6.74268	2.488e-10	1	896.015	0	iTRAQ_8plex_Nterm::::::::::::::::	0.199	0.0714	0.0573	0.1344	0.1061	0.1114	0.0681	0.4216	File: Sara_Cyano_Cu_LD_27.5.wiff, Sample: Sara_Cyano_Cu_LD_27.5 (sample number 1), Elution: 71.938 min, Period: 1, Cycle(s): 3901 (Experiment 2)	TPLTEAVAAADSQGR%iTRAQ_8plex_Nterm::::::::::::::::%sample_0%cmpd_891
11725	tr|A3IJ03|A3IJ03_9CHRO	QASASLEAAK	3	5.41658	1.762e-06	1	528.657	0	iTRAQ_8plex_Nterm::::::::::iTRAQ_8plex_K:	0.0284	0.0238	0.0526	0.0288	0.0337	0.0823	0.1118	0.1716	File: Sara_Cyano_Cu_LD_32.wiff, Sample: Sara_Cyano_Cu_LD_32 (sample number 1), Elution: 48.311 min, Period: 1, Cycle(s): 2357 (Experiment 3)	QASASLEAAK%iTRAQ_8plex_Nterm::::::::::iTRAQ_8plex_K:%sample_0%cmpd_4496
11725	tr|A3IJ03|A3IJ03_9CHRO	MKTPLTEAVAAADSQGR	3	7.86197	6.239e-14	1	785.447	1	iTRAQ_8plex_Nterm::iTRAQ_8plex_K::::::::::::::::	0.3316	0.2189	0.172	0.2736	0.2073	0.2227	0.1118	0.0686	File: Sara_Cyano_Cu_LD_33.5.wiff, Sample: Sara_Cyano_Cu_LD_33.5 (sample number 1), Elution: 69.121 min, Period: 1, Cycle(s): 3285 (Experiment 2)	MKTPLTEAVAAADSQGR%iTRAQ_8plex_Nterm::iTRAQ_8plex_K::::::::::::::::%sample_0%cmpd_5446
11725	tr|A3IJ03|A3IJ03_9CHRO	MKTPLTEAVAAADSQGR	4	8.00652	1.947e-14	1	589.337	1	iTRAQ_8plex_Nterm::iTRAQ_8plex_K::::::::::::::::	2.0607	1.3514	2.3464	1.1808	1.4992	1.2054	0.7973	0.4069	File: Sara_Cyano_Cu_LD_33.5.wiff, Sample: Sara_Cyano_Cu_LD_33.5 (sample number 1), Elution: 65.648 min, Period: 1, Cycle(s): 3132 (Experiment 2)	MKTPLTEAVAAADSQGR%iTRAQ_8plex_Nterm::iTRAQ_8plex_K::::::::::::::::%sample_0%cmpd_5430
11725	tr|A3IJ03|A3IJ03_9CHRO	MKTPLTEAVAAADSQGR	3	8.07069	1.153e-14	1	785.452	1	iTRAQ_8plex_Nterm::iTRAQ_8plex_K::::::::::::::::	0.2416	0.119	0.172	0.144	0.2507	0.1694	0.034	0.0392	File: Sara_Cyano_Cu_LD_33.wiff, Sample: Sara_Cyano_Cu_LD_33 (sample number 1), Elution: 69.162 min, Period: 1, Cycle(s): 3327 (Experiment 3)	MKTPLTEAVAAADSQGR%iTRAQ_8plex_Nterm::iTRAQ_8plex_K::::::::::::::::%sample_0%cmpd_5177
11725	tr|A3IJ03|A3IJ03_9CHRO	TPLTEAVAAADSQGR	3	6.75908	2.222e-10	1	597.669	0	iTRAQ_8plex_Nterm::::::::::::::::	0.0095	0.0238	0.0287	0.0192	0.0048	0.0145	0.0097	0.049	File: Sara_Cyano_Cu_LD_28.wiff, Sample: Sara_Cyano_Cu_LD_28 (sample number 1), Elution: 65.4 min, Period: 1, Cycle(s): 2725 (Experiment 2)	TPLTEAVAAADSQGR%iTRAQ_8plex_Nterm::::::::::::::::%sample_0%cmpd_1290
11725	tr|A3IJ03|A3IJ03_9CHRO	QASASLEAAK	3	5.66701	4.214e-07	1	528.652	0	iTRAQ_8plex_Nterm::::::::::iTRAQ_8plex_K:	0.0805	0.0333	0.0573	0.072	0.0434	0.029	0.0243	0.1667	File: Sara_Cyano_Cu_LD_32.wiff, Sample: Sara_Cyano_Cu_LD_32 (sample number 1), Elution: 51.647 min, Period: 1, Cycle(s): 2454 (Experiment 2)	QASASLEAAK%iTRAQ_8plex_Nterm::::::::::iTRAQ_8plex_K:%sample_0%cmpd_4531
11725	tr|A3IJ03|A3IJ03_9CHRO	MKTPLTEAVAAADSQGR	3	7.18243	8.903e-12	1	790.773	1	iTRAQ_8plex_Nterm:Oxidation_M:iTRAQ_8plex_K::::::::::::::::	0.1753	0.2094	0.1481	0.0864	0.1543	0.1259	0.0924	0.0539	File: Sara_Cyano_Cu_LD_33.5.wiff, Sample: Sara_Cyano_Cu_LD_33.5 (sample number 1), Elution: 59.019 min, Period: 1, Cycle(s): 2836 (Experiment 2)	MKTPLTEAVAAADSQGR%iTRAQ_8plex_Nterm:Oxidation_M:iTRAQ_8plex_K::::::::::::::::%sample_0%cmpd_5402
11725	tr|A3IJ03|A3IJ03_9CHRO	MKTPLTEAVAAADSQGR	4	8.28108	2.014e-15	1	589.342	1	iTRAQ_8plex_Nterm::iTRAQ_8plex_K::::::::::::::::	0.6774	0.3997	0.6404	0.4176	0.5013	0.397	0.2285	0.0882	File: Sara_Cyano_Cu_LD_34.wiff, Sample: Sara_Cyano_Cu_LD_34 (sample number 1), Elution: 65.829 min, Period: 1, Cycle(s): 3129 (Experiment 2)	MKTPLTEAVAAADSQGR%iTRAQ_8plex_Nterm::iTRAQ_8plex_K::::::::::::::::%sample_0%cmpd_5735
11725	tr|A3IJ03|A3IJ03_9CHRO	TPLTEAVAAADSQGR	3	5.80208	1.048e-07	1	597.687	0	iTRAQ_8plex_Nterm::::::::::::::::			0.0143				0.0097	0.0196	File: Sara_Cyano_Cu_LD_26.5.wiff, Sample: Sara_Cyano_Cu_LD_26.5 (sample number 1), Elution: 71.734 min, Period: 1, Cycle(s): 4039 (Experiment 2)	TPLTEAVAAADSQGR%iTRAQ_8plex_Nterm::::::::::::::::%sample_0%cmpd_547
11725	tr|A3IJ03|A3IJ03_9CHRO	MKTPLTEAVAAADSQGR	3	7.09468	2.139e-11	1	785.434	1	iTRAQ_8plex_Nterm::iTRAQ_8plex_K::::::::::::::::	0.3506	0.0666	0.172	0.0912	0.1784	0.1162	0.141	0.0392	File: Sara_Cyano_Cu_LD_33.5.wiff, Sample: Sara_Cyano_Cu_LD_33.5 (sample number 1), Elution: 71.197 min, Period: 1, Cycle(s): 3380 (Experiment 2)	MKTPLTEAVAAADSQGR%iTRAQ_8plex_Nterm::iTRAQ_8plex_K::::::::::::::::%sample_0%cmpd_5454
11725	tr|A3IJ03|A3IJ03_9CHRO	MKTPLTEAVAAADSQGR	3	6.65131	4.793e-10	1	785.442	1	iTRAQ_8plex_Nterm::iTRAQ_8plex_K::::::::::::::::	0.1137	0.0809	0.1147	0.12	0.1591	0.2082	0.1215	0.0392	File: Sara_Cyano_Cu_LD_33.5.wiff, Sample: Sara_Cyano_Cu_LD_33.5 (sample number 1), Elution: 72.354 min, Period: 1, Cycle(s): 3445 (Experiment 2)	MKTPLTEAVAAADSQGR%iTRAQ_8plex_Nterm::iTRAQ_8plex_K::::::::::::::::%sample_0%cmpd_5455
11725	tr|A3IJ03|A3IJ03_9CHRO	MKTPLTEAVAAADSQGR	3	6.08358	1.939e-08	1	785.45	1	iTRAQ_8plex_Nterm::iTRAQ_8plex_K::::::::::::::::	0.18	0.1713	0.0956	0.1584	0.2025	0.1065	0.0681	0.0784	File: Sara_Cyano_Cu_LD_33.5.wiff, Sample: Sara_Cyano_Cu_LD_33.5 (sample number 1), Elution: 70.125 min, Period: 1, Cycle(s): 3335 (Experiment 2)	MKTPLTEAVAAADSQGR%iTRAQ_8plex_Nterm::iTRAQ_8plex_K::::::::::::::::%sample_0%cmpd_5449
11725	tr|A3IJ03|A3IJ03_9CHRO	MKTPLTEAVAAADSQGR	4	6.57386	6.373e-10	1	593.334	1	iTRAQ_8plex_Nterm:Oxidation_M:iTRAQ_8plex_K::::::::::::::::	0.09	0.0523	0.0765	0.072	0.0675	0.0436	0.0243	0.0147	File: Sara_Cyano_Cu_LD_34.wiff, Sample: Sara_Cyano_Cu_LD_34 (sample number 1), Elution: 59.507 min, Period: 1, Cycle(s): 2857 (Experiment 2)	MKTPLTEAVAAADSQGR%iTRAQ_8plex_Nterm:Oxidation_M:iTRAQ_8plex_K::::::::::::::::%sample_0%cmpd_5704
11725	tr|A3IJ03|A3IJ03_9CHRO	ALTSKSDSLISGAANAVYQK	4	7.94791	1.612e-14	1	734.932	1	iTRAQ_8plex_Nterm:::::iTRAQ_8plex_K:::::::::::::::iTRAQ_8plex_K:	0.1658	0.2522	0.7121	0.5328	0.1976	0.3292	0.7924	0.3039	File: Sara_Cyano_Cu_LD_33.5.wiff, Sample: Sara_Cyano_Cu_LD_33.5 (sample number 1), Elution: 71.044 to 71.129 min, Period: 1, Cycle(s): 3377, 3379 (Experiment 2)	ALTSKSDSLISGAANAVYQK%iTRAQ_8plex_Nterm:::::iTRAQ_8plex_K:::::::::::::::iTRAQ_8plex_K:%sample_0%cmpd_5453
11725	tr|A3IJ03|A3IJ03_9CHRO	MKTPLTEAVAAADSQGR	3	6.57558	6.3e-10	1	790.777	1	iTRAQ_8plex_Nterm:Oxidation_M:iTRAQ_8plex_K::::::::::::::::	0.379	0.2189	0.1147	0.1296	0.2651	0.2905	0.1653	0.0931	File: Sara_Cyano_Cu_LD_35.wiff, Sample: Sara_Cyano_Cu_LD_35 (sample number 1), Elution: 59.272 min, Period: 1, Cycle(s): 3142 (Experiment 2)	MKTPLTEAVAAADSQGR%iTRAQ_8plex_Nterm:Oxidation_M:iTRAQ_8plex_K::::::::::::::::%sample_0%cmpd_6107
11725	tr|A3IJ03|A3IJ03_9CHRO	MKTPLTEAVAAADSQGR	3	6.10304	1.717e-08	1	785.431	1	iTRAQ_8plex_Nterm::iTRAQ_8plex_K::::::::::::::::	0.2653	0.2522	0.2246	0.1056	0.2217	0.1113	0.0729	0.0882	File: Sara_Cyano_Cu_LD_34.wiff, Sample: Sara_Cyano_Cu_LD_34 (sample number 1), Elution: 64.364 min, Period: 1, Cycle(s): 3073 (Experiment 2)	MKTPLTEAVAAADSQGR%iTRAQ_8plex_Nterm::iTRAQ_8plex_K::::::::::::::::%sample_0%cmpd_5726
11725	tr|A3IJ03|A3IJ03_9CHRO	MKTPLTEAVAAADSQGR	3	6.22158	6.398e-09	1	790.769	1	iTRAQ_8plex_Nterm:Oxidation_M:iTRAQ_8plex_K::::::::::::::::	0.2937	0.1713	0.0956	0.1824	0.135	0.1598	0.0583	0.0539	File: Sara_Cyano_Cu_LD_34.wiff, Sample: Sara_Cyano_Cu_LD_34 (sample number 1), Elution: 58.946 min, Period: 1, Cycle(s): 2836 (Experiment 2)	MKTPLTEAVAAADSQGR%iTRAQ_8plex_Nterm:Oxidation_M:iTRAQ_8plex_K::::::::::::::::%sample_0%cmpd_5700
11725	tr|A3IJ03|A3IJ03_9CHRO	MKTPLTEAVAAADSQGR	4	6.40843	1.911e-09	1	593.339	1	iTRAQ_8plex_Nterm:Oxidation_M:iTRAQ_8plex_K::::::::::::::::	0.0711	0.0571	0.0573	0.072	0.1591	0.092	0.0438	0.0196	File: Sara_Cyano_Cu_LD_33.5.wiff, Sample: Sara_Cyano_Cu_LD_33.5 (sample number 1), Elution: 59.376 min, Period: 1, Cycle(s): 2845 (Experiment 2)	MKTPLTEAVAAADSQGR%iTRAQ_8plex_Nterm:Oxidation_M:iTRAQ_8plex_K::::::::::::::::%sample_0%cmpd_5405
11725	tr|A3IJ03|A3IJ03_9CHRO	FPYTTQMQGPNFAADQR	3	5.77835	1.207e-07	1	759.396	0	iTRAQ_8plex_Nterm::::::::::::::::::	0.0474	0.0095	0.129	0.1296	0.0434	0.0968	0.0486	0.0441	File: Sara_Cyano_Cu_LD_24.wiff, Sample: Sara_Cyano_Cu_LD_24 (sample number 1), Elution: 73.879 min, Period: 1, Cycle(s): 4203 (Experiment 2)	FPYTTQMQGPNFAADQR%iTRAQ_8plex_Nterm::::::::::::::::::%sample_0%cmpd_345
11725	tr|A3IJ03|A3IJ03_9CHRO	MKTPLTEAVAAADSQGR	4	6.43425	2.047e-09	1	589.34	1	iTRAQ_8plex_Nterm::iTRAQ_8plex_K::::::::::::::::	0.109	0.0523	0.0239	0.0192	0.0578	0.029	0.0194		File: Sara_Cyano_Cu_LD_33.5.wiff, Sample: Sara_Cyano_Cu_LD_33.5 (sample number 1), Elution: 66.652 min, Period: 1, Cycle(s): 3167 (Experiment 2)	MKTPLTEAVAAADSQGR%iTRAQ_8plex_Nterm::iTRAQ_8plex_K::::::::::::::::%sample_0%cmpd_5437
11725	tr|A3IJ03|A3IJ03_9CHRO	FPYTTQMQGPNFAADQR	3	6.33187	3.754e-09	1	764.727	0	iTRAQ_8plex_Nterm:::::::Oxidation_M:::::::::::	0.0142		0.0191	0.0336			0.0632	0.299	File: Sara_Cyano_Cu_LD_27.5.wiff, Sample: Sara_Cyano_Cu_LD_27.5 (sample number 1), Elution: 65.333 min, Period: 1, Cycle(s): 3570 (Experiment 2)	FPYTTQMQGPNFAADQR%iTRAQ_8plex_Nterm:::::::Oxidation_M:::::::::::%sample_0%cmpd_873
11725	tr|A3IJ03|A3IJ03_9CHRO	FPYTTQMQGPNFAADQR	3	6.12593	1.307e-08	1	764.708	0	iTRAQ_8plex_Nterm:::::::Oxidation_M:::::::::::	0.0284	0.0285	0.0191	0.0624	0.0193	0.0775	0.0778	0.299	File: Sara_Cyano_Cu_LD_28.wiff, Sample: Sara_Cyano_Cu_LD_28 (sample number 1), Elution: 60.684 min, Period: 1, Cycle(s): 2586 (Experiment 2)	FPYTTQMQGPNFAADQR%iTRAQ_8plex_Nterm:::::::Oxidation_M:::::::::::%sample_0%cmpd_1246
11725	tr|A3IJ03|A3IJ03_9CHRO	MKTPLTEAVAAADSQGR	4	5.90653	5.765e-08	1	589.344	1	iTRAQ_8plex_Nterm::iTRAQ_8plex_K::::::::::::::::	0.1374	0.0571	0.1386	0.0912	0.0819	0.0581	0.0097	0.0196	File: Sara_Cyano_Cu_LD_34.wiff, Sample: Sara_Cyano_Cu_LD_34 (sample number 1), Elution: 64.824 min, Period: 1, Cycle(s): 3097 (Experiment 2)	MKTPLTEAVAAADSQGR%iTRAQ_8plex_Nterm::iTRAQ_8plex_K::::::::::::::::%sample_0%cmpd_5727
11725	tr|A3IRL4|A3IRL4_9CHRO	EQSISITGASTLPDTEVDR	3	13.6031	3.072e-41	1	775.089	0	iTRAQ_8plex_Nterm::::::::::::::::::::	0.0568	0.0476	0.0478	0.1152	0.0868	0.0581	0.0729	0.2304	File: Sara_Cyano_Cu_LD_29.wiff, Sample: Sara_Cyano_Cu_LD_29 (sample number 1), Elution: 63.417 min, Period: 1, Cycle(s): 2764 (Experiment 2)	EQSISITGASTLPDTEVDR%iTRAQ_8plex_Nterm::::::::::::::::::::%sample_0%cmpd_2179
11725	tr|A3IRL4|A3IRL4_9CHRO	EQSISITGASTLPDTEVDR	2	9.86306	4.815e-22	1	1162.13	0	iTRAQ_8plex_Nterm::::::::::::::::::::	0.0616	0.0619	0.2294	0.2256	0.1639	0.1065	0.1215	0.7942	File: Sara_Cyano_Cu_LD_29.wiff, Sample: Sara_Cyano_Cu_LD_29 (sample number 1), Elution: 63.4 min, Period: 1, Cycle(s): 2763 (Experiment 3)	EQSISITGASTLPDTEVDR%iTRAQ_8plex_Nterm::::::::::::::::::::%sample_0%cmpd_2176
11725	tr|A3IRL4|A3IRL4_9CHRO	EQSISITGASTLPDTEVDR	3	9.93648	2.6e-22	1	775.073	0	iTRAQ_8plex_Nterm::::::::::::::::::::	0.0521	0.0381	0.086	0.048	0.0337	0.0339	0.0194	0.1128	File: Sara_Cyano_Cu_LD_29.5.wiff, Sample: Sara_Cyano_Cu_LD_29.5 (sample number 1), Elution: 63.903 min, Period: 1, Cycle(s): 2658 (Experiment 2)	EQSISITGASTLPDTEVDR%iTRAQ_8plex_Nterm::::::::::::::::::::%sample_0%cmpd_2636
11725	tr|A3IRL4|A3IRL4_9CHRO	LTEAAEK	2	5.37083	1.215e-06	1	685.428	0	iTRAQ_8plex_Nterm:::::::iTRAQ_8plex_K:	1.3833	1.0183	1.6153	1.7135	1.8463	1.4039	0.1799	0.4853	File: Sara_Cyano_Cu_LD_31.wiff, Sample: Sara_Cyano_Cu_LD_31 (sample number 1), Elution: 46.948 min, Period: 1, Cycle(s): 2316 (Experiment 2)	LTEAAEK%iTRAQ_8plex_Nterm:::::::iTRAQ_8plex_K:%sample_0%cmpd_3701
11725	tr|A3IRL4|A3IRL4_9CHRO	LVEDASK	2	5.99217	3.313e-08	1	685.42	0	iTRAQ_8plex_Nterm:::::::iTRAQ_8plex_K:	0.9285	0.452	0.9271	0.9168	0.9448	0.8569	0.2674	0.4069	File: Sara_Cyano_Cu_LD_29.5.wiff, Sample: Sara_Cyano_Cu_LD_29.5 (sample number 1), Elution: 48.344 min, Period: 1, Cycle(s): 2362 (Experiment 2)	LVEDASK%iTRAQ_8plex_Nterm:::::::iTRAQ_8plex_K:%sample_0%cmpd_2440
11725	tr|A3IRL4|A3IRL4_9CHRO	LTEAAEK	2	5.03543	7.628e-06	1	685.422	0	iTRAQ_8plex_Nterm:::::::iTRAQ_8plex_K:	0.7153	0.3426	0.6595	0.5856	0.6604	0.4841	0.0632	0.1275	File: Sara_Cyano_Cu_LD_30.5.wiff, Sample: Sara_Cyano_Cu_LD_30.5 (sample number 1), Elution: 47.051 min, Period: 1, Cycle(s): 2340 (Experiment 2)	LTEAAEK%iTRAQ_8plex_Nterm:::::::iTRAQ_8plex_K:%sample_0%cmpd_3281
11725	tr|A3IRL4|A3IRL4_9CHRO	SEVFSTAVDGQSNVEIHVLQGER	3	10.865	1.185e-26	1	935.827	0	iTRAQ_8plex_Nterm::::::::::::::::::::::::	0.0521	0.0285	0.0908	0.1008	0.0241	0.0629	0.0875	0.1569	File: Sara_Cyano_Cu_LD_28.5.wiff, Sample: Sara_Cyano_Cu_LD_28.5 (sample number 1), Elution: 71.637 min, Period: 1, Cycle(s): 3001 (Experiment 2)	SEVFSTAVDGQSNVEIHVLQGER%iTRAQ_8plex_Nterm::::::::::::::::::::::::%sample_0%cmpd_1817
11725	tr|A3IRL4|A3IRL4_9CHRO	LTEAAEK	3	5.54807	4.622e-07	1	457.294	0	iTRAQ_8plex_Nterm:::::::iTRAQ_8plex_K:	0.1895	0.1427	0.2533	0.2256	0.2651	0.1356	0.0438	0.0392	File: Sara_Cyano_Cu_LD_31.wiff, Sample: Sara_Cyano_Cu_LD_31 (sample number 1), Elution: 46.931 min, Period: 1, Cycle(s): 2315 (Experiment 3)	LTEAAEK%iTRAQ_8plex_Nterm:::::::iTRAQ_8plex_K:%sample_0%cmpd_3700
11725	tr|A3IRL4|A3IRL4_9CHRO	LVEDASK	3	5.64074	2.709e-07	1	457.286	0	iTRAQ_8plex_Nterm:::::::iTRAQ_8plex_K:	0.1611	0.1332	0.1673	0.2016	0.2217	0.1355	0.0729	0.1226	File: Sara_Cyano_Cu_LD_29.5.wiff, Sample: Sara_Cyano_Cu_LD_29.5 (sample number 1), Elution: 48.446 min, Period: 1, Cycle(s): 2362 (Experiment 3)	LVEDASK%iTRAQ_8plex_Nterm:::::::iTRAQ_8plex_K:%sample_0%cmpd_2439
11725	tr|A3IRL4|A3IRL4_9CHRO	NQADSLVYQAEK	3	6.57044	7.023e-10	1	658.707	0	iTRAQ_8plex_Nterm::::::::::::iTRAQ_8plex_K:	0.0189	0.0238	0.0048	0.0288	0.0289	0.0436	0.0146	0.4657	File: Sara_Cyano_Cu_LD_30.5.wiff, Sample: Sara_Cyano_Cu_LD_30.5 (sample number 1), Elution: 54.012 min, Period: 1, Cycle(s): 2434 (Experiment 2)	NQADSLVYQAEK%iTRAQ_8plex_Nterm::::::::::::iTRAQ_8plex_K:%sample_0%cmpd_3371
11725	tr|A3IRL4|A3IRL4_9CHRO	HLDTTLTR	2	6.5567	1.018e-09	1	630.875	0	iTRAQ_8plex_Nterm:::::::::	0.2463	0.1761	0.3584	0.2016	0.3953	0.2227	0.0389	0.0784	File: Sara_Cyano_Cu_LD_33.wiff, Sample: Sara_Cyano_Cu_LD_33 (sample number 1), Elution: 44.294 min, Period: 1, Cycle(s): 2301 (Experiment 3)	HLDTTLTR%iTRAQ_8plex_Nterm:::::::::%sample_0%cmpd_5039
11725	tr|A3IRL4|A3IRL4_9CHRO	HLDTTLTR	2	5.78409	1.349e-07	1	630.87	0	iTRAQ_8plex_Nterm:::::::::	0.1942	0.0809	0.2342	0.2208	0.1928	0.2033	0.0194	0.0833	File: Sara_Cyano_Cu_LD_33.5.wiff, Sample: Sara_Cyano_Cu_LD_33.5 (sample number 1), Elution: 44.242 min, Period: 1, Cycle(s): 2316 (Experiment 2)	HLDTTLTR%iTRAQ_8plex_Nterm:::::::::%sample_0%cmpd_5292
11725	tr|A3IRL4|A3IRL4_9CHRO	LTEAAEK	3	5.14112	4.37e-06	1	457.292	0	iTRAQ_8plex_Nterm:::::::iTRAQ_8plex_K:	0.0426	0.0523	0.0621	0.1248	0.0868	0.0484	0.0194	0.0147	File: Sara_Cyano_Cu_LD_30.5.wiff, Sample: Sara_Cyano_Cu_LD_30.5 (sample number 1), Elution: 47.034 min, Period: 1, Cycle(s): 2339 (Experiment 3)	LTEAAEK%iTRAQ_8plex_Nterm:::::::iTRAQ_8plex_K:%sample_0%cmpd_3279
11725	tr|A3IRL4|A3IRL4_9CHRO	HLDTTLTR	3	7.30727	5.044e-12	1	420.925	0	iTRAQ_8plex_Nterm:::::::::	0.0237	0.0523	0.1147	0.1296	0.0434	0.0678	0.0243	0.0049	File: Sara_Cyano_Cu_LD_33.wiff, Sample: Sara_Cyano_Cu_LD_33 (sample number 1), Elution: 44.328 min, Period: 1, Cycle(s): 2303 (Experiment 2)	HLDTTLTR%iTRAQ_8plex_Nterm:::::::::%sample_0%cmpd_5042
11725	tr|A3IRL4|A3IRL4_9CHRO	HLDTTLTR	3	6.51413	1.353e-09	1	420.921	0	iTRAQ_8plex_Nterm:::::::::	0.0663	0.0238	0.0908	0.1104	0.0578	0.0532	0.0194	0.0196	File: Sara_Cyano_Cu_LD_34.wiff, Sample: Sara_Cyano_Cu_LD_34 (sample number 1), Elution: 44.282 min, Period: 1, Cycle(s): 2296 (Experiment 2)	HLDTTLTR%iTRAQ_8plex_Nterm:::::::::%sample_0%cmpd_5595
11725	tr|A3IRL4|A3IRL4_9CHRO	HLDTTLTR	2	5.37535	1.414e-06	1	630.867	0	iTRAQ_8plex_Nterm:::::::::	0.1895	0.1332	0.1577	0.2016	0.2169	0.2033	0.0389	0.0931	File: Sara_Cyano_Cu_LD_34.wiff, Sample: Sara_Cyano_Cu_LD_34 (sample number 1), Elution: 43.942 min, Period: 1, Cycle(s): 2288 (Experiment 2)	HLDTTLTR%iTRAQ_8plex_Nterm:::::::::%sample_0%cmpd_5590
11725	tr|A3IRL4|A3IRL4_9CHRO	HLDTTLTR	3	5.92315	5.843e-08	1	420.923	0	iTRAQ_8plex_Nterm:::::::::	0.0711	0.0143	0.0526	0.1008	0.0578	0.0775	0.0097	0.0147	File: Sara_Cyano_Cu_LD_33.5.wiff, Sample: Sara_Cyano_Cu_LD_33.5 (sample number 1), Elution: 44.379 min, Period: 1, Cycle(s): 2318 (Experiment 2)	HLDTTLTR%iTRAQ_8plex_Nterm:::::::::%sample_0%cmpd_5294
11725	tr|A3IRL4|A3IRL4_9CHRO	IINEPTAASLAYGLDKK	4	5.03523	4.534e-06	1	679.914	1	iTRAQ_8plex_Nterm::::::::::::::::iTRAQ_8plex_K:iTRAQ_8plex_K:	0.3316	0.3236	0.5591	0.5424	0.4387	0.334	0.0486	0.0392	File: Sara_Cyano_Cu_LD_29.5.wiff, Sample: Sara_Cyano_Cu_LD_29.5 (sample number 1), Elution: 69.966 min, Period: 1, Cycle(s): 2897 (Experiment 3)	IINEPTAASLAYGLDKK%iTRAQ_8plex_Nterm::::::::::::::::iTRAQ_8plex_K:iTRAQ_8plex_K:%sample_0%cmpd_2670
11725	tr|A3IIM2|A3IIM2_9CHRO	DNTTIVATTDDR	2	8.77531	2.557e-17	1	813.432	0	iTRAQ_8plex_Nterm:::::::::::::	0.3079	0.1903	0.5018	0.72	0.482	0.6196	0.0924	0.1324	File: Sara_Cyano_Cu_LD_30.5.wiff, Sample: Sara_Cyano_Cu_LD_30.5 (sample number 1), Elution: 44.056 min, Period: 1, Cycle(s): 2311 (Experiment 3)	DNTTIVATTDDR%iTRAQ_8plex_Nterm:::::::::::::%sample_0%cmpd_3235
11725	tr|A3IIM2|A3IIM2_9CHRO	IEDALNATK	2	5.81945	1.033e-07	1	791.987	0	iTRAQ_8plex_Nterm:::::::::iTRAQ_8plex_K:	0.2748	0.2141	0.4445	0.6624	0.2892	0.3921	0.0729	0.1373	File: Sara_Cyano_Cu_LD_28.5.wiff, Sample: Sara_Cyano_Cu_LD_28.5 (sample number 1), Elution: 60.6 min, Period: 1, Cycle(s): 2611 (Experiment 3)	IEDALNATK%iTRAQ_8plex_Nterm:::::::::iTRAQ_8plex_K:%sample_0%cmpd_1739
11725	tr|A3IIM2|A3IIM2_9CHRO	IEDALNATK	3	5.98121	3.987e-08	1	528.323	0	iTRAQ_8plex_Nterm:::::::::iTRAQ_8plex_K:	0.0474	0.0381	0.0621	0.1584	0.0578	0.0387	0.0097	0.0343	File: Sara_Cyano_Cu_LD_28.5.wiff, Sample: Sara_Cyano_Cu_LD_28.5 (sample number 1), Elution: 60.311 min, Period: 1, Cycle(s): 2609 (Experiment 2)	IEDALNATK%iTRAQ_8plex_Nterm:::::::::iTRAQ_8plex_K:%sample_0%cmpd_1737
11725	tr|A3IIM2|A3IIM2_9CHRO	IEDALNATK	3	5.91681	5.908e-08	1	528.326	0	iTRAQ_8plex_Nterm:::::::::iTRAQ_8plex_K:	0.0379	0.0048	0.0335	0.1152	0.0723	0.029	0.0097		File: Sara_Cyano_Cu_LD_28.5.wiff, Sample: Sara_Cyano_Cu_LD_28.5 (sample number 1), Elution: 61.417 min, Period: 1, Cycle(s): 2629 (Experiment 3)	IEDALNATK%iTRAQ_8plex_Nterm:::::::::iTRAQ_8plex_K:%sample_0%cmpd_1747
11725	tr|A3IIM2|A3IIM2_9CHRO	DGVITVEESK	3	5.77666	1.829e-07	1	562.337	0	iTRAQ_8plex_Nterm::::::::::iTRAQ_8plex_K:	0.1042	0.0666	0.0956	0.1056	0.1109	0.1307	0.0049	0.0343	File: Sara_Cyano_Cu_LD_30.5.wiff, Sample: Sara_Cyano_Cu_LD_30.5 (sample number 1), Elution: 52.208 min, Period: 1, Cycle(s): 2406 (Experiment 3)	DGVITVEESK%iTRAQ_8plex_Nterm::::::::::iTRAQ_8plex_K:%sample_0%cmpd_3344
11725	tr|A3IIM2|A3IIM2_9CHRO	IEDALNATK	3	5.65162	2.861e-07	1	528.326	0	iTRAQ_8plex_Nterm:::::::::iTRAQ_8plex_K:	0.0426	0.0476	0.1051	0.1392	0.0964	0.121		0.0392	File: Sara_Cyano_Cu_LD_28.wiff, Sample: Sara_Cyano_Cu_LD_28 (sample number 1), Elution: 60.462 min, Period: 1, Cycle(s): 2579 (Experiment 2)	IEDALNATK%iTRAQ_8plex_Nterm:::::::::iTRAQ_8plex_K:%sample_0%cmpd_1244
11725	tr|A3IIM2|A3IIM2_9CHRO	NQLTNAEEK	3	5.13271	5.426e-06	1	552.32	0	iTRAQ_8plex_Nterm:::::::::iTRAQ_8plex_K:	0.0332	0.0476	0.0526	0.1152	0.082	0.0726	0.0146	0.0392	File: Sara_Cyano_Cu_LD_34.5.wiff, Sample: Sara_Cyano_Cu_LD_34.5 (sample number 1), Elution: 43.156 min, Period: 1, Cycle(s): 2324 (Experiment 2)	NQLTNAEEK%iTRAQ_8plex_Nterm:::::::::iTRAQ_8plex_K:%sample_0%cmpd_5834
11725	tr|A3IIM2|A3IIM2_9CHRO	IEDALNATK	3	5.31329	1.938e-06	1	528.328	0	iTRAQ_8plex_Nterm:::::::::iTRAQ_8plex_K:	0.1326	0.0381	0.0956	0.0768	0.0578	0.0823	0.0146	0.0196	File: Sara_Cyano_Cu_LD_28.wiff, Sample: Sara_Cyano_Cu_LD_28 (sample number 1), Elution: 61.603 min, Period: 1, Cycle(s): 2598 (Experiment 3)	IEDALNATK%iTRAQ_8plex_Nterm:::::::::iTRAQ_8plex_K:%sample_0%cmpd_1256
11725	tr|A3IIM2|A3IIM2_9CHRO	RALEQGVNALADAVR	3	5.86551	5.373e-08	1	629.715	1	iTRAQ_8plex_Nterm::::::::::::::::	0.0095	0.0048	0.0191	0.0384	0.0145				File: Sara_Cyano_Cu_LD_32.5.wiff, Sample: Sara_Cyano_Cu_LD_32.5 (sample number 1), Elution: 71.484 min, Period: 1, Cycle(s): 3397 (Experiment 2)	RALEQGVNALADAVR%iTRAQ_8plex_Nterm::::::::::::::::%sample_0%cmpd_4927
11725	tr|A3IIM2|A3IIM2_9CHRO	EIDLEDPLENTGAR	2	5.70713	2.011e-07	1	938.501	0	iTRAQ_8plex_Nterm:::::::::::::::	0.2132	0.0761	0.282	0.3168	0.1687	0.3098	0.0097	0.0196	File: Sara_Cyano_Cu_LD_28.wiff, Sample: Sara_Cyano_Cu_LD_28 (sample number 1), Elution: 68.652 min, Period: 1, Cycle(s): 2835 (Experiment 2)	EIDLEDPLENTGAR%iTRAQ_8plex_Nterm:::::::::::::::%sample_0%cmpd_1315
11725	tr|A3IIM2|A3IIM2_9CHRO	QQVEFDDALILITDKK	3	7.28812	2.829e-12	1	930.212	1	iTRAQ_8plex_Nterm:::::::::::::::iTRAQ_8plex_K:iTRAQ_8plex_K:	0.4974	0.3569	0.3106	0.4416	0.3905	0.2759	0.0778	0.1029	File: Sara_Cyano_Cu_LD_31.wiff, Sample: Sara_Cyano_Cu_LD_31 (sample number 1), Elution: 80.783 min, Period: 1, Cycle(s): 3349 (Experiment 2)	QQVEFDDALILITDKK%iTRAQ_8plex_Nterm:::::::::::::::iTRAQ_8plex_K:iTRAQ_8plex_K:%sample_0%cmpd_4000
11725	tr|A3IIM2|A3IIM2_9CHRO	RALEQGVNALADAVR	3	5.24549	1.87e-06	1	629.702	1	iTRAQ_8plex_Nterm::::::::::::::::	0.0332		0.0143		0.0241	0.0097			File: Sara_Cyano_Cu_LD_33.wiff, Sample: Sara_Cyano_Cu_LD_33 (sample number 1), Elution: 71.783 min, Period: 1, Cycle(s): 3463 (Experiment 2)	RALEQGVNALADAVR%iTRAQ_8plex_Nterm::::::::::::::::%sample_0%cmpd_5185
11725	tr|A3IIM2|A3IIM2_9CHRO	AAVDEGIVPGGGTTLIHLASK	3	6.31229	2.474e-09	1	872.173	0	iTRAQ_8plex_Nterm:::::::::::::::::::::iTRAQ_8plex_K:	0.1232	0.1427	0.2007	0.1248	0.1012	0.0436		0.0147	File: Sara_Cyano_Cu_LD_28.wiff, Sample: Sara_Cyano_Cu_LD_28 (sample number 1), Elution: 71.65 min, Period: 1, Cycle(s): 2954 (Experiment 2)	AAVDEGIVPGGGTTLIHLASK%iTRAQ_8plex_Nterm:::::::::::::::::::::iTRAQ_8plex_K:%sample_0%cmpd_1331
11725	tr|A3IIM2|A3IIM2_9CHRO	QQVEFDDALILITDKK	4	6.97957	2.813e-11	1	697.927	1	iTRAQ_8plex_Nterm:::::::::::::::iTRAQ_8plex_K:iTRAQ_8plex_K:	0.3221	0.2046	0.3489	0.2496	0.1784	0.1791	0.0389	0.0735	File: Sara_Cyano_Cu_LD_31.5.wiff, Sample: Sara_Cyano_Cu_LD_31.5 (sample number 1), Elution: 80.934 min, Period: 1, Cycle(s): 3652 (Experiment 2)	QQVEFDDALILITDKK%iTRAQ_8plex_Nterm:::::::::::::::iTRAQ_8plex_K:iTRAQ_8plex_K:%sample_0%cmpd_4335
11725	tr|A3IIM2|A3IIM2_9CHRO	QQVEFDDALILITDKK	3	6.40531	1.201e-09	1	930.229	1	iTRAQ_8plex_Nterm:::::::::::::::iTRAQ_8plex_K:iTRAQ_8plex_K:	0.5258	0.314	0.3537	0.3696	0.3856	0.2808	0.1458	0.1667	File: Sara_Cyano_Cu_LD_31.5.wiff, Sample: Sara_Cyano_Cu_LD_31.5 (sample number 1), Elution: 80.865 min, Period: 1, Cycle(s): 3651 (Experiment 2)	QQVEFDDALILITDKK%iTRAQ_8plex_Nterm:::::::::::::::iTRAQ_8plex_K:iTRAQ_8plex_K:%sample_0%cmpd_4334
11725	tr|A3IIM2|A3IIM2_9CHRO	AAVDEGIVPGGGTTLIHLASK	4	5.09771	3.094e-06	1	654.401	0	iTRAQ_8plex_Nterm:::::::::::::::::::::iTRAQ_8plex_K:	0.1184	0.2284	0.2628	0.2832	0.1976	0.1743	0.0049		File: Sara_Cyano_Cu_LD_28.wiff, Sample: Sara_Cyano_Cu_LD_28 (sample number 1), Elution: 71.735 min, Period: 1, Cycle(s): 2956 (Experiment 2)	AAVDEGIVPGGGTTLIHLASK%iTRAQ_8plex_Nterm:::::::::::::::::::::iTRAQ_8plex_K:%sample_0%cmpd_1332
11725	tr|A3IL04|A3IL04_9CHRO	VATQQETSVGK	3	8.57246	1.722e-16	1	586.02	0	iTRAQ_8plex_Nterm:::::::::::iTRAQ_8plex_K:	0.2226	0.1665	0.3106	0.2544	0.2073	0.3244	0.1313	0.2304	File: Sara_Cyano_Cu_LD_32.wiff, Sample: Sara_Cyano_Cu_LD_32 (sample number 1), Elution: 42.983 min, Period: 1, Cycle(s): 2260 (Experiment 3)	VATQQETSVGK%iTRAQ_8plex_Nterm:::::::::::iTRAQ_8plex_K:%sample_0%cmpd_4425
11725	tr|A3IL04|A3IL04_9CHRO	AVQSTLQR	2	6.40647	1.564e-09	1	603.878	0	iTRAQ_8plex_Nterm:::::::::	0.9238	0.4663	1.5293	2.0207	1.0991	1.3361	1.0598	2.108	File: Sara_Cyano_Cu_LD_29.wiff, Sample: Sara_Cyano_Cu_LD_29 (sample number 1), Elution: 43.226 min, Period: 1, Cycle(s): 2307 (Experiment 2)	AVQSTLQR%iTRAQ_8plex_Nterm:::::::::%sample_0%cmpd_1950
11725	tr|A3IL04|A3IL04_9CHRO	VINPDNLSESK	3	8.08098	1.221e-14	1	608.702	0	iTRAQ_8plex_Nterm:::::::::::iTRAQ_8plex_K:	0.5685	0.4282	0.6595	0.4992	0.6218	0.6342	0.3841	0.603	File: Sara_Cyano_Cu_LD_30.wiff, Sample: Sara_Cyano_Cu_LD_30 (sample number 1), Elution: 56.413 min, Period: 1, Cycle(s): 2495 (Experiment 2)	VINPDNLSESK%iTRAQ_8plex_Nterm:::::::::::iTRAQ_8plex_K:%sample_0%cmpd_2967
11725	tr|A3IL04|A3IL04_9CHRO	VINPDNLSESK	2	6.69041	4.228e-10	1	912.541	0	iTRAQ_8plex_Nterm:::::::::::iTRAQ_8plex_K:	0.7438	0.4473	0.8507	0.792	0.699	0.6971	0.3597	0.7059	File: Sara_Cyano_Cu_LD_30.wiff, Sample: Sara_Cyano_Cu_LD_30 (sample number 1), Elution: 55.681 min, Period: 1, Cycle(s): 2476 (Experiment 2)	VINPDNLSESK%iTRAQ_8plex_Nterm:::::::::::iTRAQ_8plex_K:%sample_0%cmpd_2959
11725	tr|A3IL04|A3IL04_9CHRO	AVQSTLQR	2	5.9935	2.156e-08	1	603.874	0	iTRAQ_8plex_Nterm:::::::::	0.36	0.1856	0.4827	0.6576	0.4146	0.426	0.3889	0.7697	File: Sara_Cyano_Cu_LD_28.5.wiff, Sample: Sara_Cyano_Cu_LD_28.5 (sample number 1), Elution: 43.578 min, Period: 1, Cycle(s): 2316 (Experiment 3)	AVQSTLQR%iTRAQ_8plex_Nterm:::::::::%sample_0%cmpd_1519
11725	tr|A3IL04|A3IL04_9CHRO	MPSAVGYQPTLGTDVGDLQER	3	9.2091	2.795e-19	1	852.118	0	iTRAQ_8plex_Nterm:Oxidation_M:::::::::::::::::::::	0.0284	0.0238	0.0669	0.096	0.0386	0.0775	0.0778	0.2794	File: Sara_Cyano_Cu_LD_28.wiff, Sample: Sara_Cyano_Cu_LD_28 (sample number 1), Elution: 64.6 min, Period: 1, Cycle(s): 2702 (Experiment 2)	MPSAVGYQPTLGTDVGDLQER%iTRAQ_8plex_Nterm:Oxidation_M:::::::::::::::::::::%sample_0%cmpd_1282
11725	tr|A3IL04|A3IL04_9CHRO	AVQSTLQR	2	6.82365	9.319e-11	1	603.877	0	iTRAQ_8plex_Nterm:::::::::	0.1326	0.1047	0.2485	0.3216	0.2314	0.2469	0.0875	0.353	File: Sara_Cyano_Cu_LD_28.5.wiff, Sample: Sara_Cyano_Cu_LD_28.5 (sample number 1), Elution: 42.437 min, Period: 1, Cycle(s): 2303 (Experiment 2)	AVQSTLQR%iTRAQ_8plex_Nterm:::::::::%sample_0%cmpd_1505
11725	tr|A3IL04|A3IL04_9CHRO	AVQSTLQR	2	5.52455	3.468e-07	1	603.869	0	iTRAQ_8plex_Nterm:::::::::	0.2606	0.138	0.1529	0.2448	0.1543	0.2227	0.1847	0.4755	File: Sara_Cyano_Cu_LD_29.5.wiff, Sample: Sara_Cyano_Cu_LD_29.5 (sample number 1), Elution: 42.966 min, Period: 1, Cycle(s): 2304 (Experiment 2)	AVQSTLQR%iTRAQ_8plex_Nterm:::::::::%sample_0%cmpd_2365
11725	tr|A3IL04|A3IL04_9CHRO	VATQQETSVGK	3	5.88103	6.931e-08	1	586.03	0	iTRAQ_8plex_Nterm:::::::::::iTRAQ_8plex_K:	0.0853	0.0571	0.0335	0.1872	0.1061	0.0775	0.0292	0.1373	File: Sara_Cyano_Cu_LD_32.5.wiff, Sample: Sara_Cyano_Cu_LD_32.5 (sample number 1), Elution: 42.749 min, Period: 1, Cycle(s): 2249 (Experiment 2)	VATQQETSVGK%iTRAQ_8plex_Nterm:::::::::::iTRAQ_8plex_K:%sample_0%cmpd_4754
11725	tr|A3IL04|A3IL04_9CHRO	VINPDNLSESK	3	6.1235	1.739e-08	1	608.695	0	iTRAQ_8plex_Nterm:::::::::::iTRAQ_8plex_K:	0.1326	0.0571	0.1147	0.12	0.1302	0.0968	0.0632	0.1569	File: Sara_Cyano_Cu_LD_29.5.wiff, Sample: Sara_Cyano_Cu_LD_29.5 (sample number 1), Elution: 55.902 min, Period: 1, Cycle(s): 2506 (Experiment 2)	VINPDNLSESK%iTRAQ_8plex_Nterm:::::::::::iTRAQ_8plex_K:%sample_0%cmpd_2535
11725	tr|A3IL04|A3IL04_9CHRO	EGNDLYNEMIESK	3	5.86013	4.856e-08	1	717.394	0	iTRAQ_8plex_Nterm:::::::::::::iTRAQ_8plex_K:	0.4595	0.276	0.4349	0.5424	0.4579	0.5131	0.2042	0.8922	File: Sara_Cyano_Cu_LD_30.wiff, Sample: Sara_Cyano_Cu_LD_30 (sample number 1), Elution: 66.751 to 66.922 min, Period: 1, Cycle(s): 2748 (Experiment 2), 2749 (Experiment 3)	EGNDLYNEMIESK%iTRAQ_8plex_Nterm:::::::::::::iTRAQ_8plex_K:%sample_0%cmpd_3077
11725	tr|A3IL04|A3IL04_9CHRO	VINPDNLSESK	3	5.69547	2.338e-07	1	608.698	0	iTRAQ_8plex_Nterm:::::::::::iTRAQ_8plex_K:	0.09	0.0428	0.1099	0.0768	0.0675	0.0823	0.0583	0.0588	File: Sara_Cyano_Cu_LD_30.wiff, Sample: Sara_Cyano_Cu_LD_30 (sample number 1), Elution: 55.392 min, Period: 1, Cycle(s): 2471 (Experiment 2)	VINPDNLSESK%iTRAQ_8plex_Nterm:::::::::::iTRAQ_8plex_K:%sample_0%cmpd_2954
11725	tr|A3IL04|A3IL04_9CHRO	VINPDNLSESK	3	5.79265	1.316e-07	1	608.702	0	iTRAQ_8plex_Nterm:::::::::::iTRAQ_8plex_K:	0.0947	0.0523	0.172	0.216	0.1205	0.1888	0.0681	0.1177	File: Sara_Cyano_Cu_LD_30.5.wiff, Sample: Sara_Cyano_Cu_LD_30.5 (sample number 1), Elution: 55.868 min, Period: 1, Cycle(s): 2471 (Experiment 2)	VINPDNLSESK%iTRAQ_8plex_Nterm:::::::::::iTRAQ_8plex_K:%sample_0%cmpd_3394
11725	tr|A3IL04|A3IL04_9CHRO	TREGNDLYNEMIESK	3	5.6188	2.211e-07	1	803.092	1	iTRAQ_8plex_Nterm:::::::::::::::iTRAQ_8plex_K:	0.1469	0.0476	0.0812	0.0576	0.135	0.1355	0.0826	0.0392	File: Sara_Cyano_Cu_LD_33.5.wiff, Sample: Sara_Cyano_Cu_LD_33.5 (sample number 1), Elution: 62.748 min, Period: 1, Cycle(s): 3013 (Experiment 2)	TREGNDLYNEMIESK%iTRAQ_8plex_Nterm:::::::::::::::iTRAQ_8plex_K:%sample_0%cmpd_5416
11725	tr|A3IL04|A3IL04_9CHRO	GMEIVDTGAPISVPVGK	3	5.30033	1.734e-06	1	765.429	0	iTRAQ_8plex_Nterm::Oxidation_M:::::::::::::::iTRAQ_8plex_K:	0.0426	0.0809	0.1195	0.096	0.0627	0.0775	0.1215	0.201	File: Sara_Cyano_Cu_LD_28.wiff, Sample: Sara_Cyano_Cu_LD_28 (sample number 1), Elution: 64.923 min, Period: 1, Cycle(s): 2712 (Experiment 2)	GMEIVDTGAPISVPVGK%iTRAQ_8plex_Nterm::Oxidation_M:::::::::::::::iTRAQ_8plex_K:%sample_0%cmpd_1286
11725	tr|A3IVD2|A3IVD2_9CHRO	QNTAGIHGAALGADEIELTR	3	9.13806	9.22e-19	1	781.103	0	iTRAQ_8plex_Nterm:::::::::::::::::::::	0.0284	0.0285	0.0335	0.1152	0.0723	0.0678	0.0146	0.0098	File: Sara_Cyano_Cu_LD_31.5.wiff, Sample: Sara_Cyano_Cu_LD_31.5 (sample number 1), Elution: 60.068 min, Period: 1, Cycle(s): 2695 (Experiment 2)	QNTAGIHGAALGADEIELTR%iTRAQ_8plex_Nterm:::::::::::::::::::::%sample_0%cmpd_4257
11725	tr|A3IVD2|A3IVD2_9CHRO	QNVPNLPGTSIEGTSK	3	8.24834	2.168e-15	1	750.776	0	iTRAQ_8plex_Nterm::::::::::::::::iTRAQ_8plex_K:	0.1279	0.0999	0.2294	0.216	0.1976	0.3389	0.0292	0.0245	File: Sara_Cyano_Cu_LD_31.wiff, Sample: Sara_Cyano_Cu_LD_31 (sample number 1), Elution: 58.048 min, Period: 1, Cycle(s): 2500 (Experiment 2)	QNVPNLPGTSIEGTSK%iTRAQ_8plex_Nterm::::::::::::::::iTRAQ_8plex_K:%sample_0%cmpd_3852
11725	tr|A3IVD2|A3IVD2_9CHRO	QNVPNLPGTSIEGTSK	3	6.99596	3.557e-11	1	750.774	0	iTRAQ_8plex_Nterm::::::::::::::::iTRAQ_8plex_K:	0.0474	0.1332	0.1529	0.1488	0.1446	0.121	0.0146	0.0294	File: Sara_Cyano_Cu_LD_31.wiff, Sample: Sara_Cyano_Cu_LD_31 (sample number 1), Elution: 57.043 min, Period: 1, Cycle(s): 2474 (Experiment 2)	QNVPNLPGTSIEGTSK%iTRAQ_8plex_Nterm::::::::::::::::iTRAQ_8plex_K:%sample_0%cmpd_3841
11725	tr|A3IVD2|A3IVD2_9CHRO	GADYENEWNK	3	5.41749	1.179e-06	1	611.998	0	iTRAQ_8plex_Nterm::::::::::iTRAQ_8plex_K:	0.6443	0.3426	0.368	0.4608	0.4772	0.4163	0.0535	0.2108	File: Sara_Cyano_Cu_LD_31.wiff, Sample: Sara_Cyano_Cu_LD_31 (sample number 1), Elution: 52.634 min, Period: 1, Cycle(s): 2413 (Experiment 2)	GADYENEWNK%iTRAQ_8plex_Nterm::::::::::iTRAQ_8plex_K:%sample_0%cmpd_3778
11725	tr|A3IVD2|A3IVD2_9CHRO	VTTTIGYGSPNK	3	5.5629	5.837e-07	1	616.038	0	iTRAQ_8plex_Nterm::::::::::::iTRAQ_8plex_K:	0.0332	0.0285	0.0526	0.1248	0.0627	0.1355	0.0146	0.0294	File: Sara_Cyano_Cu_LD_28.wiff, Sample: Sara_Cyano_Cu_LD_28 (sample number 1), Elution: 52.275 min, Period: 1, Cycle(s): 2425 (Experiment 2)	VTTTIGYGSPNK%iTRAQ_8plex_Nterm::::::::::::iTRAQ_8plex_K:%sample_0%cmpd_1142
11725	tr|A3IVD2|A3IVD2_9CHRO	YVGSEGDTVSIDR	2	6.19145	9.836e-09	1	851.451	0	iTRAQ_8plex_Nterm::::::::::::::	0.3885	0.0714	0.1529	0.5088	0.3423	0.3437	0.0194	0.098	File: Sara_Cyano_Cu_LD_28.wiff, Sample: Sara_Cyano_Cu_LD_28 (sample number 1), Elution: 52.53 min, Period: 1, Cycle(s): 2428 (Experiment 2)	YVGSEGDTVSIDR%iTRAQ_8plex_Nterm::::::::::::::%sample_0%cmpd_1145
11725	tr|A3IVD2|A3IVD2_9CHRO	VSGDFQK	3	5.05358	8.455e-06	1	463.619	0	iTRAQ_8plex_Nterm:::::::iTRAQ_8plex_K:	0.2985	0.1618	0.325	0.3936	0.2314	0.3001	0.0486	0.1912	File: Sara_Cyano_Cu_LD_30.wiff, Sample: Sara_Cyano_Cu_LD_30 (sample number 1), Elution: 48.237 min, Period: 1, Cycle(s): 2354 (Experiment 2)	VSGDFQK%iTRAQ_8plex_Nterm:::::::iTRAQ_8plex_K:%sample_0%cmpd_2869
11725	tr|A3IVD2|A3IVD2_9CHRO	ELPTFTPEDSATATRK	3	5.68365	1.121e-07	1	791.463	1	iTRAQ_8plex_Nterm::::::::::::::::iTRAQ_8plex_K:	0.4453	0.276	0.5114	0.5136	0.429	0.4938	0.0389	0.0147	File: Sara_Cyano_Cu_LD_32.5.wiff, Sample: Sara_Cyano_Cu_LD_32.5 (sample number 1), Elution: 57.44 to 57.508 min, Period: 1, Cycle(s): 2749-2750 (Experiment 2)	ELPTFTPEDSATATRK%iTRAQ_8plex_Nterm::::::::::::::::iTRAQ_8plex_K:%sample_0%cmpd_4873
11725	tr|A3IVD2|A3IVD2_9CHRO	QNVPNLPGTSIEGTSK	3	5.7032	1.587e-07	1	750.773	0	iTRAQ_8plex_Nterm::::::::::::::::iTRAQ_8plex_K:	0.1184	0.0571	0.1147	0.1536	0.0916	0.1162	0.0146	0.0049	File: Sara_Cyano_Cu_LD_31.5.wiff, Sample: Sara_Cyano_Cu_LD_31.5 (sample number 1), Elution: 57.172 min, Period: 1, Cycle(s): 2582 (Experiment 2)	QNVPNLPGTSIEGTSK%iTRAQ_8plex_Nterm::::::::::::::::iTRAQ_8plex_K:%sample_0%cmpd_4237
11725	tr|A3INA5|A3INA5_9CHRO	TFQGPPHGITVER	3	9.49115	4.798e-20	1	581.653	0	iTRAQ_8plex_Nterm::::::::::::::	1.298	0.747	0.8172	1.1855	1.0557	0.9924	0.3209	0.5294	File: Sara_Cyano_Cu_LD_34.5.wiff, Sample: Sara_Cyano_Cu_LD_34.5 (sample number 1), Elution: 52.587 min, Period: 1, Cycle(s): 2707 (Experiment 2)	TFQGPPHGITVER%iTRAQ_8plex_Nterm::::::::::::::%sample_0%cmpd_5890
11725	tr|A3INA5|A3INA5_9CHRO	TFQGPPHGITVER	3	10.4441	3.275e-24	1	581.655	0	iTRAQ_8plex_Nterm::::::::::::::	0.8148	0.3331	0.454	0.6576	0.4628	0.3485	0.1361	0.402	File: Sara_Cyano_Cu_LD_35.wiff, Sample: Sara_Cyano_Cu_LD_35 (sample number 1), Elution: 52.514 min, Period: 1, Cycle(s): 2835 (Experiment 2)	TFQGPPHGITVER%iTRAQ_8plex_Nterm::::::::::::::%sample_0%cmpd_6077
11725	tr|A3INA5|A3INA5_9CHRO	TFQGPPHGITVER	3	9.09548	1.977e-18	1	581.666	0	iTRAQ_8plex_Nterm::::::::::::::	0.1516	0.0952	0.1768	0.2256	0.053	0.0581	0.0389	0.1373	File: Sara_Cyano_Cu_LD_34.5.wiff, Sample: Sara_Cyano_Cu_LD_34.5 (sample number 1), Elution: 51.583 min, Period: 1, Cycle(s): 2669 (Experiment 2)	TFQGPPHGITVER%iTRAQ_8plex_Nterm::::::::::::::%sample_0%cmpd_5883
11725	tr|A3INA5|A3INA5_9CHRO	SQAETNEVK	2	6.35717	3.083e-09	1	807.455	0	iTRAQ_8plex_Nterm:::::::::iTRAQ_8plex_K:	2.037	1.3656	0.7264	1.2288	1.2726	1.2296	0.2722	0.7599	File: Sara_Cyano_Cu_LD_35.wiff, Sample: Sara_Cyano_Cu_LD_35 (sample number 1), Elution: 38.047 min, Period: 1, Cycle(s): 2186 (Experiment 2)	SQAETNEVK%iTRAQ_8plex_Nterm:::::::::iTRAQ_8plex_K:%sample_0%cmpd_6010
11725	tr|A3INA5|A3INA5_9CHRO	TFQGPPHGITVER	2	7.41482	2.436e-12	1	871.973	0	iTRAQ_8plex_Nterm::::::::::::::	0.3506	0.276	0.1959	0.3312	0.2507	0.2324	0.1167	0.1471	File: Sara_Cyano_Cu_LD_34.5.wiff, Sample: Sara_Cyano_Cu_LD_34.5 (sample number 1), Elution: 51.719 min, Period: 1, Cycle(s): 2671 (Experiment 2)	TFQGPPHGITVER%iTRAQ_8plex_Nterm::::::::::::::%sample_0%cmpd_5885
11725	tr|A3INA5|A3INA5_9CHRO	AMHAVIDR	2	7.87101	6.156e-14	1	608.85	0	iTRAQ_8plex_Nterm:::::::::	0.3458	0.0714	0.043	0.1296	0.053	0.1307	0.0535	0.1471	File: Sara_Cyano_Cu_LD_33.5.wiff, Sample: Sara_Cyano_Cu_LD_33.5 (sample number 1), Elution: 45.689 min, Period: 1, Cycle(s): 2353 (Experiment 2)	AMHAVIDR%iTRAQ_8plex_Nterm:::::::::%sample_0%cmpd_5307
11725	tr|A3INA5|A3INA5_9CHRO	AMHAVIDR	2	7.29102	5.383e-12	1	608.853	0	iTRAQ_8plex_Nterm:::::::::	0.8053	0.1856	0.0956	0.312	0.2121	0.1646	0.0729	0.1961	File: Sara_Cyano_Cu_LD_33.wiff, Sample: Sara_Cyano_Cu_LD_33 (sample number 1), Elution: 45.706 min, Period: 1, Cycle(s): 2339 (Experiment 2)	AMHAVIDR%iTRAQ_8plex_Nterm:::::::::%sample_0%cmpd_5056
11725	tr|A3INA5|A3INA5_9CHRO	GGLDFTKDDENINSQPFMR	3	8.7581	1.886e-17	1	931.489	1	iTRAQ_8plex_Nterm:::::::iTRAQ_8plex_K:::::::::::::	4.9789	3.8542	1.7061	1.8671	2.4633	2.0429	0.3646	0.8285	File: Sara_Cyano_Cu_LD_29.wiff, Sample: Sara_Cyano_Cu_LD_29 (sample number 1), Elution: 66.635 min, Period: 1, Cycle(s): 2857 (Experiment 2)	GGLDFTKDDENINSQPFMR%iTRAQ_8plex_Nterm:::::::iTRAQ_8plex_K:::::::::::::%sample_0%cmpd_2209
11725	tr|A3INA5|A3INA5_9CHRO	TFQGPPHGITVER	3	6.75209	3.06e-10	1	581.659	0	iTRAQ_8plex_Nterm::::::::::::::	0.1563	0.0333	0.1099	0.0528	0.0386	0.1113	0.0097	0.0539	File: Sara_Cyano_Cu_LD_35.wiff, Sample: Sara_Cyano_Cu_LD_35 (sample number 1), Elution: 51.51 min, Period: 1, Cycle(s): 2800 (Experiment 2)	TFQGPPHGITVER%iTRAQ_8plex_Nterm::::::::::::::%sample_0%cmpd_6069
11725	tr|A3INA5|A3INA5_9CHRO	GGLDFTKDDENINSQPFMR	3	8.37948	5.051e-16	1	931.493	1	iTRAQ_8plex_Nterm:::::::iTRAQ_8plex_K:::::::::::::	1.8523	1.4941	0.7646	0.6912	1.0412	0.8327	0.141	0.2843	File: Sara_Cyano_Cu_LD_30.wiff, Sample: Sara_Cyano_Cu_LD_30 (sample number 1), Elution: 66.819 min, Period: 1, Cycle(s): 2749 (Experiment 2)	GGLDFTKDDENINSQPFMR%iTRAQ_8plex_Nterm:::::::iTRAQ_8plex_K:::::::::::::%sample_0%cmpd_3076
11725	tr|A3INA5|A3INA5_9CHRO	AMHAVIDR	2	7.41292	2.162e-12	1	608.842	0	iTRAQ_8plex_Nterm:::::::::	0.4737	0.1332	0.0239	0.0816	0.1109	0.1598	0.0292	0.1471	File: Sara_Cyano_Cu_LD_34.5.wiff, Sample: Sara_Cyano_Cu_LD_34.5 (sample number 1), Elution: 45.693 min, Period: 1, Cycle(s): 2416 (Experiment 2)	AMHAVIDR%iTRAQ_8plex_Nterm:::::::::%sample_0%cmpd_5853
11725	tr|A3INA5|A3INA5_9CHRO	GGLDFTKDDENINSQPFMR	3	8.44351	2.926e-16	1	931.482	1	iTRAQ_8plex_Nterm:::::::iTRAQ_8plex_K:::::::::::::	1.9612	1.5227	0.7407	0.912	1.128	0.9392	0.1945	0.3334	File: Sara_Cyano_Cu_LD_29.5.wiff, Sample: Sara_Cyano_Cu_LD_29.5 (sample number 1), Elution: 67.582 min, Period: 1, Cycle(s): 2808 (Experiment 2)	GGLDFTKDDENINSQPFMR%iTRAQ_8plex_Nterm:::::::iTRAQ_8plex_K:::::::::::::%sample_0%cmpd_2656
11725	tr|A3INA5|A3INA5_9CHRO	ALRLEDIR	2	5.84743	5.991e-08	1	645.409	1	iTRAQ_8plex_Nterm:::::::::	0.5448	0.2617	0.2151	0.2784	0.2748	0.2856	0.0292	0.0245	File: Sara_Cyano_Cu_LD_28.wiff, Sample: Sara_Cyano_Cu_LD_28 (sample number 1), Elution: 55.339 min, Period: 1, Cycle(s): 2494 (Experiment 2)	ALRLEDIR%iTRAQ_8plex_Nterm:::::::::%sample_0%cmpd_1176
11725	tr|A3INA5|A3INA5_9CHRO	ALRLEDIR	2	5.99432	2.452e-08	1	645.41	1	iTRAQ_8plex_Nterm:::::::::	0.3079	0.0857	0.1481	0.1488	0.1639	0.1694	0.0438	0.049	File: Sara_Cyano_Cu_LD_28.5.wiff, Sample: Sara_Cyano_Cu_LD_28.5 (sample number 1), Elution: 55.357 min, Period: 1, Cycle(s): 2513 (Experiment 2)	ALRLEDIR%iTRAQ_8plex_Nterm:::::::::%sample_0%cmpd_1676
11725	tr|A3INA5|A3INA5_9CHRO	ALRLEDIR	2	5.98185	2.647e-08	1	645.406	1	iTRAQ_8plex_Nterm:::::::::	0.0521	0.0761	0.0812	0.0192	0.0386	0.0484	0.0243	0.0196	File: Sara_Cyano_Cu_LD_28.wiff, Sample: Sara_Cyano_Cu_LD_28 (sample number 1), Elution: 54.3 min, Period: 1, Cycle(s): 2466 (Experiment 2)	ALRLEDIR%iTRAQ_8plex_Nterm:::::::::%sample_0%cmpd_1165
11725	tr|A3INA5|A3INA5_9CHRO	GGLDFTKDDENINSQPFMR	3	8.38221	4.935e-16	1	931.474	1	iTRAQ_8plex_Nterm:::::::iTRAQ_8plex_K:::::::::::::	0.9996	1.004	0.4158	0.5856	0.6218	0.4938	0.107	0.1029	File: Sara_Cyano_Cu_LD_29.5.wiff, Sample: Sara_Cyano_Cu_LD_29.5 (sample number 1), Elution: 66.271 min, Period: 1, Cycle(s): 2767 (Experiment 2)	GGLDFTKDDENINSQPFMR%iTRAQ_8plex_Nterm:::::::iTRAQ_8plex_K:::::::::::::%sample_0%cmpd_2646
11725	tr|A3INA5|A3INA5_9CHRO	TFQGPPHGITVER	3	5.98848	4.448e-08	1	581.662	0	iTRAQ_8plex_Nterm::::::::::::::	0.0805	0.0761	0.0478	0.144	0.0578	0.092		0.0539	File: Sara_Cyano_Cu_LD_34.wiff, Sample: Sara_Cyano_Cu_LD_34 (sample number 1), Elution: 51.876 min, Period: 1, Cycle(s): 2568 (Experiment 2)	TFQGPPHGITVER%iTRAQ_8plex_Nterm::::::::::::::%sample_0%cmpd_5652
11725	tr|A3INA5|A3INA5_9CHRO	DDENINSQPFMR	2	5.59806	2.493e-07	1	885.445	0	iTRAQ_8plex_Nterm:::::::::::::	0.3743	0.1427	0.1243	0.2448	0.2266	0.3195	0.0826	0.9069	File: Sara_Cyano_Cu_LD_28.5.wiff, Sample: Sara_Cyano_Cu_LD_28.5 (sample number 1), Elution: 54.251 min, Period: 1, Cycle(s): 2484 (Experiment 3)	DDENINSQPFMR%iTRAQ_8plex_Nterm:::::::::::::%sample_0%cmpd_1662
11725	tr|A3INA5|A3INA5_9CHRO	ALRLEDIR	3	5.6262	2.211e-07	1	430.616	1	iTRAQ_8plex_Nterm:::::::::	0.2179	0.119	0.0478	0.0816	0.0964	0.0775			File: Sara_Cyano_Cu_LD_28.wiff, Sample: Sara_Cyano_Cu_LD_28 (sample number 1), Elution: 54.368 min, Period: 1, Cycle(s): 2467 (Experiment 2)	ALRLEDIR%iTRAQ_8plex_Nterm:::::::::%sample_0%cmpd_1166
11725	tr|A3INA5|A3INA5_9CHRO	TFQGPPHGITVER	2	5.53371	6.27e-07	1	871.973	0	iTRAQ_8plex_Nterm::::::::::::::	0.2321	0.0761	0.2151	0.2448	0.2073	0.1307	0.0292	0.1029	File: Sara_Cyano_Cu_LD_34.5.wiff, Sample: Sara_Cyano_Cu_LD_34.5 (sample number 1), Elution: 52.724 min, Period: 1, Cycle(s): 2712 (Experiment 2)	TFQGPPHGITVER%iTRAQ_8plex_Nterm::::::::::::::%sample_0%cmpd_5891
11725	tr|A3INA5|A3INA5_9CHRO	TFQGPPHGITVER	2	5.8194	1.122e-07	1	871.966	0	iTRAQ_8plex_Nterm::::::::::::::	0.1942	0.1094	0.1386	0.1488	0.1253	0.1452	0.0729	0.0686	File: Sara_Cyano_Cu_LD_35.wiff, Sample: Sara_Cyano_Cu_LD_35 (sample number 1), Elution: 51.629 min, Period: 1, Cycle(s): 2804 (Experiment 2)	TFQGPPHGITVER%iTRAQ_8plex_Nterm::::::::::::::%sample_0%cmpd_6070
11725	tr|A3INA5|A3INA5_9CHRO	ALRLEDIR	2	5.22481	2.092e-06	1	645.406	1	iTRAQ_8plex_Nterm:::::::::	0.1326	0.0904	0.0669	0.072	0.0337		0.0292	0.0294	File: Sara_Cyano_Cu_LD_29.wiff, Sample: Sara_Cyano_Cu_LD_29 (sample number 1), Elution: 54.801 min, Period: 1, Cycle(s): 2540 (Experiment 2)	ALRLEDIR%iTRAQ_8plex_Nterm:::::::::%sample_0%cmpd_2086
11725	tr|A3INA5|A3INA5_9CHRO	ALRLEDIR	3	5.24619	1.863e-06	1	430.614	1	iTRAQ_8plex_Nterm:::::::::	0.1374	0.0619	0.1099	0.1056	0.0241	0.0242	0.0097	0.0098	File: Sara_Cyano_Cu_LD_28.wiff, Sample: Sara_Cyano_Cu_LD_28 (sample number 1), Elution: 55.458 min, Period: 1, Cycle(s): 2495 (Experiment 2)	ALRLEDIR%iTRAQ_8plex_Nterm:::::::::%sample_0%cmpd_1178
11725	tr|A3INA5|A3INA5_9CHRO	AMHAVIDR	3	5.67449	2.434e-07	1	406.243	0	iTRAQ_8plex_Nterm:::::::::	0.0947	0.0143		0.0096	0.0289	0.0145		0.0098	File: Sara_Cyano_Cu_LD_34.wiff, Sample: Sara_Cyano_Cu_LD_34 (sample number 1), Elution: 45.542 min, Period: 1, Cycle(s): 2343 (Experiment 2)	AMHAVIDR%iTRAQ_8plex_Nterm:::::::::%sample_0%cmpd_5603
11725	tr|A3INA5|A3INA5_9CHRO	AMHAVIDR	3	5.58071	4.192e-07	1	406.247	0	iTRAQ_8plex_Nterm:::::::::	0.0474	0.0095		0.0048		0.0145		0.0147	File: Sara_Cyano_Cu_LD_33.wiff, Sample: Sara_Cyano_Cu_LD_33 (sample number 1), Elution: 45.774 min, Period: 1, Cycle(s): 2340 (Experiment 2)	AMHAVIDR%iTRAQ_8plex_Nterm:::::::::%sample_0%cmpd_5057
11725	tr|A3INA5|A3INA5_9CHRO	ALRLEDIR	3	5.69449	1.485e-07	1	430.617	1	iTRAQ_8plex_Nterm:::::::::	0.1469	0.0523	0.1051	0.0672	0.0482	0.0629	0.0049		File: Sara_Cyano_Cu_LD_29.wiff, Sample: Sara_Cyano_Cu_LD_29 (sample number 1), Elution: 54.903 min, Period: 1, Cycle(s): 2543 (Experiment 2)	ALRLEDIR%iTRAQ_8plex_Nterm:::::::::%sample_0%cmpd_2087
11725	tr|A3ISB6|A3ISB6_9CHRO	ENTNLEVVGINDTSDPR	2	8.43663	4.246e-16	1	1089.05	0	iTRAQ_8plex_Nterm::::::::::::::::::	0.4264	0.2522	0.5161	0.6336	0.4338	0.7455	0.1361	0.1373	File: Sara_Cyano_Cu_LD_29.5.wiff, Sample: Sara_Cyano_Cu_LD_29.5 (sample number 1), Elution: 58.915 min, Period: 1, Cycle(s): 2551 (Experiment 3)	ENTNLEVVGINDTSDPR%iTRAQ_8plex_Nterm::::::::::::::::::%sample_0%cmpd_2575
11725	tr|A3ISB6|A3ISB6_9CHRO	AAAVNIVPTSTGAAK	3	8.86799	1.043e-17	1	660.415	0	iTRAQ_8plex_Nterm:::::::::::::::iTRAQ_8plex_K:	0.1753	0.1713	0.1529	0.2304	0.2458	0.213	0.0146	0.0245	File: Sara_Cyano_Cu_LD_28.5.wiff, Sample: Sara_Cyano_Cu_LD_28.5 (sample number 1), Elution: 55.936 min, Period: 1, Cycle(s): 2517 (Experiment 3)	AAAVNIVPTSTGAAK%iTRAQ_8plex_Nterm:::::::::::::::iTRAQ_8plex_K:%sample_0%cmpd_1683
11725	tr|A3ISB6|A3ISB6_9CHRO	ENTNLEVVGINDTSDPR	3	9.3463	1.316e-19	1	726.379	0	iTRAQ_8plex_Nterm::::::::::::::::::	0.0758	0.0285	0.0382	0.0576	0.0627	0.0775	0.0243	0.0294	File: Sara_Cyano_Cu_LD_29.5.wiff, Sample: Sara_Cyano_Cu_LD_29.5 (sample number 1), Elution: 58.694 min, Period: 1, Cycle(s): 2550 (Experiment 2)	ENTNLEVVGINDTSDPR%iTRAQ_8plex_Nterm::::::::::::::::::%sample_0%cmpd_2574
11725	tr|A3ISB6|A3ISB6_9CHRO	ILDASHR	2	7.13358	8.313e-12	1	558.332	0	iTRAQ_8plex_Nterm::::::::	0.4974	0.3854	0.5735	0.6864	0.5592	0.7455	0.107	0.2108	File: Sara_Cyano_Cu_LD_29.5.wiff, Sample: Sara_Cyano_Cu_LD_29.5 (sample number 1), Elution: 44.855 min, Period: 1, Cycle(s): 2319 (Experiment 3)	ILDASHR%iTRAQ_8plex_Nterm::::::::%sample_0%cmpd_2387
11725	tr|A3ISB6|A3ISB6_9CHRO	ILDASHR	2	6.83901	6.778e-11	1	558.343	0	iTRAQ_8plex_Nterm::::::::	0.45	0.3569	0.5114	0.6288	0.5978	0.6971	0.1264	0.0931	File: Sara_Cyano_Cu_LD_29.wiff, Sample: Sara_Cyano_Cu_LD_29 (sample number 1), Elution: 44.689 min, Period: 1, Cycle(s): 2321 (Experiment 3)	ILDASHR%iTRAQ_8plex_Nterm::::::::%sample_0%cmpd_1969
11725	tr|A3ISB6|A3ISB6_9CHRO	AAAVNIVPTSTGAAK	3	8.52789	2.087e-16	1	660.417	0	iTRAQ_8plex_Nterm:::::::::::::::iTRAQ_8plex_K:	0.1611	0.2569	0.4014	0.3792	0.4146	0.4502	0.034	0.0588	File: Sara_Cyano_Cu_LD_29.wiff, Sample: Sara_Cyano_Cu_LD_29 (sample number 1), Elution: 56.708 min, Period: 1, Cycle(s): 2586 (Experiment 2)	AAAVNIVPTSTGAAK%iTRAQ_8plex_Nterm:::::::::::::::iTRAQ_8plex_K:%sample_0%cmpd_2108
11725	tr|A3ISB6|A3ISB6_9CHRO	AAAVNIVPTSTGAAK	3	8.66133	6.528e-17	1	660.414	0	iTRAQ_8plex_Nterm:::::::::::::::iTRAQ_8plex_K:	0.1469	0.1523	0.239	0.1008	0.2073	0.3001	0.0194	0.0294	File: Sara_Cyano_Cu_LD_28.5.wiff, Sample: Sara_Cyano_Cu_LD_28.5 (sample number 1), Elution: 56.889 min, Period: 1, Cycle(s): 2546 (Experiment 2)	AAAVNIVPTSTGAAK%iTRAQ_8plex_Nterm:::::::::::::::iTRAQ_8plex_K:%sample_0%cmpd_1693
11725	tr|A3ISB6|A3ISB6_9CHRO	AAAVNIVPTSTGAAK	3	7.94483	2.722e-14	1	660.412	0	iTRAQ_8plex_Nterm:::::::::::::::iTRAQ_8plex_K:	0.0521	0.119	0.1481	0.0624	0.135	0.0726	0.0389	0.0049	File: Sara_Cyano_Cu_LD_29.wiff, Sample: Sara_Cyano_Cu_LD_29 (sample number 1), Elution: 55.703 min, Period: 1, Cycle(s): 2554 (Experiment 2)	AAAVNIVPTSTGAAK%iTRAQ_8plex_Nterm:::::::::::::::iTRAQ_8plex_K:%sample_0%cmpd_2099
11725	tr|A3ISB6|A3ISB6_9CHRO	SASEGSMK	3	7.83207	6.239e-14	1	468.938	0	iTRAQ_8plex_Nterm::::::::iTRAQ_8plex_K:	0.0758	0.0904	0.0956	0.1008	0.0771	0.0484	0.0049	0.0147	File: Sara_Cyano_Cu_LD_33.wiff, Sample: Sara_Cyano_Cu_LD_33 (sample number 1), Elution: 37.469 min, Period: 1, Cycle(s): 2200 (Experiment 2)	SASEGSMK%iTRAQ_8plex_Nterm::::::::iTRAQ_8plex_K:%sample_0%cmpd_4949
11725	tr|A3ISB6|A3ISB6_9CHRO	SASEGSMK	3	7.74211	1.271e-13	1	468.938	0	iTRAQ_8plex_Nterm::::::::iTRAQ_8plex_K:	0.0663	0.0333	0.0478	0.0624	0.0434	0.1598		0.0049	File: Sara_Cyano_Cu_LD_33.5.wiff, Sample: Sara_Cyano_Cu_LD_33.5 (sample number 1), Elution: 37.979 min, Period: 1, Cycle(s): 2203 (Experiment 3)	SASEGSMK%iTRAQ_8plex_Nterm::::::::iTRAQ_8plex_K:%sample_0%cmpd_5214
11725	tr|A3ISB6|A3ISB6_9CHRO	STIAEQVNEVMK	3	6.05733	2.214e-08	1	653.061	0	iTRAQ_8plex_Nterm::::::::::::iTRAQ_8plex_K:	0.0853	0.0856	0.129	0.1008	0.1446	0.1791	0.0146	0.0245	File: Sara_Cyano_Cu_LD_28.wiff, Sample: Sara_Cyano_Cu_LD_28 (sample number 1), Elution: 65.826 min, Period: 1, Cycle(s): 2732 (Experiment 3)	STIAEQVNEVMK%iTRAQ_8plex_Nterm::::::::::::iTRAQ_8plex_K:%sample_0%cmpd_1294
11725	tr|A3ISB6|A3ISB6_9CHRO	AAAVNIVPTSTGAAK	3	6.96957	4.451e-11	1	660.402	0	iTRAQ_8plex_Nterm:::::::::::::::iTRAQ_8plex_K:	0.09	0.0904	0.0812	0.12	0.1446	0.1501	0.0097	0.0245	File: Sara_Cyano_Cu_LD_29.5.wiff, Sample: Sara_Cyano_Cu_LD_29.5 (sample number 1), Elution: 56.464 min, Period: 1, Cycle(s): 2512 (Experiment 2)	AAAVNIVPTSTGAAK%iTRAQ_8plex_Nterm:::::::::::::::iTRAQ_8plex_K:%sample_0%cmpd_2543
11725	tr|A3ISB6|A3ISB6_9CHRO	AAAVNIVPTSTGAAK	2	5.84198	7.222e-08	1	990.091	0	iTRAQ_8plex_Nterm:::::::::::::::iTRAQ_8plex_K:	0.1327	0.1951	0.3345	0.3456	0.3374	0.4163		0.0245	File: Sara_Cyano_Cu_LD_28.5.wiff, Sample: Sara_Cyano_Cu_LD_28.5 (sample number 1), Elution: 56.14 min, Period: 1, Cycle(s): 2523 (Experiment 2)	AAAVNIVPTSTGAAK%iTRAQ_8plex_Nterm:::::::::::::::iTRAQ_8plex_K:%sample_0%cmpd_1687
11725	tr|A3ISB6|A3ISB6_9CHRO	AAAVNIVPTSTGAAK	2	6.03685	2.2e-08	1	990.104	0	iTRAQ_8plex_Nterm:::::::::::::::iTRAQ_8plex_K:	0.2369	0.1951	0.3728	0.3072	0.2748	0.3389	0.0049	0.0392	File: Sara_Cyano_Cu_LD_29.wiff, Sample: Sara_Cyano_Cu_LD_29 (sample number 1), Elution: 56.027 min, Period: 1, Cycle(s): 2570 (Experiment 2)	AAAVNIVPTSTGAAK%iTRAQ_8plex_Nterm:::::::::::::::iTRAQ_8plex_K:%sample_0%cmpd_2100
11725	tr|A3ISB6|A3ISB6_9CHRO	STIAEQVNEVMK	3	5.62978	2.526e-07	1	658.384	0	iTRAQ_8plex_Nterm:::::::::::Oxidation_M:iTRAQ_8plex_K:	0.109	0.1047	0.0765	0.0864	0.1253	0.1259	0.107	0.0931	File: Sara_Cyano_Cu_LD_31.wiff, Sample: Sara_Cyano_Cu_LD_31 (sample number 1), Elution: 55.392 min, Period: 1, Cycle(s): 2440 (Experiment 3)	STIAEQVNEVMK%iTRAQ_8plex_Nterm:::::::::::Oxidation_M:iTRAQ_8plex_K:%sample_0%cmpd_3818
11725	tr|A3ISB6|A3ISB6_9CHRO	SASEGSMK	2	5.04746	5.82e-06	1	702.896	0	iTRAQ_8plex_Nterm::::::::iTRAQ_8plex_K:	0.4311	0.2236	0.2772	0.288	0.3808	0.4841	0.0292	0.0637	File: Sara_Cyano_Cu_LD_33.wiff, Sample: Sara_Cyano_Cu_LD_33 (sample number 1), Elution: 37.401 min, Period: 1, Cycle(s): 2199 (Experiment 2)	SASEGSMK%iTRAQ_8plex_Nterm::::::::iTRAQ_8plex_K:%sample_0%cmpd_4947
11725	tr|A3IJG0|A3IJG0_9CHRO	NTADQVAVEAMR	2	8.9366	4.414e-18	1	804.934	0	iTRAQ_8plex_Nterm:::::::::::::	0.7911	0.3949	0.54	0.8976	1.1376	1.1522	0.0924	0.1618	File: Sara_Cyano_Cu_LD_28.wiff, Sample: Sara_Cyano_Cu_LD_28 (sample number 1), Elution: 53.449 min, Period: 1, Cycle(s): 2449 (Experiment 2)	NTADQVAVEAMR%iTRAQ_8plex_Nterm:::::::::::::%sample_0%cmpd_1155
11725	tr|A3IJG0|A3IJG0_9CHRO	NTADQVAVEAMR	2	8.92929	4.716e-18	1	804.939	0	iTRAQ_8plex_Nterm:::::::::::::	0.3269	0.1618	0.2915	0.3312	0.4049	0.4793	0.0243	0.0539	File: Sara_Cyano_Cu_LD_28.5.wiff, Sample: Sara_Cyano_Cu_LD_28.5 (sample number 1), Elution: 53.536 min, Period: 1, Cycle(s): 2469 (Experiment 3)	NTADQVAVEAMR%iTRAQ_8plex_Nterm:::::::::::::%sample_0%cmpd_1654
11725	tr|A3IJG0|A3IJG0_9CHRO	SATENLK	3	6.18216	9.801e-09	1	457.629	0	iTRAQ_8plex_Nterm:::::::iTRAQ_8plex_K:	0.2274	0.1047	0.1673	0.2352	0.1109	0.2324	0.034	0.0343	File: Sara_Cyano_Cu_LD_32.5.wiff, Sample: Sara_Cyano_Cu_LD_32.5 (sample number 1), Elution: 40.996 min, Period: 1, Cycle(s): 2233 (Experiment 3)	SATENLK%iTRAQ_8plex_Nterm:::::::iTRAQ_8plex_K:%sample_0%cmpd_4726
11725	tr|A3IJG0|A3IJG0_9CHRO	SATENLK	2	5.48974	6.239e-07	1	685.928	0	iTRAQ_8plex_Nterm:::::::iTRAQ_8plex_K:	0.8148	0.5234	0.7216	1.0272	0.94	0.9198	0.1945	0.1324	File: Sara_Cyano_Cu_LD_32.5.wiff, Sample: Sara_Cyano_Cu_LD_32.5 (sample number 1), Elution: 40.894 min, Period: 1, Cycle(s): 2233 (Experiment 2)	SATENLK%iTRAQ_8plex_Nterm:::::::iTRAQ_8plex_K:%sample_0%cmpd_4727
11725	tr|A3IJG0|A3IJG0_9CHRO	DVAELVVVVMDRPR	3	6.2657	4.64e-09	1	640.045	0	iTRAQ_8plex_Nterm::::::::::Oxidation_M:::::	0.0474	0.0428	0.0573	0.0912	0.0578	0.1598	0.0438	0.1226	File: Sara_Cyano_Cu_LD_28.wiff, Sample: Sara_Cyano_Cu_LD_28 (sample number 1), Elution: 72.876 min, Period: 1, Cycle(s): 2993 (Experiment 3)	DVAELVVVVMDRPR%iTRAQ_8plex_Nterm::::::::::Oxidation_M:::::%sample_0%cmpd_1339
11725	tr|A3IJG0|A3IJG0_9CHRO	FFHGGAR	2	5.23324	1.582e-06	1	548.319	0	iTRAQ_8plex_Nterm::::::::	0.0995	0.2094	0.1864	0.3168	0.3374	0.3873	0.1167	0.0539	File: Sara_Cyano_Cu_LD_31.5.wiff, Sample: Sara_Cyano_Cu_LD_31.5 (sample number 1), Elution: 46.32 min, Period: 1, Cycle(s): 2272 (Experiment 2)	FFHGGAR%iTRAQ_8plex_Nterm::::::::%sample_0%cmpd_4135
11725	tr|A3IJG0|A3IJG0_9CHRO	FFHGGAR	2	5.69633	1.163e-07	1	548.304	0	iTRAQ_8plex_Nterm::::::::	0.1469	0.0714	0.0574	0.1824	0.188	0.2324	0.0292	0.0441	File: Sara_Cyano_Cu_LD_33.5.wiff, Sample: Sara_Cyano_Cu_LD_33.5 (sample number 1), Elution: 46.523 min, Period: 1, Cycle(s): 2384 (Experiment 2)	FFHGGAR%iTRAQ_8plex_Nterm::::::::%sample_0%cmpd_5313
11725	tr|A3IJG0|A3IJG0_9CHRO	LAAPPAAK	3	5.60077	2.668e-07	1	449.643	0	iTRAQ_8plex_Nterm::::::::iTRAQ_8plex_K:		0.0285	0.129	0.1056	0.0627	0.0775	0.0049	0.0196	File: Sara_Cyano_Cu_LD_28.wiff, Sample: Sara_Cyano_Cu_LD_28 (sample number 1), Elution: 46.641 min, Period: 1, Cycle(s): 2358 (Experiment 2)	LAAPPAAK%iTRAQ_8plex_Nterm::::::::iTRAQ_8plex_K:%sample_0%cmpd_1064
11725	tr|A3IJG0|A3IJG0_9CHRO	FVDTIHIQEQPK	3	5.87096	5.849e-08	1	688.41	0	iTRAQ_8plex_Nterm::::::::::::iTRAQ_8plex_K:	0.1705	0.1951	0.3823	0.5088	0.2073	0.2808	0.0632	0.0343	File: Sara_Cyano_Cu_LD_29.5.wiff, Sample: Sara_Cyano_Cu_LD_29.5 (sample number 1), Elution: 61.264 min, Period: 1, Cycle(s): 2590 (Experiment 2)	FVDTIHIQEQPK%iTRAQ_8plex_Nterm::::::::::::iTRAQ_8plex_K:%sample_0%cmpd_2609
11725	tr|A3IJG0|A3IJG0_9CHRO	DVAELVVVVMDRPR	3	5.71347	1.384e-07	1	640.047	0	iTRAQ_8plex_Nterm::::::::::Oxidation_M:::::	0.09	0.0285	0.0621	0.0816	0.0241	0.1307	0.034	0.0735	File: Sara_Cyano_Cu_LD_28.5.wiff, Sample: Sara_Cyano_Cu_LD_28.5 (sample number 1), Elution: 72.863 min, Period: 1, Cycle(s): 3037 (Experiment 2)	DVAELVVVVMDRPR%iTRAQ_8plex_Nterm::::::::::Oxidation_M:::::%sample_0%cmpd_1829
11725	tr|A3IYB7|A3IYB7_9CHRO	SIVYNEDAR	2	7.61319	4.412e-13	1	685.878	0	iTRAQ_8plex_Nterm::::::::::	0.739	0.5186	1.2426	1.056	0.6749	0.8327	0.0972	0.1618	File: Sara_Cyano_Cu_LD_28.wiff, Sample: Sara_Cyano_Cu_LD_28 (sample number 1), Elution: 45.79 min, Period: 1, Cycle(s): 2344 (Experiment 3)	SIVYNEDAR%iTRAQ_8plex_Nterm::::::::::%sample_0%cmpd_1051
11725	tr|A3IYB7|A3IYB7_9CHRO	SIVYNEDAR	2	7.85656	6.515e-14	1	685.882	0	iTRAQ_8plex_Nterm::::::::::	1.118	0.6614	1.8208	2.0495	1.0171	1.1376	0.1361	0.1471	File: Sara_Cyano_Cu_LD_28.5.wiff, Sample: Sara_Cyano_Cu_LD_28.5 (sample number 1), Elution: 45.808 min, Period: 1, Cycle(s): 2339 (Experiment 3)	SIVYNEDAR%iTRAQ_8plex_Nterm::::::::::%sample_0%cmpd_1552
11725	tr|A3IYB7|A3IYB7_9CHRO	EGVISLEEGK	2	6.19104	1.165e-08	1	834.984	0	iTRAQ_8plex_Nterm::::::::::iTRAQ_8plex_K:	0.5211	0.4568	0.7121	0.768	0.7954	0.7455	0.034	0.1275	File: Sara_Cyano_Cu_LD_29.5.wiff, Sample: Sara_Cyano_Cu_LD_29.5 (sample number 1), Elution: 58.03 min, Period: 1, Cycle(s): 2544 (Experiment 2)	EGVISLEEGK%iTRAQ_8plex_Nterm::::::::::iTRAQ_8plex_K:%sample_0%cmpd_2563
11725	tr|A3IYB7|A3IYB7_9CHRO	LEDAINATK	2	5.81945	1.033e-07	1	791.987	0	iTRAQ_8plex_Nterm:::::::::iTRAQ_8plex_K:	0.2748	0.2141	0.4445	0.6624	0.2892	0.3921	0.0729	0.1373	File: Sara_Cyano_Cu_LD_28.5.wiff, Sample: Sara_Cyano_Cu_LD_28.5 (sample number 1), Elution: 60.6 min, Period: 1, Cycle(s): 2611 (Experiment 3)	LEDAINATK%iTRAQ_8plex_Nterm:::::::::iTRAQ_8plex_K:%sample_0%cmpd_1739
11725	tr|A3IYB7|A3IYB7_9CHRO	EGVISLEEGK	3	6.05041	3.034e-08	1	556.998	0	iTRAQ_8plex_Nterm::::::::::iTRAQ_8plex_K:	0.1421	0.0428	0.1004	0.192	0.1446	0.1936	0.034	0.0637	File: Sara_Cyano_Cu_LD_29.5.wiff, Sample: Sara_Cyano_Cu_LD_29.5 (sample number 1), Elution: 57.843 to 59.034 min, Period: 1, Cycle(s): 2542 (Experiment 2), 2552 (Experiment 3)	EGVISLEEGK%iTRAQ_8plex_Nterm::::::::::iTRAQ_8plex_K:%sample_0%cmpd_2578
11725	tr|A3IYB7|A3IYB7_9CHRO	EGVISLEEGK	2	5.87568	8.001e-08	1	835.001	0	iTRAQ_8plex_Nterm::::::::::iTRAQ_8plex_K:	0.3174	0.2379	0.5926	0.5088	0.5254	0.5664	0.0146	0.0784	File: Sara_Cyano_Cu_LD_30.wiff, Sample: Sara_Cyano_Cu_LD_30 (sample number 1), Elution: 57.928 min, Period: 1, Cycle(s): 2530 (Experiment 2)	EGVISLEEGK%iTRAQ_8plex_Nterm::::::::::iTRAQ_8plex_K:%sample_0%cmpd_2983
11725	tr|A3IYB7|A3IYB7_9CHRO	DNTTIVAEGNEEAVK	2	6.49172	1.188e-09	1	1099.6	0	iTRAQ_8plex_Nterm:::::::::::::::iTRAQ_8plex_K:	0.3506	0.2332	0.4062	0.3936	0.3808	0.2808	0.0583	0.0735	File: Sara_Cyano_Cu_LD_32.wiff, Sample: Sara_Cyano_Cu_LD_32 (sample number 1), Elution: 50.745 min, Period: 1, Cycle(s): 2422 (Experiment 3)	DNTTIVAEGNEEAVK%iTRAQ_8plex_Nterm:::::::::::::::iTRAQ_8plex_K:%sample_0%cmpd_4522
11725	tr|A3IYB7|A3IYB7_9CHRO	LEDAINATK	3	5.98121	3.987e-08	1	528.323	0	iTRAQ_8plex_Nterm:::::::::iTRAQ_8plex_K:	0.0474	0.0381	0.0621	0.1584	0.0578	0.0387	0.0097	0.0343	File: Sara_Cyano_Cu_LD_28.5.wiff, Sample: Sara_Cyano_Cu_LD_28.5 (sample number 1), Elution: 60.311 min, Period: 1, Cycle(s): 2609 (Experiment 2)	LEDAINATK%iTRAQ_8plex_Nterm:::::::::iTRAQ_8plex_K:%sample_0%cmpd_1737
11725	tr|A3IYB7|A3IYB7_9CHRO	LEDAINATK	3	5.91681	5.908e-08	1	528.326	0	iTRAQ_8plex_Nterm:::::::::iTRAQ_8plex_K:	0.0379	0.0048	0.0335	0.1152	0.0723	0.029	0.0097		File: Sara_Cyano_Cu_LD_28.5.wiff, Sample: Sara_Cyano_Cu_LD_28.5 (sample number 1), Elution: 61.417 min, Period: 1, Cycle(s): 2629 (Experiment 3)	LEDAINATK%iTRAQ_8plex_Nterm:::::::::iTRAQ_8plex_K:%sample_0%cmpd_1747
11725	tr|A3IYB7|A3IYB7_9CHRO	AIAQVGAISAGNDEEVGK	3	6.33439	3.336e-09	1	779.781	0	iTRAQ_8plex_Nterm::::::::::::::::::iTRAQ_8plex_K:	0.2084	0.1094	0.4875	0.4656	0.2121	0.2178	0.0243	0.0392	File: Sara_Cyano_Cu_LD_30.wiff, Sample: Sara_Cyano_Cu_LD_30 (sample number 1), Elution: 61.488 to 61.591 min, Period: 1, Cycle(s): 2598 (Experiment 2), 2598 (Experiment 3)	AIAQVGAISAGNDEEVGK%iTRAQ_8plex_Nterm::::::::::::::::::iTRAQ_8plex_K:%sample_0%cmpd_3027
11725	tr|A3IYB7|A3IYB7_9CHRO	LEDAINATK	3	5.65162	2.861e-07	1	528.326	0	iTRAQ_8plex_Nterm:::::::::iTRAQ_8plex_K:	0.0426	0.0476	0.1051	0.1392	0.0964	0.121		0.0392	File: Sara_Cyano_Cu_LD_28.wiff, Sample: Sara_Cyano_Cu_LD_28 (sample number 1), Elution: 60.462 min, Period: 1, Cycle(s): 2579 (Experiment 2)	LEDAINATK%iTRAQ_8plex_Nterm:::::::::iTRAQ_8plex_K:%sample_0%cmpd_1244
11725	tr|A3IYB7|A3IYB7_9CHRO	DNTTIVAEGNEEAVK	3	5.84816	7.704e-08	1	733.423	0	iTRAQ_8plex_Nterm:::::::::::::::iTRAQ_8plex_K:	0.0853	0.0571	0.1577	0.1392	0.1398	0.184	0.1507	0.1226	File: Sara_Cyano_Cu_LD_31.5.wiff, Sample: Sara_Cyano_Cu_LD_31.5 (sample number 1), Elution: 49.844 min, Period: 1, Cycle(s): 2359 (Experiment 2)	DNTTIVAEGNEEAVK%iTRAQ_8plex_Nterm:::::::::::::::iTRAQ_8plex_K:%sample_0%cmpd_4171
11725	tr|A3IYB7|A3IYB7_9CHRO	AIAQVGAISAGNDEEVGK	3	5.99726	2.91e-08	1	779.775	0	iTRAQ_8plex_Nterm::::::::::::::::::iTRAQ_8plex_K:	0.1658	0.1427	0.2724	0.5664	0.1735	0.1791	0.0292	0.0392	File: Sara_Cyano_Cu_LD_29.5.wiff, Sample: Sara_Cyano_Cu_LD_29.5 (sample number 1), Elution: 61.894 min, Period: 1, Cycle(s): 2603 (Experiment 3)	AIAQVGAISAGNDEEVGK%iTRAQ_8plex_Nterm::::::::::::::::::iTRAQ_8plex_K:%sample_0%cmpd_2614
11725	tr|A3IYB7|A3IYB7_9CHRO	DNTTIVAEGNEEAVK	3	6.15395	1.171e-08	1	733.416	0	iTRAQ_8plex_Nterm:::::::::::::::iTRAQ_8plex_K:	0.1421	0.0809	0.1051	0.2016	0.0964	0.0871	0.0243	0.0539	File: Sara_Cyano_Cu_LD_32.wiff, Sample: Sara_Cyano_Cu_LD_32 (sample number 1), Elution: 50.217 min, Period: 1, Cycle(s): 2412 (Experiment 2)	DNTTIVAEGNEEAVK%iTRAQ_8plex_Nterm:::::::::::::::iTRAQ_8plex_K:%sample_0%cmpd_4518
11725	tr|A3IYB7|A3IYB7_9CHRO	LEDAINATK	3	5.31329	1.938e-06	1	528.328	0	iTRAQ_8plex_Nterm:::::::::iTRAQ_8plex_K:	0.1326	0.0381	0.0956	0.0768	0.0578	0.0823	0.0146	0.0196	File: Sara_Cyano_Cu_LD_28.wiff, Sample: Sara_Cyano_Cu_LD_28 (sample number 1), Elution: 61.603 min, Period: 1, Cycle(s): 2598 (Experiment 3)	LEDAINATK%iTRAQ_8plex_Nterm:::::::::iTRAQ_8plex_K:%sample_0%cmpd_1256
11725	tr|A3IYB7|A3IYB7_9CHRO	DNTTIVAEGNEEAVK	3	5.41643	9.424e-07	1	733.412	0	iTRAQ_8plex_Nterm:::::::::::::::iTRAQ_8plex_K:	0.0805	0.0999	0.1051	0.0912	0.0771	0.0581	0.0194	0.0343	File: Sara_Cyano_Cu_LD_32.wiff, Sample: Sara_Cyano_Cu_LD_32 (sample number 1), Elution: 51.222 min, Period: 1, Cycle(s): 2438 (Experiment 2)	DNTTIVAEGNEEAVK%iTRAQ_8plex_Nterm:::::::::::::::iTRAQ_8plex_K:%sample_0%cmpd_4529
11725	tr|A3IYB7|A3IYB7_9CHRO	AIAQVGAISAGNDEEVGK	4	5.45495	7.103e-07	1	585.095	0	iTRAQ_8plex_Nterm::::::::::::::::::iTRAQ_8plex_K:	0.0616	0.0333	0.3393	0.4032	0.1398	0.0823	0.0097	0.0245	File: Sara_Cyano_Cu_LD_30.wiff, Sample: Sara_Cyano_Cu_LD_30 (sample number 1), Elution: 62.067 min, Period: 1, Cycle(s): 2602 (Experiment 3)	AIAQVGAISAGNDEEVGK%iTRAQ_8plex_Nterm::::::::::::::::::iTRAQ_8plex_K:%sample_0%cmpd_3033
11725	tr|A3IYB7|A3IYB7_9CHRO	KINLVQDLVPVLEQVAR	3	5.50814	3.083e-07	1	848.206	1	iTRAQ_8plex_Nterm:iTRAQ_8plex_K:::::::::::::::::	0.3174	0.1142	0.2581	0.2304	0.2169	0.1452		0.0588	File: Sara_Cyano_Cu_LD_28.wiff, Sample: Sara_Cyano_Cu_LD_28 (sample number 1), Elution: 93.025 min, Period: 1, Cycle(s): 3999 (Experiment 2)	KINLVQDLVPVLEQVAR%iTRAQ_8plex_Nterm:iTRAQ_8plex_K:::::::::::::::::%sample_0%cmpd_1395
11725	tr|A3IHX7|A3IHX7_9CHRO	METIDDDIANR	2	8.83453	1.659e-17	1	798.919	0	iTRAQ_8plex_Nterm::::::::::::	0.3837	0.1047	0.1959	0.24	0.27	0.2469	0.3209	0.7403	File: Sara_Cyano_Cu_LD_30.wiff, Sample: Sara_Cyano_Cu_LD_30 (sample number 1), Elution: 62.204 min, Period: 1, Cycle(s): 2604 (Experiment 2)	METIDDDIANR%iTRAQ_8plex_Nterm::::::::::::%sample_0%cmpd_3038
11725	tr|A3IHX7|A3IHX7_9CHRO	METIDDDIANR	2	8.37355	8.666e-16	1	798.901	0	iTRAQ_8plex_Nterm::::::::::::	0.4879	0.3236	0.3297	0.4848	0.4146	0.3098	0.5153	1.1716	File: Sara_Cyano_Cu_LD_29.5.wiff, Sample: Sara_Cyano_Cu_LD_29.5 (sample number 1), Elution: 61.911 min, Period: 1, Cycle(s): 2604 (Experiment 2)	METIDDDIANR%iTRAQ_8plex_Nterm::::::::::::%sample_0%cmpd_2617
11725	tr|A3IHX7|A3IHX7_9CHRO	GVIHSFADGR	2	5.9311	5.115e-08	1	681.894	0	iTRAQ_8plex_Nterm:::::::::::	0.9001	0.7613	0.6165	0.5136	0.6797	0.4744	0.9577	1.7256	File: Sara_Cyano_Cu_LD_28.5.wiff, Sample: Sara_Cyano_Cu_LD_28.5 (sample number 1), Elution: 49.723 min, Period: 1, Cycle(s): 2389 (Experiment 2)	GVIHSFADGR%iTRAQ_8plex_Nterm:::::::::::%sample_0%cmpd_1611
11725	tr|A3IHX7|A3IHX7_9CHRO	GVIHSFADGR	3	7.58047	5.853e-13	1	454.937	0	iTRAQ_8plex_Nterm:::::::::::	0.0995	0.0619	0.0956	0.0528	0.0771	0.0629	0.0972	0.2843	File: Sara_Cyano_Cu_LD_29.wiff, Sample: Sara_Cyano_Cu_LD_29 (sample number 1), Elution: 49.54 min, Period: 1, Cycle(s): 2408 (Experiment 3)	GVIHSFADGR%iTRAQ_8plex_Nterm:::::::::::%sample_0%cmpd_2029
11725	tr|A3IHX7|A3IHX7_9CHRO	GVIHSFADGR	2	5.59461	3.759e-07	1	681.892	0	iTRAQ_8plex_Nterm:::::::::::	0.4169	0.3711	0.3393	0.336	0.4821	0.3486	0.6223	0.7353	File: Sara_Cyano_Cu_LD_28.wiff, Sample: Sara_Cyano_Cu_LD_28 (sample number 1), Elution: 49.432 to 50.471 min, Period: 1, Cycle(s): 2396, 2406 (Experiment 2)	GVIHSFADGR%iTRAQ_8plex_Nterm:::::::::::%sample_0%cmpd_1114
11725	tr|A3IHX7|A3IHX7_9CHRO	METIDDDIANR	2	7.86417	4.83e-14	1	798.898	0	iTRAQ_8plex_Nterm::::::::::::	0.2463	0.0571	0.2294	0.2592	0.1784	0.1646	0.2431	0.5245	File: Sara_Cyano_Cu_LD_29.5.wiff, Sample: Sara_Cyano_Cu_LD_29.5 (sample number 1), Elution: 62.916 min, Period: 1, Cycle(s): 2630 (Experiment 2)	METIDDDIANR%iTRAQ_8plex_Nterm::::::::::::%sample_0%cmpd_2627
11725	tr|A3IHX7|A3IHX7_9CHRO	QEAASFTIDQVLDK	3	6.86049	1.064e-10	1	725.085	0	iTRAQ_8plex_Nterm::::::::::::::iTRAQ_8plex_K:	0.0474	0.0048	0.0096	0.024	0.0482	0.0436	0.0194	0.7648	File: Sara_Cyano_Cu_LD_28.5.wiff, Sample: Sara_Cyano_Cu_LD_28.5 (sample number 1), Elution: 75.708 min, Period: 1, Cycle(s): 3174 (Experiment 2)	QEAASFTIDQVLDK%iTRAQ_8plex_Nterm::::::::::::::iTRAQ_8plex_K:%sample_0%cmpd_1839
11725	tr|A3IHX7|A3IHX7_9CHRO	RMETIDDDIANR	3	8.054	1.963e-14	1	584.963	1	iTRAQ_8plex_Nterm:::::::::::::	0.1374	0.1618	0.1195	0.1104	0.1302	0.0775	0.1799	0.3775	File: Sara_Cyano_Cu_LD_35.wiff, Sample: Sara_Cyano_Cu_LD_35 (sample number 1), Elution: 52.003 min, Period: 1, Cycle(s): 2814 (Experiment 2)	RMETIDDDIANR%iTRAQ_8plex_Nterm:::::::::::::%sample_0%cmpd_6074
11725	tr|A3IHX7|A3IHX7_9CHRO	IEDTGPLTK	3	6.40546	2.474e-09	1	527.993	0	iTRAQ_8plex_Nterm:::::::::iTRAQ_8plex_K:	0.0568	0.0952	0.086	0.0672	0.0916	0.0387	0.0729	0.1422	File: Sara_Cyano_Cu_LD_29.wiff, Sample: Sara_Cyano_Cu_LD_29 (sample number 1), Elution: 54.188 min, Period: 1, Cycle(s): 2516 (Experiment 2)	IEDTGPLTK%iTRAQ_8plex_Nterm:::::::::iTRAQ_8plex_K:%sample_0%cmpd_2082
11725	tr|A3IHX7|A3IHX7_9CHRO	IEDTGPLTK	2	5.02348	8.373e-06	1	791.481	0	iTRAQ_8plex_Nterm:::::::::iTRAQ_8plex_K:	0.4737	0.2379	0.2007	0.2256	0.2555	0.305	0.4327	1.1275	File: Sara_Cyano_Cu_LD_28.5.wiff, Sample: Sara_Cyano_Cu_LD_28.5 (sample number 1), Elution: 54.148 min, Period: 1, Cycle(s): 2484 (Experiment 2)	IEDTGPLTK%iTRAQ_8plex_Nterm:::::::::iTRAQ_8plex_K:%sample_0%cmpd_1663
11725	tr|A3IHX7|A3IHX7_9CHRO	GVIHSFADGR	3	6.4287	2.188e-09	1	454.935	0	iTRAQ_8plex_Nterm:::::::::::	0.0758	0.0333	0.0621	0.072	0.0675	0.0194	0.0729	0.098	File: Sara_Cyano_Cu_LD_28.wiff, Sample: Sara_Cyano_Cu_LD_28 (sample number 1), Elution: 49.535 to 50.573 min, Period: 1, Cycle(s): 2396, 2406 (Experiment 3)	GVIHSFADGR%iTRAQ_8plex_Nterm:::::::::::%sample_0%cmpd_1113
11725	tr|A3IHX7|A3IHX7_9CHRO	RMETIDDDIANR	2	6.17811	1.46e-08	1	876.935	1	iTRAQ_8plex_Nterm:::::::::::::	0.0663	0.0143	0.0382	0.024	0.0723	0.0436	0.034	0.1667	File: Sara_Cyano_Cu_LD_35.wiff, Sample: Sara_Cyano_Cu_LD_35 (sample number 1), Elution: 51.901 min, Period: 1, Cycle(s): 2811 (Experiment 2)	RMETIDDDIANR%iTRAQ_8plex_Nterm:::::::::::::%sample_0%cmpd_6073
11725	tr|A3IHX7|A3IHX7_9CHRO	METIDDDIANR	2	7.33482	3.663e-12	1	798.913	0	iTRAQ_8plex_Nterm::::::::::::	0.1042	0.0381	0.1099	0.1488	0.1253	0.0678	0.1799	0.4363	File: Sara_Cyano_Cu_LD_29.wiff, Sample: Sara_Cyano_Cu_LD_29 (sample number 1), Elution: 61.646 min, Period: 1, Cycle(s): 2711 (Experiment 2)	METIDDDIANR%iTRAQ_8plex_Nterm::::::::::::%sample_0%cmpd_2161
11725	tr|A3IHX7|A3IHX7_9CHRO	RMETIDDDIANR	3	6.86422	1.638e-10	1	584.964	1	iTRAQ_8plex_Nterm:::::::::::::	0.109	0.0428	0.0573	0.0288	0.0482	0.0436	0.0778	0.152	File: Sara_Cyano_Cu_LD_34.5.wiff, Sample: Sara_Cyano_Cu_LD_34.5 (sample number 1), Elution: 52.076 min, Period: 1, Cycle(s): 2683 (Experiment 2)	RMETIDDDIANR%iTRAQ_8plex_Nterm:::::::::::::%sample_0%cmpd_5888
11725	tr|A3IHX7|A3IHX7_9CHRO	IEDTGPLTK	3	5.78288	1.212e-07	1	527.989	0	iTRAQ_8plex_Nterm:::::::::iTRAQ_8plex_K:	0.0237	0.0476	0.0478	0.0288	0.0578	0.0533	0.0389	0.1618	File: Sara_Cyano_Cu_LD_29.5.wiff, Sample: Sara_Cyano_Cu_LD_29.5 (sample number 1), Elution: 55.068 min, Period: 1, Cycle(s): 2475 (Experiment 3)	IEDTGPLTK%iTRAQ_8plex_Nterm:::::::::iTRAQ_8plex_K:%sample_0%cmpd_2527
11725	tr|A3IHX7|A3IHX7_9CHRO	GVIHSFADGR	3	5.92398	5.342e-08	1	454.935	0	iTRAQ_8plex_Nterm:::::::::::	0.0758	0.0714	0.0335	0.024	0.0241	0.0387	0.0972	0.0735	File: Sara_Cyano_Cu_LD_28.5.wiff, Sample: Sara_Cyano_Cu_LD_28.5 (sample number 1), Elution: 49.603 min, Period: 1, Cycle(s): 2388 (Experiment 2)	GVIHSFADGR%iTRAQ_8plex_Nterm:::::::::::%sample_0%cmpd_1609
11725	tr|A3INT4|A3INT4_9CHRO	ATVEIETTK	3	7.94398	4.21e-14	1	534	0	iTRAQ_8plex_Nterm:::::::::iTRAQ_8plex_K:	0.2795	0.3093	0.0812	0.216	0.2073	0.1646	0.3063	0.6324	File: Sara_Cyano_Cu_LD_30.wiff, Sample: Sara_Cyano_Cu_LD_30 (sample number 1), Elution: 49.191 min, Period: 1, Cycle(s): 2362 (Experiment 2)	ATVEIETTK%iTRAQ_8plex_Nterm:::::::::iTRAQ_8plex_K:%sample_0%cmpd_2880
11725	tr|A3INT4|A3INT4_9CHRO	VQDAIEDISNHLR	3	7.5849	5.49e-13	1	605.344	0	iTRAQ_8plex_Nterm::::::::::::::	0.0332	0.0095		0.0144	0.0193	0.0339	0.0146	0.0686	File: Sara_Cyano_Cu_LD_28.wiff, Sample: Sara_Cyano_Cu_LD_28 (sample number 1), Elution: 79.128 min, Period: 1, Cycle(s): 3285 (Experiment 2)	VQDAIEDISNHLR%iTRAQ_8plex_Nterm::::::::::::::%sample_0%cmpd_1364
11725	tr|A3INT4|A3INT4_9CHRO	SDEILDGVPSDR	2	7.83175	4.811e-14	1	803.929	0	iTRAQ_8plex_Nterm:::::::::::::	0.1279	0.1285	0.1482	0.1584	0.1832	0.1452	0.2042	0.2843	File: Sara_Cyano_Cu_LD_31.wiff, Sample: Sara_Cyano_Cu_LD_31 (sample number 1), Elution: 56.89 min, Period: 1, Cycle(s): 2471 (Experiment 3)	SDEILDGVPSDR%iTRAQ_8plex_Nterm:::::::::::::%sample_0%cmpd_3837
11725	tr|A3INT4|A3INT4_9CHRO	ATVEIETTK	2	5.65505	3.35e-07	1	800.486	0	iTRAQ_8plex_Nterm:::::::::iTRAQ_8plex_K:	0.3458	0.4663	0.3011	0.336	0.4097	0.3001	0.6417	1.0932	File: Sara_Cyano_Cu_LD_30.wiff, Sample: Sara_Cyano_Cu_LD_30 (sample number 1), Elution: 49.055 min, Period: 1, Cycle(s): 2360 (Experiment 3)	ATVEIETTK%iTRAQ_8plex_Nterm:::::::::iTRAQ_8plex_K:%sample_0%cmpd_2875
11725	tr|A3INT4|A3INT4_9CHRO	SDEILDGVPSDR	2	8.1809	2.817e-15	1	803.925	0	iTRAQ_8plex_Nterm:::::::::::::	0.1895	0.138	0.1481	0.24	0.2362	0.2421	0.1993	0.3628	File: Sara_Cyano_Cu_LD_30.5.wiff, Sample: Sara_Cyano_Cu_LD_30.5 (sample number 1), Elution: 56.464 min, Period: 1, Cycle(s): 2485 (Experiment 2)	SDEILDGVPSDR%iTRAQ_8plex_Nterm:::::::::::::%sample_0%cmpd_3401
11725	tr|A3INT4|A3INT4_9CHRO	QSQAETILEDIK	3	6.70413	3.546e-10	1	661.71	0	iTRAQ_8plex_Nterm::::::::::::iTRAQ_8plex_K:	0.109	0.0428	0.0478	0.0576	0.0723	0.0581	0.0778	0.0784	File: Sara_Cyano_Cu_LD_29.5.wiff, Sample: Sara_Cyano_Cu_LD_29.5 (sample number 1), Elution: 73.015 min, Period: 1, Cycle(s): 3004 (Experiment 2)	QSQAETILEDIK%iTRAQ_8plex_Nterm::::::::::::iTRAQ_8plex_K:%sample_0%cmpd_2697
11725	tr|A3INT4|A3INT4_9CHRO	QSQAETILEDIK	3	6.18966	1.025e-08	1	661.727	0	iTRAQ_8plex_Nterm::::::::::::iTRAQ_8plex_K:	0.0426	0.0286	0.0526	0.0576	0.0482	0.0242	0.0486	0.1029	File: Sara_Cyano_Cu_LD_30.wiff, Sample: Sara_Cyano_Cu_LD_30 (sample number 1), Elution: 72.493 min, Period: 1, Cycle(s): 2926 (Experiment 2)	QSQAETILEDIK%iTRAQ_8plex_Nterm::::::::::::iTRAQ_8plex_K:%sample_0%cmpd_3120
11725	tr|A3INT4|A3INT4_9CHRO	YALPIDNEPIRK	3	6.46646	1.405e-09	1	679.751	1	iTRAQ_8plex_Nterm::::::::::::iTRAQ_8plex_K:	0.3506	0.3093	0.3584	0.432	0.4387	0.1985	0.3938	0.5981	File: Sara_Cyano_Cu_LD_30.wiff, Sample: Sara_Cyano_Cu_LD_30 (sample number 1), Elution: 60.126 min, Period: 1, Cycle(s): 2569 (Experiment 3)	YALPIDNEPIRK%iTRAQ_8plex_Nterm::::::::::::iTRAQ_8plex_K:%sample_0%cmpd_3009
11725	tr|A3IMH3|A3IMH3_9CHRO	FEPTEVEISPGDTVK	3	11.5436	8.354e-30	1	752.748	0	iTRAQ_8plex_Nterm:::::::::::::::iTRAQ_8plex_K:	1.118	0.9469	0.9463	0.8976	1.0605	1.2393	2.0613	5.2749	File: Sara_Cyano_Cu_LD_28.wiff, Sample: Sara_Cyano_Cu_LD_28 (sample number 1), Elution: 66.983 min, Period: 1, Cycle(s): 2764 (Experiment 2)	FEPTEVEISPGDTVK%iTRAQ_8plex_Nterm:::::::::::::::iTRAQ_8plex_K:%sample_0%cmpd_1307
11725	tr|A3IMH3|A3IMH3_9CHRO	FEPTEVEISPGDTVK	2	9.36135	8.266e-20	1	1128.63	0	iTRAQ_8plex_Nterm:::::::::::::::iTRAQ_8plex_K:	0.5637	0.6091	0.5018	0.576	0.7568	0.7746	1.2202	2.711	File: Sara_Cyano_Cu_LD_28.wiff, Sample: Sara_Cyano_Cu_LD_28 (sample number 1), Elution: 65.842 min, Period: 1, Cycle(s): 2733 (Experiment 2)	FEPTEVEISPGDTVK%iTRAQ_8plex_Nterm:::::::::::::::iTRAQ_8plex_K:%sample_0%cmpd_1297
11725	tr|A3IMH3|A3IMH3_9CHRO	FEPTEVEISPGDTVK	2	9.10877	8.749e-19	1	1128.63	0	iTRAQ_8plex_Nterm:::::::::::::::iTRAQ_8plex_K:	0.6253	0.59	0.3967	0.5616	0.564	0.6439	1.1425	2.7747	File: Sara_Cyano_Cu_LD_28.wiff, Sample: Sara_Cyano_Cu_LD_28 (sample number 1), Elution: 66.847 min, Period: 1, Cycle(s): 2762 (Experiment 2)	FEPTEVEISPGDTVK%iTRAQ_8plex_Nterm:::::::::::::::iTRAQ_8plex_K:%sample_0%cmpd_1305
11725	tr|A3IMH3|A3IMH3_9CHRO	FEPTEVEISPGDTVK	3	10.5214	7.229e-25	1	752.762	0	iTRAQ_8plex_Nterm:::::::::::::::iTRAQ_8plex_K:	0.1848	0.2141	0.2055	0.2736	0.2796	0.3582	0.5153	1.0981	File: Sara_Cyano_Cu_LD_28.5.wiff, Sample: Sara_Cyano_Cu_LD_28.5 (sample number 1), Elution: 65.998 min, Period: 1, Cycle(s): 2787 (Experiment 2)	FEPTEVEISPGDTVK%iTRAQ_8plex_Nterm:::::::::::::::iTRAQ_8plex_K:%sample_0%cmpd_1785
11725	tr|A3IMH3|A3IMH3_9CHRO	GAGMVGK	2	5.38986	1.41e-06	1	614.373	0	iTRAQ_8plex_Nterm:::::::iTRAQ_8plex_K:	5.6279	5.5291	3.1924	2.8031	3.8371	3.7421	10.9919	13.9764	File: Sara_Cyano_Cu_LD_28.5.wiff, Sample: Sara_Cyano_Cu_LD_28.5 (sample number 1), Elution: 42.625 min, Period: 1, Cycle(s): 2308 (Experiment 2)	GAGMVGK%iTRAQ_8plex_Nterm:::::::iTRAQ_8plex_K:%sample_0%cmpd_1507
11725	tr|A3IMH3|A3IMH3_9CHRO	FEPTEVEISPGDTVK	3	8.6818	4.09e-17	1	752.763	0	iTRAQ_8plex_Nterm:::::::::::::::iTRAQ_8plex_K:	0.1137	0.1713	0.0908	0.1248		0.121	0.1507	0.5687	File: Sara_Cyano_Cu_LD_28.wiff, Sample: Sara_Cyano_Cu_LD_28 (sample number 1), Elution: 65.57 min, Period: 1, Cycle(s): 2729 (Experiment 2)	FEPTEVEISPGDTVK%iTRAQ_8plex_Nterm:::::::::::::::iTRAQ_8plex_K:%sample_0%cmpd_1292
11725	tr|A3IMH3|A3IMH3_9CHRO	GAGMVGK	2	5.33415	1.92e-06	1	614.38	0	iTRAQ_8plex_Nterm:::::::iTRAQ_8plex_K:	1.3549	1.2372	0.8316	0.6816	1.1714	0.8714	2.1391	2.809	File: Sara_Cyano_Cu_LD_28.5.wiff, Sample: Sara_Cyano_Cu_LD_28.5 (sample number 1), Elution: 41.604 min, Period: 1, Cycle(s): 2296 (Experiment 2)	GAGMVGK%iTRAQ_8plex_Nterm:::::::iTRAQ_8plex_K:%sample_0%cmpd_1492
11725	tr|A3IMH3|A3IMH3_9CHRO	FEPTEVEISPGDTVK	2	6.42793	1.358e-09	1	1128.62	0	iTRAQ_8plex_Nterm:::::::::::::::iTRAQ_8plex_K:	0.27	0.2284	0.2007	0.192	0.2555	0.1452	0.4327	1.0197	File: Sara_Cyano_Cu_LD_28.5.wiff, Sample: Sara_Cyano_Cu_LD_28.5 (sample number 1), Elution: 66.169 min, Period: 1, Cycle(s): 2791 (Experiment 2)	FEPTEVEISPGDTVK%iTRAQ_8plex_Nterm:::::::::::::::iTRAQ_8plex_K:%sample_0%cmpd_1787
11725	tr|A3IMH3|A3IMH3_9CHRO	FEPTEVEISPGDTVK	3	7.4813	7.727e-13	1	752.76	0	iTRAQ_8plex_Nterm:::::::::::::::iTRAQ_8plex_K:	0.0758	0.1047	0.0717	0.0912	0.1253	0.184	0.1556	0.5147	File: Sara_Cyano_Cu_LD_28.5.wiff, Sample: Sara_Cyano_Cu_LD_28.5 (sample number 1), Elution: 67.021 min, Period: 1, Cycle(s): 2823 (Experiment 2)	FEPTEVEISPGDTVK%iTRAQ_8plex_Nterm:::::::::::::::iTRAQ_8plex_K:%sample_0%cmpd_1793
11725	tr|A3IMH3|A3IMH3_9CHRO	GAGMVGK	3	5.45951	9.549e-07	1	409.928	0	iTRAQ_8plex_Nterm:::::::iTRAQ_8plex_K:	0.3079	0.3093	0.1386	0.1488	0.1976	0.1307	0.5251	0.7059	File: Sara_Cyano_Cu_LD_29.wiff, Sample: Sara_Cyano_Cu_LD_29 (sample number 1), Elution: 41.983 min, Period: 1, Cycle(s): 2288 (Experiment 3)	GAGMVGK%iTRAQ_8plex_Nterm:::::::iTRAQ_8plex_K:%sample_0%cmpd_1930
11725	tr|A3IMH3|A3IMH3_9CHRO	GAGMVGK	3	5.39242	1.39e-06	1	409.924	0	iTRAQ_8plex_Nterm:::::::iTRAQ_8plex_K:	0.7201	0.7471	0.3202	0.2784	0.4435	0.3728	1.2105	1.2354	File: Sara_Cyano_Cu_LD_29.5.wiff, Sample: Sara_Cyano_Cu_LD_29.5 (sample number 1), Elution: 42.778 min, Period: 1, Cycle(s): 2302 (Experiment 2)	GAGMVGK%iTRAQ_8plex_Nterm:::::::iTRAQ_8plex_K:%sample_0%cmpd_2361
11725	tr|A3IMH3|A3IMH3_9CHRO	MGSDSGMLK	3	6.00254	2.622e-08	1	517.301	0	iTRAQ_8plex_Nterm:Oxidation_M::::::::iTRAQ_8plex_K:	0.1232	0.0571	0.0765	0.1104	0.0723	0.1259	0.0486	0.0735	File: Sara_Cyano_Cu_LD_30.5.wiff, Sample: Sara_Cyano_Cu_LD_30.5 (sample number 1), Elution: 44.413 min, Period: 1, Cycle(s): 2314 (Experiment 3)	MGSDSGMLK%iTRAQ_8plex_Nterm:Oxidation_M::::::::iTRAQ_8plex_K:%sample_0%cmpd_3239
11725	tr|A3IMH3|A3IMH3_9CHRO	MGSDSGMLK	3	6.02076	2.517e-08	1	522.623	0	iTRAQ_8plex_Nterm:Oxidation_M::::::Oxidation_M::iTRAQ_8plex_K:	0.0379		0.0191		0.0578	0.0726	0.1361	0.3186	File: Sara_Cyano_Cu_LD_33.5.wiff, Sample: Sara_Cyano_Cu_LD_33.5 (sample number 1), Elution: 38.847 min, Period: 1, Cycle(s): 2221 (Experiment 2)	MGSDSGMLK%iTRAQ_8plex_Nterm:Oxidation_M::::::Oxidation_M::iTRAQ_8plex_K:%sample_0%cmpd_5227
11725	tr|A3IMH3|A3IMH3_9CHRO	GAGMVGK	3	5.22551	3.474e-06	1	409.931	0	iTRAQ_8plex_Nterm:::::::iTRAQ_8plex_K:	0.0426	0.157	0.1577	0.0336	0.0337	0.0968	0.2868	0.3187	File: Sara_Cyano_Cu_LD_28.wiff, Sample: Sara_Cyano_Cu_LD_28 (sample number 1), Elution: 41.859 min, Period: 1, Cycle(s): 2305 (Experiment 3)	GAGMVGK%iTRAQ_8plex_Nterm:::::::iTRAQ_8plex_K:%sample_0%cmpd_1000
11725	tr|A3IMH3|A3IMH3_9CHRO	MGSDSGMLK	3	5.42065	8.611e-07	1	522.612	0	iTRAQ_8plex_Nterm:Oxidation_M::::::Oxidation_M::iTRAQ_8plex_K:	0.0332	0.0381	0.0287	0.0192	0.0723	0.0581	0.1458	0.3677	File: Sara_Cyano_Cu_LD_29.5.wiff, Sample: Sara_Cyano_Cu_LD_29.5 (sample number 1), Elution: 38.592 min, Period: 1, Cycle(s): 2257 (Experiment 2)	MGSDSGMLK%iTRAQ_8plex_Nterm:Oxidation_M::::::Oxidation_M::iTRAQ_8plex_K:%sample_0%cmpd_2309
11725	tr|A3IMH3|A3IMH3_9CHRO	FEPTEVEISPGDTVK	3	6.50709	8.045e-10	1	752.774	0	iTRAQ_8plex_Nterm:::::::::::::::iTRAQ_8plex_K:	0.0379	0.0381	0.0765	0.0432	0.0337	0.0339	0.0438	0.0833	File: Sara_Cyano_Cu_LD_28.wiff, Sample: Sara_Cyano_Cu_LD_28 (sample number 2), Elution: 72.207 min, Period: 1, Cycle(s): 4106 (Experiment 2)	FEPTEVEISPGDTVK%iTRAQ_8plex_Nterm:::::::::::::::iTRAQ_8plex_K:%sample_0%cmpd_1443
11725	tr|A3IMH3|A3IMH3_9CHRO	FEPTEVEISPGDTVK	3	6.99456	2.794e-11	1	752.759	0	iTRAQ_8plex_Nterm:::::::::::::::iTRAQ_8plex_K:	0.109	0.0476	0.0191	0.072	0.082	0.0436	0.1702	0.3187	File: Sara_Cyano_Cu_LD_28.wiff, Sample: Sara_Cyano_Cu_LD_28 (sample number 1), Elution: 67.988 min, Period: 1, Cycle(s): 2805 (Experiment 2)	FEPTEVEISPGDTVK%iTRAQ_8plex_Nterm:::::::::::::::iTRAQ_8plex_K:%sample_0%cmpd_1312
11725	tr|A3IMH3|A3IMH3_9CHRO	MGSDSGMLK	3	5.5993	3.121e-07	1	522.616	0	iTRAQ_8plex_Nterm:Oxidation_M::::::Oxidation_M::iTRAQ_8plex_K:	0.0284		0.0239	0.0432	0.0289	0.0194	0.1215	0.402	File: Sara_Cyano_Cu_LD_34.5.wiff, Sample: Sara_Cyano_Cu_LD_34.5 (sample number 1), Elution: 38.952 min, Period: 1, Cycle(s): 2209 (Experiment 3)	MGSDSGMLK%iTRAQ_8plex_Nterm:Oxidation_M::::::Oxidation_M::iTRAQ_8plex_K:%sample_0%cmpd_5789
11725	tr|A3IMH3|A3IMH3_9CHRO	LAPHNVVVEGSSK	3	5.00981	9.262e-06	1	649.05	0	iTRAQ_8plex_Nterm:::::::::::::iTRAQ_8plex_K:	0.0332	0.0523	0.0287	0.0384	0.0048	0.0532		0.2647	File: Sara_Cyano_Cu_LD_35.wiff, Sample: Sara_Cyano_Cu_LD_35 (sample number 1), Elution: 48.974 min, Period: 1, Cycle(s): 2690 (Experiment 2)	LAPHNVVVEGSSK%iTRAQ_8plex_Nterm:::::::::::::iTRAQ_8plex_K:%sample_0%cmpd_6056
11725	tr|A3IMH3|A3IMH3_9CHRO	FEPTEVEISPGDTVK	3	5.95184	2.784e-08	1	752.763	0	iTRAQ_8plex_Nterm:::::::::::::::iTRAQ_8plex_K:	0.1042	0.0476	0.0335	0.0336	0.0386	0.0484	0.0972	0.2843	File: Sara_Cyano_Cu_LD_29.wiff, Sample: Sara_Cyano_Cu_LD_29 (sample number 1), Elution: 66.125 min, Period: 1, Cycle(s): 2848 (Experiment 2)	FEPTEVEISPGDTVK%iTRAQ_8plex_Nterm:::::::::::::::iTRAQ_8plex_K:%sample_0%cmpd_2202
11725	tr|A3IMH3|A3IMH3_9CHRO	FEPTEVEISPGDTVK	3	5.38459	7.624e-07	1	752.761	0	iTRAQ_8plex_Nterm:::::::::::::::iTRAQ_8plex_K:	0.0142	0.0285	0.0287	0.0432	0.0482	0.029	0.0438	0.4657	File: Sara_Cyano_Cu_LD_28.5.wiff, Sample: Sara_Cyano_Cu_LD_28.5 (sample number 1), Elution: 65.096 min, Period: 1, Cycle(s): 2755 (Experiment 3)	FEPTEVEISPGDTVK%iTRAQ_8plex_Nterm:::::::::::::::iTRAQ_8plex_K:%sample_0%cmpd_1776
11725	tr|A3IMH3|A3IMH3_9CHRO	FEPTEVEISPGDTVK	3	5.83028	5.81e-08	1	752.746	0	iTRAQ_8plex_Nterm:::::::::::::::iTRAQ_8plex_K:	0.0663	0.0476	0.0526	0.1008	0.053	0.0968	0.107	0.1128	File: Sara_Cyano_Cu_LD_29.5.wiff, Sample: Sara_Cyano_Cu_LD_29.5 (sample number 1), Elution: 66.952 min, Period: 1, Cycle(s): 2786 (Experiment 2)	FEPTEVEISPGDTVK%iTRAQ_8plex_Nterm:::::::::::::::iTRAQ_8plex_K:%sample_0%cmpd_2652
11725	tr|A3IMH3|A3IMH3_9CHRO	FEPTEVEISPGDTVK	4	5.48819	4.264e-07	1	564.835	0	iTRAQ_8plex_Nterm:::::::::::::::iTRAQ_8plex_K:	0.2416	0.1523	0.1912	0.1776	0.2025	0.2324	0.3889	0.8138	File: Sara_Cyano_Cu_LD_28.wiff, Sample: Sara_Cyano_Cu_LD_28 (sample number 1), Elution: 65.962 min, Period: 1, Cycle(s): 2734 (Experiment 2)	FEPTEVEISPGDTVK%iTRAQ_8plex_Nterm:::::::::::::::iTRAQ_8plex_K:%sample_0%cmpd_1298
11725	tr|A3IMH3|A3IMH3_9CHRO	MGSDSGMLKFEPTEVEISPGDTVK	4	6.93961	3.342e-11	1	867.467	1	iTRAQ_8plex_Nterm:::::::::iTRAQ_8plex_K:::::::::::::::iTRAQ_8plex_K:	0.668	0.5139	0.2581	0.2592	0.4724	0.3292	0.0729	0.0784	File: Sara_Cyano_Cu_LD_30.5.wiff, Sample: Sara_Cyano_Cu_LD_30.5 (sample number 1), Elution: 73.034 min, Period: 1, Cycle(s): 3017 (Experiment 2)	MGSDSGMLKFEPTEVEISPGDTVK%iTRAQ_8plex_Nterm:::::::::iTRAQ_8plex_K:::::::::::::::iTRAQ_8plex_K:%sample_0%cmpd_3538
11725	tr|A3IMH3|A3IMH3_9CHRO	MGSDSGMLKFEPTEVEISPGDTVK	4	6.56716	4.359e-10	1	867.476	1	iTRAQ_8plex_Nterm:::::::::iTRAQ_8plex_K:::::::::::::::iTRAQ_8plex_K:	0.4453	0.4758	0.3775	0.336	0.4531	0.2808	0.0875	0.0245	File: Sara_Cyano_Cu_LD_30.wiff, Sample: Sara_Cyano_Cu_LD_30 (sample number 1), Elution: 72.885 min, Period: 1, Cycle(s): 2940 (Experiment 2)	MGSDSGMLKFEPTEVEISPGDTVK%iTRAQ_8plex_Nterm:::::::::iTRAQ_8plex_K:::::::::::::::iTRAQ_8plex_K:%sample_0%cmpd_3123
11725	tr|A3IQZ4|A3IQZ4_9CHRO	GELSANTK	3	7.98506	1.896e-14	1	476.636	0	iTRAQ_8plex_Nterm::::::::iTRAQ_8plex_K:	0.4832	0.5425	0.4301	0.5472	0.4531	0.547	0.107	0.2696	File: Sara_Cyano_Cu_LD_32.5.wiff, Sample: Sara_Cyano_Cu_LD_32.5 (sample number 1), Elution: 40.536 min, Period: 1, Cycle(s): 2230 (Experiment 2)	GELSANTK%iTRAQ_8plex_Nterm::::::::iTRAQ_8plex_K:%sample_0%cmpd_4721
11725	tr|A3IQZ4|A3IQZ4_9CHRO	VNIDTDNR	2	6.92407	7.9e-11	1	625.85	0	iTRAQ_8plex_Nterm:::::::::	0.5448	0.295	0.4062	0.5088	0.4965	0.61	0.107	0.3775	File: Sara_Cyano_Cu_LD_31.wiff, Sample: Sara_Cyano_Cu_LD_31 (sample number 1), Elution: 42.166 min, Period: 1, Cycle(s): 2272 (Experiment 3)	VNIDTDNR%iTRAQ_8plex_Nterm:::::::::%sample_0%cmpd_3639
11725	tr|A3IQZ4|A3IQZ4_9CHRO	DQLLTDPDEAVEFVER	2	7.28313	6.85e-12	1	1090.57	0	iTRAQ_8plex_Nterm:::::::::::::::::	0.2084	0.0856	0.0717	0.1392	0.1446	0.2663	0.0826	0.2549	File: Sara_Cyano_Cu_LD_28.5.wiff, Sample: Sara_Cyano_Cu_LD_28.5 (sample number 1), Elution: 80.376 min, Period: 1, Cycle(s): 3397 (Experiment 2)	DQLLTDPDEAVEFVER%iTRAQ_8plex_Nterm:::::::::::::::::%sample_0%cmpd_1855
11725	tr|A3IQZ4|A3IQZ4_9CHRO	DQLLTDPDEAVEFVER	3	8.05007	1.779e-14	1	727.392	0	iTRAQ_8plex_Nterm:::::::::::::::::	0.0142	0.0238	0.0239	0.024	0.0434		0.0438	0.0833	File: Sara_Cyano_Cu_LD_29.wiff, Sample: Sara_Cyano_Cu_LD_29 (sample number 1), Elution: 80.261 min, Period: 1, Cycle(s): 3474 (Experiment 2)	DQLLTDPDEAVEFVER%iTRAQ_8plex_Nterm:::::::::::::::::%sample_0%cmpd_2266
11725	tr|A3IQZ4|A3IQZ4_9CHRO	DQLLTDPDEAVEFVER	2	7.24652	9.194e-12	1	1090.58	0	iTRAQ_8plex_Nterm:::::::::::::::::	0.3742	0.1475	0.2103	0.3024	0.3567	0.4502	0.1215	0.3334	File: Sara_Cyano_Cu_LD_29.wiff, Sample: Sara_Cyano_Cu_LD_29 (sample number 1), Elution: 80.329 min, Period: 1, Cycle(s): 3475 (Experiment 2)	DQLLTDPDEAVEFVER%iTRAQ_8plex_Nterm:::::::::::::::::%sample_0%cmpd_2267
11725	tr|A3IQZ4|A3IQZ4_9CHRO	DPSNFDPR	2	5.02149	1.128e-05	1	626.329	0	iTRAQ_8plex_Nterm:::::::::	1.3359	1.123	1.1087	1.1088	1.2485	1.3603	0.2868	0.6079	File: Sara_Cyano_Cu_LD_28.5.wiff, Sample: Sara_Cyano_Cu_LD_28.5 (sample number 1), Elution: 45.467 to 46.522 min, Period: 1, Cycle(s): 2337, 2348 (Experiment 2)	DPSNFDPR%iTRAQ_8plex_Nterm:::::::::%sample_0%cmpd_1564
11725	tr|A3IQZ4|A3IQZ4_9CHRO	DQLLTDPDEAVEFVER	3	6.77598	2.657e-10	1	727.372	0	iTRAQ_8plex_Nterm:::::::::::::::::	0.0568	0.0095	0.0096	0.0336	0.0627	0.0726	0.0097	0.0735	File: Sara_Cyano_Cu_LD_29.5.wiff, Sample: Sara_Cyano_Cu_LD_29.5 (sample number 1), Elution: 81.073 min, Period: 1, Cycle(s): 3402 (Experiment 2)	DQLLTDPDEAVEFVER%iTRAQ_8plex_Nterm:::::::::::::::::%sample_0%cmpd_2721
11725	tr|A3IQZ4|A3IQZ4_9CHRO	DPSNFDPR	2	5.14499	5.886e-06	1	626.329	0	iTRAQ_8plex_Nterm:::::::::	1.1417	0.9612	1.1231	1.1328	1.1328	1.0457	0.2236	0.5442	File: Sara_Cyano_Cu_LD_29.wiff, Sample: Sara_Cyano_Cu_LD_29 (sample number 1), Elution: 44.468 to 45.506 min, Period: 1, Cycle(s): 2320, 2330 (Experiment 2)	DPSNFDPR%iTRAQ_8plex_Nterm:::::::::%sample_0%cmpd_1984
11725	tr|A3IQZ4|A3IQZ4_9CHRO	QMTLEEYAAK	3	6.36765	3.359e-09	1	603.35	0	iTRAQ_8plex_Nterm::Oxidation_M::::::::iTRAQ_8plex_K:	0.0379	0.0571	0.1004	0.0576	0.0868	0.0484	0.0194	0.2843	File: Sara_Cyano_Cu_LD_30.5.wiff, Sample: Sara_Cyano_Cu_LD_30.5 (sample number 1), Elution: 56.379 min, Period: 1, Cycle(s): 2483 (Experiment 2)	QMTLEEYAAK%iTRAQ_8plex_Nterm::Oxidation_M::::::::iTRAQ_8plex_K:%sample_0%cmpd_3400
11725	tr|A3IQZ4|A3IQZ4_9CHRO	QMTLEEYAAK	3	5.52842	5.655e-07	1	603.346	0	iTRAQ_8plex_Nterm::Oxidation_M::::::::iTRAQ_8plex_K:	0.0853	0.0428	0.1434	0.0624	0.0627	0.1598	0.0486	0.4657	File: Sara_Cyano_Cu_LD_31.wiff, Sample: Sara_Cyano_Cu_LD_31 (sample number 1), Elution: 56.601 min, Period: 1, Cycle(s): 2469 (Experiment 2)	QMTLEEYAAK%iTRAQ_8plex_Nterm::Oxidation_M::::::::iTRAQ_8plex_K:%sample_0%cmpd_3834
11725	tr|A3IQZ4|A3IQZ4_9CHRO	DQLLTDPDEAVEFVER	3	5.75544	1.858e-07	1	727.393	0	iTRAQ_8plex_Nterm:::::::::::::::::	0.0426	0.0523	0.0143	0.0864	0.0096	0.0387	0.0194	0.0196	File: Sara_Cyano_Cu_LD_28.5.wiff, Sample: Sara_Cyano_Cu_LD_28.5 (sample number 1), Elution: 80.274 min, Period: 1, Cycle(s): 3394 (Experiment 2)	DQLLTDPDEAVEFVER%iTRAQ_8plex_Nterm:::::::::::::::::%sample_0%cmpd_1854
11725	tr|A3IXQ9|A3IXQ9_9CHRO	LGIHPDEAAAVR	2	7.30842	4.595e-12	1	776.958	0	iTRAQ_8plex_Nterm:::::::::::::	0.2795	0.1094	0.3154	0.4512	0.3808	0.3679	0.0778	0.2059	File: Sara_Cyano_Cu_LD_29.wiff, Sample: Sara_Cyano_Cu_LD_29 (sample number 1), Elution: 51.208 min, Period: 1, Cycle(s): 2428 (Experiment 2)	LGIHPDEAAAVR%iTRAQ_8plex_Nterm:::::::::::::%sample_0%cmpd_2053
11725	tr|A3IXQ9|A3IXQ9_9CHRO	SITEQTGSK	3	8.68711	7.993e-17	1	520.326	0	iTRAQ_8plex_Nterm:::::::::iTRAQ_8plex_K:	0.2842	0.2379	0.2103	0.2208	0.3664	0.1646	0.0389	0.0735	File: Sara_Cyano_Cu_LD_32.5.wiff, Sample: Sara_Cyano_Cu_LD_32.5 (sample number 1), Elution: 40.417 min, Period: 1, Cycle(s): 2229 (Experiment 2)	SITEQTGSK%iTRAQ_8plex_Nterm:::::::::iTRAQ_8plex_K:%sample_0%cmpd_4718
11725	tr|A3IXQ9|A3IXQ9_9CHRO	EIGHGALAER	2	6.07789	1.583e-08	1	678.879	0	iTRAQ_8plex_Nterm:::::::::::	0.1895	0.1428	0.1864	0.2496	0.2217	0.213	0.034	0.0441	File: Sara_Cyano_Cu_LD_34.5.wiff, Sample: Sara_Cyano_Cu_LD_34.5 (sample number 1), Elution: 42.782 min, Period: 1, Cycle(s): 2317 (Experiment 2)	EIGHGALAER%iTRAQ_8plex_Nterm:::::::::::%sample_0%cmpd_5830
11725	tr|A3IXQ9|A3IXQ9_9CHRO	EIGHGALAER	2	6.60916	5.025e-10	1	678.882	0	iTRAQ_8plex_Nterm:::::::::::	0.0805	0.1475	0.2389	0.2832	0.2025	0.1404	0.0194	0.0196	File: Sara_Cyano_Cu_LD_35.wiff, Sample: Sara_Cyano_Cu_LD_35 (sample number 1), Elution: 42.864 min, Period: 1, Cycle(s): 2388 (Experiment 2)	EIGHGALAER%iTRAQ_8plex_Nterm:::::::::::%sample_0%cmpd_6037
11725	tr|A3IXQ9|A3IXQ9_9CHRO	SITEQTGSK	2	5.17846	4.81e-06	1	779.973	0	iTRAQ_8plex_Nterm:::::::::iTRAQ_8plex_K:	0.7201	0.414	0.4731	0.5376	0.6652	0.6535	0.0389	0.049	File: Sara_Cyano_Cu_LD_32.5.wiff, Sample: Sara_Cyano_Cu_LD_32.5 (sample number 1), Elution: 40.638 min, Period: 1, Cycle(s): 2230 (Experiment 3)	SITEQTGSK%iTRAQ_8plex_Nterm:::::::::iTRAQ_8plex_K:%sample_0%cmpd_4720
11725	tr|A3IXQ9|A3IXQ9_9CHRO	EIGHGALAER	3	6.14057	1.069e-08	1	452.933	0	iTRAQ_8plex_Nterm:::::::::::	0.0711	0.0381	0.1099	0.0624	0.1253	0.1307			File: Sara_Cyano_Cu_LD_34.5.wiff, Sample: Sara_Cyano_Cu_LD_34.5 (sample number 1), Elution: 42.918 min, Period: 1, Cycle(s): 2319 (Experiment 2)	EIGHGALAER%iTRAQ_8plex_Nterm:::::::::::%sample_0%cmpd_5832
11725	tr|A3IXQ9|A3IXQ9_9CHRO	EIGHGALAER	3	5.97826	2.932e-08	1	452.924	0	iTRAQ_8plex_Nterm:::::::::::	0.0663	0.0428	0.1004	0.1056	0.0434	0.0775	0.0146	0.0196	File: Sara_Cyano_Cu_LD_35.wiff, Sample: Sara_Cyano_Cu_LD_35 (sample number 1), Elution: 42.966 min, Period: 1, Cycle(s): 2391 (Experiment 2)	EIGHGALAER%iTRAQ_8plex_Nterm:::::::::::%sample_0%cmpd_6038
11725	tr|A3IXQ9|A3IXQ9_9CHRO	AEPPGVDEALEK	3	5.48027	5.733e-07	1	621.688	0	iTRAQ_8plex_Nterm::::::::::::iTRAQ_8plex_K:	0.0758	0.1475	0.1099	0.0912	0.1543	0.121	0.0194		File: Sara_Cyano_Cu_LD_33.5.wiff, Sample: Sara_Cyano_Cu_LD_33.5 (sample number 1), Elution: 55.528 min, Period: 1, Cycle(s): 2712 (Experiment 2)	AEPPGVDEALEK%iTRAQ_8plex_Nterm::::::::::::iTRAQ_8plex_K:%sample_0%cmpd_5379
11725	tr|A3IXQ9|A3IXQ9_9CHRO	KLNEGEVYLGR	3	5.4261	1.325e-06	1	629.379	1	iTRAQ_8plex_Nterm:iTRAQ_8plex_K:::::::::::	0.2748	0.1808	0.2246	0.1968	0.2699	0.2905	0.0486	0.0343	File: Sara_Cyano_Cu_LD_33.5.wiff, Sample: Sara_Cyano_Cu_LD_33.5 (sample number 1), Elution: 55.102 min, Period: 1, Cycle(s): 2699 (Experiment 2)	KLNEGEVYLGR%iTRAQ_8plex_Nterm:iTRAQ_8plex_K:::::::::::%sample_0%cmpd_5376
11725	tr|A3IXQ9|A3IXQ9_9CHRO	AEPPGVDEALEK	3	5.51015	4.84e-07	1	621.7	0	iTRAQ_8plex_Nterm::::::::::::iTRAQ_8plex_K:	0.0521	0.1332	0.1147	0.1152	0.0723	0.1355	0.0194	0.0196	File: Sara_Cyano_Cu_LD_33.wiff, Sample: Sara_Cyano_Cu_LD_33 (sample number 1), Elution: 55.681 min, Period: 1, Cycle(s): 2685 (Experiment 2)	AEPPGVDEALEK%iTRAQ_8plex_Nterm::::::::::::iTRAQ_8plex_K:%sample_0%cmpd_5135
11725	tr|A3IQS2|A3IQS2_9CHRO	TVANLSQGDLAGK	3	8.97049	5.756e-18	1	628.045	0	iTRAQ_8plex_Nterm:::::::::::::iTRAQ_8plex_K:	0.1232	0.1713	0.1386	0.1536	0.2796	0.1694	0.0438	0.049	File: Sara_Cyano_Cu_LD_29.wiff, Sample: Sara_Cyano_Cu_LD_29 (sample number 1), Elution: 55.567 min, Period: 1, Cycle(s): 2552 (Experiment 3)	TVANLSQGDLAGK%iTRAQ_8plex_Nterm:::::::::::::iTRAQ_8plex_K:%sample_0%cmpd_2095
11725	tr|A3IQS2|A3IQS2_9CHRO	SLVEEDKLELAK	3	6.92086	4.938e-11	1	762.799	1	iTRAQ_8plex_Nterm:::::::iTRAQ_8plex_K:::::iTRAQ_8plex_K:	0.6443	0.5139	0.2915	0.2736	0.4772	0.4599	0.034	0.0245	File: Sara_Cyano_Cu_LD_34.wiff, Sample: Sara_Cyano_Cu_LD_34 (sample number 1), Elution: 61.228 min, Period: 1, Cycle(s): 2928 (Experiment 2)	SLVEEDKLELAK%iTRAQ_8plex_Nterm:::::::iTRAQ_8plex_K:::::iTRAQ_8plex_K:%sample_0%cmpd_5713
11725	tr|A3IQS2|A3IQS2_9CHRO	VGVAEK	3	5.66637	4.74e-07	1	404.277	0	iTRAQ_8plex_Nterm::::::iTRAQ_8plex_K:	0.1042	0.0381	0.086	0.048	0.1109	0.1501	0.0146		File: Sara_Cyano_Cu_LD_30.wiff, Sample: Sara_Cyano_Cu_LD_30 (sample number 1), Elution: 43.278 min, Period: 1, Cycle(s): 2306 (Experiment 3)	VGVAEK%iTRAQ_8plex_Nterm::::::iTRAQ_8plex_K:%sample_0%cmpd_2794
11725	tr|A3IQS2|A3IQS2_9CHRO	VGVAEK	3	6.02371	5.54e-08	1	404.271	0	iTRAQ_8plex_Nterm::::::iTRAQ_8plex_K:	0.0521	0.0523	0.086	0.0336	0.1205	0.0581	0.0049		File: Sara_Cyano_Cu_LD_29.5.wiff, Sample: Sara_Cyano_Cu_LD_29.5 (sample number 1), Elution: 43.204 min, Period: 1, Cycle(s): 2306 (Experiment 2)	VGVAEK%iTRAQ_8plex_Nterm::::::iTRAQ_8plex_K:%sample_0%cmpd_2368
11725	tr|A3IQS2|A3IQS2_9CHRO	FHAEEEANDPEFAK	3	5.58099	2.511e-07	1	748.053	0	iTRAQ_8plex_Nterm::::::::::::::iTRAQ_8plex_K:	0.199	0.0904	0.1243	0.168	0.0868	0.2033	0.034	0.0147	File: Sara_Cyano_Cu_LD_35.wiff, Sample: Sara_Cyano_Cu_LD_35 (sample number 1), Elution: 53.468 min, Period: 1, Cycle(s): 2879 (Experiment 2)	FHAEEEANDPEFAK%iTRAQ_8plex_Nterm::::::::::::::iTRAQ_8plex_K:%sample_0%cmpd_6081
11725	tr|A3IQS2|A3IQS2_9CHRO	TVANLSQGDLAGK	3	5.17167	4.524e-06	1	628.064	0	iTRAQ_8plex_Nterm:::::::::::::iTRAQ_8plex_K:	0.0758	0.0571	0.0717	0.1008	0.1398	0.0387	0.0049	0.049	File: Sara_Cyano_Cu_LD_28.5.wiff, Sample: Sara_Cyano_Cu_LD_28.5 (sample number 1), Elution: 55.817 min, Period: 1, Cycle(s): 2516 (Experiment 3)	TVANLSQGDLAGK%iTRAQ_8plex_Nterm:::::::::::::iTRAQ_8plex_K:%sample_0%cmpd_1681
11725	tr|A3IQS2|A3IQS2_9CHRO	SLVEEDKLELAK	3	5.40295	7.211e-07	1	762.789	1	iTRAQ_8plex_Nterm:::::::iTRAQ_8plex_K:::::iTRAQ_8plex_K:	0.5448	0.4758	0.2915	0.3456	0.4049	0.4889	0.0194	0.0588	File: Sara_Cyano_Cu_LD_34.5.wiff, Sample: Sara_Cyano_Cu_LD_34.5 (sample number 1), Elution: 61.084 min, Period: 1, Cycle(s): 3056 (Experiment 2)	SLVEEDKLELAK%iTRAQ_8plex_Nterm:::::::iTRAQ_8plex_K:::::iTRAQ_8plex_K:%sample_0%cmpd_5938
11725	tr|A3IQS2|A3IQS2_9CHRO	VVESMSLKPVATR	3	5.71709	9.211e-08	1	675.753	0	iTRAQ_8plex_Nterm::::::::iTRAQ_8plex_K::::::	0.2321	0.0619	0.1529	0.24	0.241	0.2953	0.0681	0.0539	File: Sara_Cyano_Cu_LD_31.wiff, Sample: Sara_Cyano_Cu_LD_31 (sample number 1), Elution: 59.955 min, Period: 1, Cycle(s): 2561 (Experiment 2)	VVESMSLKPVATR%iTRAQ_8plex_Nterm::::::::iTRAQ_8plex_K::::::%sample_0%cmpd_3869
11725	tr|A3IQS2|A3IQS2_9CHRO	SLVEEDKLELAK	4	5.03272	5.319e-06	1	572.354	1	iTRAQ_8plex_Nterm:::::::iTRAQ_8plex_K:::::iTRAQ_8plex_K:	0.4406	0.3093	0.1147	0.1776	0.323	0.2469	0.0097	0.0147	File: Sara_Cyano_Cu_LD_34.5.wiff, Sample: Sara_Cyano_Cu_LD_34.5 (sample number 1), Elution: 61.204 min, Period: 1, Cycle(s): 3060 (Experiment 2)	SLVEEDKLELAK%iTRAQ_8plex_Nterm:::::::iTRAQ_8plex_K:::::iTRAQ_8plex_K:%sample_0%cmpd_5940
11725	tr|A3ISG8|A3ISG8_9CHRO	GFEQSIDR	2	8.36613	9.229e-16	1	628.347	0	iTRAQ_8plex_Nterm:::::::::	0.5637	0.6566	0.7121	0.8976	0.7568	0.8811	0.0826	0.0686	File: Sara_Cyano_Cu_LD_28.wiff, Sample: Sara_Cyano_Cu_LD_28 (sample number 1), Elution: 48.037 min, Period: 1, Cycle(s): 2377 (Experiment 2)	GFEQSIDR%iTRAQ_8plex_Nterm:::::::::%sample_0%cmpd_1082
11725	tr|A3ISG8|A3ISG8_9CHRO	GMGELHLDIK	3	5.56484	3.805e-07	1	574.35	0	iTRAQ_8plex_Nterm::::::::::iTRAQ_8plex_K:	0.2274	0.2379	0.1195	0.1056	0.1784	0.1404	0.0438	0.0392	File: Sara_Cyano_Cu_LD_28.5.wiff, Sample: Sara_Cyano_Cu_LD_28.5 (sample number 1), Elution: 62.218 min, Period: 1, Cycle(s): 2646 (Experiment 2)	GMGELHLDIK%iTRAQ_8plex_Nterm::::::::::iTRAQ_8plex_K:%sample_0%cmpd_1759
11725	tr|A3ISG8|A3ISG8_9CHRO	GMGELHLDIK	3	5.18965	3.055e-06	1	574.354	0	iTRAQ_8plex_Nterm::::::::::iTRAQ_8plex_K:	0.289	0.1237	0.1386	0.1824	0.2169	0.1743	0.0243	0.0098	File: Sara_Cyano_Cu_LD_28.wiff, Sample: Sara_Cyano_Cu_LD_28 (sample number 1), Elution: 62.233 min, Period: 1, Cycle(s): 2611 (Experiment 2)	GMGELHLDIK%iTRAQ_8plex_Nterm::::::::::iTRAQ_8plex_K:%sample_0%cmpd_1266
11725	tr|A3ISG8|A3ISG8_9CHRO	QSGGSGQFGK	3	5.19676	3.143e-06	1	520.958	0	iTRAQ_8plex_Nterm::::::::::iTRAQ_8plex_K:	0.0758	0.0286	0.1243	0.0672	0.0675	0.0387	0.0194	0.0343	File: Sara_Cyano_Cu_LD_34.5.wiff, Sample: Sara_Cyano_Cu_LD_34.5 (sample number 1), Elution: 40.45 min, Period: 1, Cycle(s): 2246 (Experiment 2)	QSGGSGQFGK%iTRAQ_8plex_Nterm::::::::::iTRAQ_8plex_K:%sample_0%cmpd_5808
11725	tr|A3ISG8|A3ISG8_9CHRO	VTGGNVPR	2	5.59014	1.588e-07	1	552.334	0	iTRAQ_8plex_Nterm:::::::::	0.2606	0.0952	0.2915	0.4512	0.1928	0.397	0.0535	0.152	File: Sara_Cyano_Cu_LD_29.5.wiff, Sample: Sara_Cyano_Cu_LD_29.5 (sample number 1), Elution: 40.209 min, Period: 1, Cycle(s): 2280 (Experiment 2)	VTGGNVPR%iTRAQ_8plex_Nterm:::::::::%sample_0%cmpd_2332
11725	tr|A3ISG8|A3ISG8_9CHRO	GFEQSIDR	2	5.42715	8.876e-07	1	628.348	0	iTRAQ_8plex_Nterm:::::::::	0.2084	0.3331	0.2915	0.3264	0.2892	0.2759	0.0389	0.0637	File: Sara_Cyano_Cu_LD_28.5.wiff, Sample: Sara_Cyano_Cu_LD_28.5 (sample number 1), Elution: 47.799 min, Period: 1, Cycle(s): 2369 (Experiment 2)	GFEQSIDR%iTRAQ_8plex_Nterm:::::::::%sample_0%cmpd_1581
11725	tr|A3ISG8|A3ISG8_9CHRO	IGEVHEGAATTDFMEQEQER	3	6.38325	1.907e-09	1	861.094	0	iTRAQ_8plex_Nterm:::::::::::::::::::::	0.0947	0.0904	0.0908	0.1104	0.1398	0.1791	0.0194	0.0196	File: Sara_Cyano_Cu_LD_31.5.wiff, Sample: Sara_Cyano_Cu_LD_31.5 (sample number 1), Elution: 60.545 min, Period: 1, Cycle(s): 2705 (Experiment 3)	IGEVHEGAATTDFMEQEQER%iTRAQ_8plex_Nterm:::::::::::::::::::::%sample_0%cmpd_4260
11725	tr|A3INH5|A3INH5_9CHRO	TNEVQNPVSDDVIK	3	7.56184	6.955e-13	1	722.748	0	iTRAQ_8plex_Nterm::::::::::::::iTRAQ_8plex_K:	0.4264	0.2284	0.3059	0.36	0.6363	0.4357	0.2674	1.1079	File: Sara_Cyano_Cu_LD_31.5.wiff, Sample: Sara_Cyano_Cu_LD_31.5 (sample number 1), Elution: 56.797 to 57.104 min, Period: 1, Cycle(s): 2572, 2581 (Experiment 2)	TNEVQNPVSDDVIK%iTRAQ_8plex_Nterm::::::::::::::iTRAQ_8plex_K:%sample_0%cmpd_4236
11725	tr|A3INH5|A3INH5_9CHRO	EDAQNLISQIK	3	6.1976	8.886e-09	1	623.049	0	iTRAQ_8plex_Nterm:::::::::::iTRAQ_8plex_K:	0.0616	0.019	0.0239	0.0192	0.0578	0.0242	0.0146	0.3187	File: Sara_Cyano_Cu_LD_29.wiff, Sample: Sara_Cyano_Cu_LD_29 (sample number 1), Elution: 66.278 min, Period: 1, Cycle(s): 2851 (Experiment 2)	EDAQNLISQIK%iTRAQ_8plex_Nterm:::::::::::iTRAQ_8plex_K:%sample_0%cmpd_2205
11725	tr|A3INH5|A3INH5_9CHRO	DETVSADETDLK	3	5.96175	4.367e-08	1	644.346	0	iTRAQ_8plex_Nterm::::::::::::iTRAQ_8plex_K:	0.0284	0.0333	0.0573	0.0816	0.0675	0.0387	0.0194	0.3186	File: Sara_Cyano_Cu_LD_35.wiff, Sample: Sara_Cyano_Cu_LD_35 (sample number 1), Elution: 49.91 min, Period: 1, Cycle(s): 2730 (Experiment 2)	DETVSADETDLK%iTRAQ_8plex_Nterm::::::::::::iTRAQ_8plex_K:%sample_0%cmpd_6061
11725	tr|A3INH5|A3INH5_9CHRO	TNEVQNPVSDDVIK	3	6.24848	7.253e-09	1	722.745	0	iTRAQ_8plex_Nterm::::::::::::::iTRAQ_8plex_K:	0.109	0.0666	0.086	0.1968	0.135	0.0775	0.0632	0.3334	File: Sara_Cyano_Cu_LD_31.wiff, Sample: Sara_Cyano_Cu_LD_31 (sample number 1), Elution: 56.584 min, Period: 1, Cycle(s): 2468 (Experiment 3)	TNEVQNPVSDDVIK%iTRAQ_8plex_Nterm::::::::::::::iTRAQ_8plex_K:%sample_0%cmpd_3832
11725	tr|A3INH5|A3INH5_9CHRO	TNEVQNPVSDDVIK	2	5.7268	1.74e-07	1	1083.62	0	iTRAQ_8plex_Nterm::::::::::::::iTRAQ_8plex_K:	0.18	0.1332	0.1625	0.2544	0.3808	0.2856	0.1604	0.7207	File: Sara_Cyano_Cu_LD_31.5.wiff, Sample: Sara_Cyano_Cu_LD_31.5 (sample number 1), Elution: 56.098 min, Period: 1, Cycle(s): 2549 (Experiment 2)	TNEVQNPVSDDVIK%iTRAQ_8plex_Nterm::::::::::::::iTRAQ_8plex_K:%sample_0%cmpd_4228
11725	tr|A3INH5|A3INH5_9CHRO	LSGQIDNK	3	5.14275	4.873e-06	1	494.973	0	iTRAQ_8plex_Nterm::::::::iTRAQ_8plex_K:	0.09	0.0286	0.0621	0.0624	0.0868	0.1065	0.0389	0.4216	File: Sara_Cyano_Cu_LD_30.wiff, Sample: Sara_Cyano_Cu_LD_30 (sample number 1), Elution: 47.76 min, Period: 1, Cycle(s): 2350 (Experiment 2)	LSGQIDNK%iTRAQ_8plex_Nterm::::::::iTRAQ_8plex_K:%sample_0%cmpd_2862
11725	tr|A3INH5|A3INH5_9CHRO	TNEVQNPVSDDVIK	3	6.25651	6.889e-09	1	722.743	0	iTRAQ_8plex_Nterm::::::::::::::iTRAQ_8plex_K:	0.1374	0.0999	0.043	0.0864	0.2699	0.1259	0.107	0.2402	File: Sara_Cyano_Cu_LD_32.wiff, Sample: Sara_Cyano_Cu_LD_32 (sample number 1), Elution: 56.687 min, Period: 1, Cycle(s): 2630 (Experiment 2)	TNEVQNPVSDDVIK%iTRAQ_8plex_Nterm::::::::::::::iTRAQ_8plex_K:%sample_0%cmpd_4570
11725	tr|A3INH5|A3INH5_9CHRO	TNEVQNPVSDDVIK	3	5.98572	3.77e-08	1	722.749	0	iTRAQ_8plex_Nterm::::::::::::::iTRAQ_8plex_K:		0.0285	0.086	0.1392	0.1494	0.1743	0.0389	0.2353	File: Sara_Cyano_Cu_LD_31.5.wiff, Sample: Sara_Cyano_Cu_LD_31.5 (sample number 1), Elution: 55.791 min, Period: 1, Cycle(s): 2540 (Experiment 2)	TNEVQNPVSDDVIK%iTRAQ_8plex_Nterm::::::::::::::iTRAQ_8plex_K:%sample_0%cmpd_4225
11725	tr|A3INH5|A3INH5_9CHRO	LSGQIDNKEDAQNLISQIK	3	5.87152	4.102e-08	1	1009.6	1	iTRAQ_8plex_Nterm::::::::iTRAQ_8plex_K:::::::::::iTRAQ_8plex_K:	0.2605	0.119	0.1912	0.2928	0.3953	0.1791	0.2625	0.5393	File: Sara_Cyano_Cu_LD_32.wiff, Sample: Sara_Cyano_Cu_LD_32 (sample number 1), Elution: 71.176 min, Period: 1, Cycle(s): 3235 (Experiment 2)	LSGQIDNKEDAQNLISQIK%iTRAQ_8plex_Nterm::::::::iTRAQ_8plex_K:::::::::::iTRAQ_8plex_K:%sample_0%cmpd_4649
11725	tr|A3IQ42|A3IQ42_9CHRO	SQAAQAESLGDR	2	10.3226	7.799e-24	1	768.923	0	iTRAQ_8plex_Nterm:::::::::::::	0.5401	0.1237	0.8316	1.1376	0.8822	1.0408	0.2188	0.6226	File: Sara_Cyano_Cu_LD_32.5.wiff, Sample: Sara_Cyano_Cu_LD_32.5 (sample number 1), Elution: 41.847 min, Period: 1, Cycle(s): 2241 (Experiment 2)	SQAAQAESLGDR%iTRAQ_8plex_Nterm:::::::::::::%sample_0%cmpd_4740
11725	tr|A3IQ42|A3IQ42_9CHRO	SQAAQAESLGDR	2	9.1261	9.941e-19	1	768.914	0	iTRAQ_8plex_Nterm:::::::::::::	0.1753	0.0761	0.3202	0.4752	0.3374	0.4067	0.0875	0.2745	File: Sara_Cyano_Cu_LD_33.wiff, Sample: Sara_Cyano_Cu_LD_33 (sample number 1), Elution: 42.302 min, Period: 1, Cycle(s): 2256 (Experiment 2)	SQAAQAESLGDR%iTRAQ_8plex_Nterm:::::::::::::%sample_0%cmpd_5018
11725	tr|A3IQ42|A3IQ42_9CHRO	HQLEEILLETEER	3	8.09446	1.093e-14	1	648.365	0	iTRAQ_8plex_Nterm::::::::::::::	0.0237	0.0238	0.0526	0.1056	0.0627	0.0097	0.0049	0.0245	File: Sara_Cyano_Cu_LD_31.wiff, Sample: Sara_Cyano_Cu_LD_31 (sample number 1), Elution: 72.916 min, Period: 1, Cycle(s): 3052 (Experiment 2)	HQLEEILLETEER%iTRAQ_8plex_Nterm::::::::::::::%sample_0%cmpd_3952
11725	tr|A3IQ42|A3IQ42_9CHRO	HQLEEILLETEER	2	7.98667	2.495e-14	1	972.03	0	iTRAQ_8plex_Nterm::::::::::::::	0.3127	0.0999	0.3441	0.5136	0.4339	0.4066	0.1167	0.2108	File: Sara_Cyano_Cu_LD_31.wiff, Sample: Sara_Cyano_Cu_LD_31 (sample number 1), Elution: 73.018 min, Period: 1, Cycle(s): 3055 (Experiment 2)	HQLEEILLETEER%iTRAQ_8plex_Nterm::::::::::::::%sample_0%cmpd_3953
11725	tr|A3IQ42|A3IQ42_9CHRO	HQLEEILLETEER	2	7.43841	1.783e-12	1	972.048	0	iTRAQ_8plex_Nterm::::::::::::::	0.1942	0.1713	0.2915	0.3552	0.3615	0.4018	0.1799	0.1471	File: Sara_Cyano_Cu_LD_31.5.wiff, Sample: Sara_Cyano_Cu_LD_31.5 (sample number 1), Elution: 73.145 min, Period: 1, Cycle(s): 3282 (Experiment 2)	HQLEEILLETEER%iTRAQ_8plex_Nterm::::::::::::::%sample_0%cmpd_4312
11725	tr|A3IQ42|A3IQ42_9CHRO	MVENDLAAEQAIIK	3	6.69001	2.678e-10	1	723.747	0	iTRAQ_8plex_Nterm:Oxidation_M:::::::::::::iTRAQ_8plex_K:	0.0853	0.0476	0.0812	0.144	0.1109	0.3098	0.0583	0.1912	File: Sara_Cyano_Cu_LD_29.wiff, Sample: Sara_Cyano_Cu_LD_29 (sample number 1), Elution: 66.21 min, Period: 1, Cycle(s): 2850 (Experiment 2)	MVENDLAAEQAIIK%iTRAQ_8plex_Nterm:Oxidation_M:::::::::::::iTRAQ_8plex_K:%sample_0%cmpd_2203
11725	tr|A3IQ42|A3IQ42_9CHRO	HQLEEILLETEER	3	6.64531	5.749e-10	1	648.372	0	iTRAQ_8plex_Nterm::::::::::::::	0.0237	0.019	0.0191		0.0337	0.029	0.0097	0.0147	File: Sara_Cyano_Cu_LD_31.5.wiff, Sample: Sara_Cyano_Cu_LD_31.5 (sample number 1), Elution: 73.077 min, Period: 1, Cycle(s): 3281 (Experiment 2)	HQLEEILLETEER%iTRAQ_8plex_Nterm::::::::::::::%sample_0%cmpd_4311
11725	tr|A3IQ42|A3IQ42_9CHRO	HQLEEILLETEER	3	5.06092	7.928e-06	1	648.376	0	iTRAQ_8plex_Nterm::::::::::::::	0.0379	0.0048	0.0239	0.0336		0.0484		0.0196	File: Sara_Cyano_Cu_LD_31.5.wiff, Sample: Sara_Cyano_Cu_LD_31.5 (sample number 1), Elution: 74.083 min, Period: 1, Cycle(s): 3328 (Experiment 2)	HQLEEILLETEER%iTRAQ_8plex_Nterm::::::::::::::%sample_0%cmpd_4315
11725	tr|A3IQ42|A3IQ42_9CHRO	KMVENDLAAEQAIIK	3	5.10293	2.341e-06	1	862.516	1	iTRAQ_8plex_Nterm:iTRAQ_8plex_K::::::::::::::iTRAQ_8plex_K:	0.3932	0.3283	0.3297	0.4416	0.4483	0.3389	0.1361	0.1373	File: Sara_Cyano_Cu_LD_33.5.wiff, Sample: Sara_Cyano_Cu_LD_33.5 (sample number 1), Elution: 66.244 min, Period: 1, Cycle(s): 3146 (Experiment 2)	KMVENDLAAEQAIIK%iTRAQ_8plex_Nterm:iTRAQ_8plex_K::::::::::::::iTRAQ_8plex_K:%sample_0%cmpd_5436
11725	tr|A3ITK1|A3ITK1_9CHRO	EVTAGLVGADAGK	2	9.09406	1.431e-18	1	898.53	0	iTRAQ_8plex_Nterm:::::::::::::iTRAQ_8plex_K:	5.7985	3.6924	1.8208	1.6559	5.1531	3.3791	0.6125	4.6425	File: Sara_Cyano_Cu_LD_28.5.wiff, Sample: Sara_Cyano_Cu_LD_28.5 (sample number 1), Elution: 55.834 min, Period: 1, Cycle(s): 2517 (Experiment 2)	EVTAGLVGADAGK%iTRAQ_8plex_Nterm:::::::::::::iTRAQ_8plex_K:%sample_0%cmpd_1684
11725	tr|A3ITK1|A3ITK1_9CHRO	EVTAGLVGADAGK	3	9.15734	7.978e-19	1	599.342	0	iTRAQ_8plex_Nterm:::::::::::::iTRAQ_8plex_K:	10.8674	6.8757	2.6428	3.2207	8.5468	5.8673	0.8508	8.1232	File: Sara_Cyano_Cu_LD_28.5.wiff, Sample: Sara_Cyano_Cu_LD_28.5 (sample number 1), Elution: 55.715 min, Period: 1, Cycle(s): 2516 (Experiment 2)	EVTAGLVGADAGK%iTRAQ_8plex_Nterm:::::::::::::iTRAQ_8plex_K:%sample_0%cmpd_1682
11725	tr|A3ITK1|A3ITK1_9CHRO	EVTAGLVGADAGK	2	6.63427	4.892e-10	1	898.536	0	iTRAQ_8plex_Nterm:::::::::::::iTRAQ_8plex_K:	0.829	0.4282	0.282	0.1632	0.7424	0.3389	0.0729	0.7697	File: Sara_Cyano_Cu_LD_28.wiff, Sample: Sara_Cyano_Cu_LD_28 (sample number 1), Elution: 55.067 to 56.275 min, Period: 1, Cycle(s): 2490 (Experiment 2), 2501 (Experiment 3)	EVTAGLVGADAGK%iTRAQ_8plex_Nterm:::::::::::::iTRAQ_8plex_K:%sample_0%cmpd_1190
11725	tr|A3ITK1|A3ITK1_9CHRO	EVTAGLVGADAGK	3	7.43363	1.585e-12	1	599.37	0	iTRAQ_8plex_Nterm:::::::::::::iTRAQ_8plex_K:	0.2795	0.3426	0.1673	0.1968	0.3953	0.3195	0.2382	0.5638	File: Sara_Cyano_Cu_LD_28.5.wiff, Sample: Sara_Cyano_Cu_LD_28.5 (sample number 1), Elution: 56.753 to 57.247 min, Period: 1, Cycle(s): 2544, 2555 (Experiment 2)	EVTAGLVGADAGK%iTRAQ_8plex_Nterm:::::::::::::iTRAQ_8plex_K:%sample_0%cmpd_1698
11725	tr|A3ITK1|A3ITK1_9CHRO	EVTAGLVGADAGK	3	8.1483	5.536e-15	1	599.375	0	iTRAQ_8plex_Nterm:::::::::::::iTRAQ_8plex_K:	0.1137	0.0856	0.0335	0.0576	0.1253	0.092	0.0243	0.0784	File: Sara_Cyano_Cu_LD_29.wiff, Sample: Sara_Cyano_Cu_LD_29 (sample number 1), Elution: 55.227 min, Period: 1, Cycle(s): 2550 (Experiment 2)	EVTAGLVGADAGK%iTRAQ_8plex_Nterm:::::::::::::iTRAQ_8plex_K:%sample_0%cmpd_2092
11725	tr|A3ITK1|A3ITK1_9CHRO	EVTAGLVGADAGK	2	6.37864	2.68e-09	1	898.537	0	iTRAQ_8plex_Nterm:::::::::::::iTRAQ_8plex_K:	0.6159	0.433	0.1864	0.2928	0.6411	0.4647	0.0972	0.4804	File: Sara_Cyano_Cu_LD_29.wiff, Sample: Sara_Cyano_Cu_LD_29 (sample number 1), Elution: 55.584 min, Period: 1, Cycle(s): 2553 (Experiment 2)	EVTAGLVGADAGK%iTRAQ_8plex_Nterm:::::::::::::iTRAQ_8plex_K:%sample_0%cmpd_2098
11725	tr|A3ITK1|A3ITK1_9CHRO	MQDAITSVINSADVQGK	3	7.73032	1.395e-13	1	801.117	0	iTRAQ_8plex_Nterm:Oxidation_M::::::::::::::::iTRAQ_8plex_K:	0.0521	0.0238	0.2103	0.1056	0.135	0.121	0.1653	0.4461	File: Sara_Cyano_Cu_LD_30.wiff, Sample: Sara_Cyano_Cu_LD_30 (sample number 1), Elution: 67.126 min, Period: 1, Cycle(s): 2752 (Experiment 2)	MQDAITSVINSADVQGK%iTRAQ_8plex_Nterm:Oxidation_M::::::::::::::::iTRAQ_8plex_K:%sample_0%cmpd_3081
11725	tr|A3ITK1|A3ITK1_9CHRO	YLDGSAMDKLK	3	6.47745	1.213e-09	1	718.43	1	iTRAQ_8plex_Nterm:::::::::iTRAQ_8plex_K::iTRAQ_8plex_K:	9.6262	3.9969	1.4003	2.1263	4.0492	2.6238	0.4181	0.6422	File: Sara_Cyano_Cu_LD_30.5.wiff, Sample: Sara_Cyano_Cu_LD_30.5 (sample number 1), Elution: 62.049 min, Period: 1, Cycle(s): 2645 (Experiment 2)	YLDGSAMDKLK%iTRAQ_8plex_Nterm:::::::::iTRAQ_8plex_K::iTRAQ_8plex_K:%sample_0%cmpd_3457
11725	tr|A3ITK1|A3ITK1_9CHRO	YLDGSAMDK	3	6.20709	7.826e-09	1	541.971	0	iTRAQ_8plex_Nterm:::::::Oxidation_M::iTRAQ_8plex_K:	0.199	0.0333	0.0526	0.0672	0.1012	0.092	0.0486	0.4216	File: Sara_Cyano_Cu_LD_30.wiff, Sample: Sara_Cyano_Cu_LD_30 (sample number 1), Elution: 47.641 min, Period: 1, Cycle(s): 2349 (Experiment 2)	YLDGSAMDK%iTRAQ_8plex_Nterm:::::::Oxidation_M::iTRAQ_8plex_K:%sample_0%cmpd_2860
11725	tr|A3ITK1|A3ITK1_9CHRO	YLDGSAMDK	3	5.86306	6.589e-08	1	541.966	0	iTRAQ_8plex_Nterm:::::::Oxidation_M::iTRAQ_8plex_K:	0.2132	0.119	0.1195	0.1728	0.2025	0.1646	0.1653	0.5785	File: Sara_Cyano_Cu_LD_29.5.wiff, Sample: Sara_Cyano_Cu_LD_29.5 (sample number 1), Elution: 47.748 min, Period: 1, Cycle(s): 2348 (Experiment 2)	YLDGSAMDK%iTRAQ_8plex_Nterm:::::::Oxidation_M::iTRAQ_8plex_K:%sample_0%cmpd_2433
11725	tr|A3ITK1|A3ITK1_9CHRO	EVTAGLVGADAGK	3	6.47086	1.462e-09	1	599.363	0	iTRAQ_8plex_Nterm:::::::::::::iTRAQ_8plex_K:	0.0995	0.0571	0.0287	0.0048	0.1157	0.029		0.0784	File: Sara_Cyano_Cu_LD_28.wiff, Sample: Sara_Cyano_Cu_LD_28 (sample number 1), Elution: 54.947 min, Period: 1, Cycle(s): 2486 (Experiment 2)	EVTAGLVGADAGK%iTRAQ_8plex_Nterm:::::::::::::iTRAQ_8plex_K:%sample_0%cmpd_1171
11725	tr|A3ITK1|A3ITK1_9CHRO	EVTAGLVGADAGK	3	5.79608	1.018e-07	1	599.374	0	iTRAQ_8plex_Nterm:::::::::::::iTRAQ_8plex_K:	0.1042	0.0571	0.0478	0.0144	0.0578	0.0775	0.0049	0.0294	File: Sara_Cyano_Cu_LD_28.5.wiff, Sample: Sara_Cyano_Cu_LD_28.5 (sample number 1), Elution: 59.238 min, Period: 1, Cycle(s): 2576 (Experiment 2)	EVTAGLVGADAGK%iTRAQ_8plex_Nterm:::::::::::::iTRAQ_8plex_K:%sample_0%cmpd_1727
11725	tr|A3ITK1|A3ITK1_9CHRO	EVTAGLVGADAGK	3	5.28062	1.931e-06	1	599.363	0	iTRAQ_8plex_Nterm:::::::::::::iTRAQ_8plex_K:	0.0805	0.0809	0.0287	0.0384	0.1109	0.0387	0.0194	0.0833	File: Sara_Cyano_Cu_LD_28.5.wiff, Sample: Sara_Cyano_Cu_LD_28.5 (sample number 1), Elution: 54.642 min, Period: 1, Cycle(s): 2498 (Experiment 2)	EVTAGLVGADAGK%iTRAQ_8plex_Nterm:::::::::::::iTRAQ_8plex_K:%sample_0%cmpd_1667
11725	tr|A3ITK1|A3ITK1_9CHRO	EVTAGLVGADAGK	2	5.46815	6.594e-07	1	898.542	0	iTRAQ_8plex_Nterm:::::::::::::iTRAQ_8plex_K:	0.3553	0.2189	0.129	0.1728	0.2892	0.2614	0.0292	0.2647	File: Sara_Cyano_Cu_LD_28.5.wiff, Sample: Sara_Cyano_Cu_LD_28.5 (sample number 1), Elution: 54.778 min, Period: 1, Cycle(s): 2503 (Experiment 2)	EVTAGLVGADAGK%iTRAQ_8plex_Nterm:::::::::::::iTRAQ_8plex_K:%sample_0%cmpd_1668
11725	tr|A3ITK1|A3ITK1_9CHRO	MQDAITSVINSADVQGK	3	6.79901	1.369e-10	1	801.095	0	iTRAQ_8plex_Nterm:Oxidation_M::::::::::::::::iTRAQ_8plex_K:	0.0616	0.0381	0.1577	0.2016	0.0723	0.1017	0.1021	0.2549	File: Sara_Cyano_Cu_LD_29.5.wiff, Sample: Sara_Cyano_Cu_LD_29.5 (sample number 1), Elution: 67.395 min, Period: 1, Cycle(s): 2803 (Experiment 2)	MQDAITSVINSADVQGK%iTRAQ_8plex_Nterm:Oxidation_M::::::::::::::::iTRAQ_8plex_K:%sample_0%cmpd_2655
11725	tr|A3ITK1|A3ITK1_9CHRO	EVTAGLVGADAGK	3	5.3999	1e-06	1	599.362	0	iTRAQ_8plex_Nterm:::::::::::::iTRAQ_8plex_K:	0.0616	0.0428		0.0432	0.0723	0.0194	0.0097	0.0588	File: Sara_Cyano_Cu_LD_28.wiff, Sample: Sara_Cyano_Cu_LD_28 (sample number 1), Elution: 56.718 min, Period: 1, Cycle(s): 2512 (Experiment 2)	EVTAGLVGADAGK%iTRAQ_8plex_Nterm:::::::::::::iTRAQ_8plex_K:%sample_0%cmpd_1195
11725	tr|A3ITK1|A3ITK1_9CHRO	EVTAGLVGADAGK	3	5.21498	2.758e-06	1	599.37	0	iTRAQ_8plex_Nterm:::::::::::::iTRAQ_8plex_K:	0.0521	0.0856	0.0478	0.0384	0.0482	0.0242	0.0049	0.2794	File: Sara_Cyano_Cu_LD_29.wiff, Sample: Sara_Cyano_Cu_LD_29 (sample number 1), Elution: 53.847 min, Period: 1, Cycle(s): 2502 (Experiment 2)	EVTAGLVGADAGK%iTRAQ_8plex_Nterm:::::::::::::iTRAQ_8plex_K:%sample_0%cmpd_2080
11725	tr|A3ITK1|A3ITK1_9CHRO	MQDAITSVINSADVQGK	3	7.20699	8.867e-12	1	795.802	0	iTRAQ_8plex_Nterm:::::::::::::::::iTRAQ_8plex_K:	0.1232	0.0571	0.0812	0.144	0.1446	0.092	0.0438	0.0932	File: Sara_Cyano_Cu_LD_26.5.wiff, Sample: Sara_Cyano_Cu_LD_26.5 (sample number 1), Elution: 88.061 min, Period: 1, Cycle(s): 4926 (Experiment 2)	MQDAITSVINSADVQGK%iTRAQ_8plex_Nterm:::::::::::::::::iTRAQ_8plex_K:%sample_0%cmpd_571
11725	tr|A3ITK1|A3ITK1_9CHRO	EVTAGLVGADAGK	3	5.20125	2.969e-06	1	599.367	0	iTRAQ_8plex_Nterm:::::::::::::iTRAQ_8plex_K:	0.0426	0.0238	0.0143	0.0192	0.0386			0.0392	File: Sara_Cyano_Cu_LD_28.5.wiff, Sample: Sara_Cyano_Cu_LD_28.5 (sample number 1), Elution: 60.413 min, Period: 1, Cycle(s): 2609 (Experiment 3)	EVTAGLVGADAGK%iTRAQ_8plex_Nterm:::::::::::::iTRAQ_8plex_K:%sample_0%cmpd_1736
11725	tr|A3ITK1|A3ITK1_9CHRO	EVTAGLVGADAGK	3	5.06269	6.201e-06	1	599.367	0	iTRAQ_8plex_Nterm:::::::::::::iTRAQ_8plex_K:	0.0426	0.0476	0.0287	0.048	0.0434			0.0441	File: Sara_Cyano_Cu_LD_28.wiff, Sample: Sara_Cyano_Cu_LD_28 (sample number 2), Elution: 58.872 min, Period: 1, Cycle(s): 3338 (Experiment 2)	EVTAGLVGADAGK%iTRAQ_8plex_Nterm:::::::::::::iTRAQ_8plex_K:%sample_0%cmpd_1439
11725	tr|A3ITK1|A3ITK1_9CHRO	YLDGSAMDKLK	2	5.13139	3.164e-06	1	1077.15	1	iTRAQ_8plex_Nterm:::::::::iTRAQ_8plex_K::iTRAQ_8plex_K:	1.9707	0.6614	0.1529	0.4752	0.7568	0.5374	0.1604	0.0784	File: Sara_Cyano_Cu_LD_30.5.wiff, Sample: Sara_Cyano_Cu_LD_30.5 (sample number 1), Elution: 61.248 min, Period: 1, Cycle(s): 2616 (Experiment 3)	YLDGSAMDKLK%iTRAQ_8plex_Nterm:::::::::iTRAQ_8plex_K::iTRAQ_8plex_K:%sample_0%cmpd_3449
11725	tr|A3ITK1|A3ITK1_9CHRO	YLDGSAMDKLK	4	5.52736	4.226e-07	1	539.084	1	iTRAQ_8plex_Nterm:::::::::iTRAQ_8plex_K::iTRAQ_8plex_K:	2.146	0.9707	0.3728	0.5136	1.0846	0.6535	0.0826	0.0686	File: Sara_Cyano_Cu_LD_30.5.wiff, Sample: Sara_Cyano_Cu_LD_30.5 (sample number 1), Elution: 61.146 min, Period: 1, Cycle(s): 2616 (Experiment 2)	YLDGSAMDKLK%iTRAQ_8plex_Nterm:::::::::iTRAQ_8plex_K::iTRAQ_8plex_K:%sample_0%cmpd_3450
11725	tr|A3ITK1|A3ITK1_9CHRO	MQDAITSVINSADVQGK	3	5.83361	7.051e-08	1	801.114	0	iTRAQ_8plex_Nterm:Oxidation_M::::::::::::::::iTRAQ_8plex_K:	0.0853	0.0714	0.0812	0.1008	0.0771	0.0726	0.034	0.0833	File: Sara_Cyano_Cu_LD_30.5.wiff, Sample: Sara_Cyano_Cu_LD_30.5 (sample number 1), Elution: 67.396 min, Period: 1, Cycle(s): 2809 (Experiment 2)	MQDAITSVINSADVQGK%iTRAQ_8plex_Nterm:Oxidation_M::::::::::::::::iTRAQ_8plex_K:%sample_0%cmpd_3501
11725	tr|A3IIS2|A3IIS2_9CHRO	EAISEYK	2	6.26576	6.678e-09	1	724.413	0	iTRAQ_8plex_Nterm:::::::iTRAQ_8plex_K:	0.8669	0.7804	1.0657	1.3775	1.2871	1.3313	0.9626	2.1717	File: Sara_Cyano_Cu_LD_29.5.wiff, Sample: Sara_Cyano_Cu_LD_29.5 (sample number 1), Elution: 49.416 min, Period: 1, Cycle(s): 2371 (Experiment 2)	EAISEYK%iTRAQ_8plex_Nterm:::::::iTRAQ_8plex_K:%sample_0%cmpd_2455
11725	tr|A3IIS2|A3IIS2_9CHRO	EAISEYK	2	5.08345	6.672e-06	1	724.431	0	iTRAQ_8plex_Nterm:::::::iTRAQ_8plex_K:	0.919	0.7851	1.0084	1.3152	1.0509	1.249	1.0987	2.1472	File: Sara_Cyano_Cu_LD_30.wiff, Sample: Sara_Cyano_Cu_LD_30 (sample number 1), Elution: 49.311 min, Period: 1, Cycle(s): 2363 (Experiment 2)	EAISEYK%iTRAQ_8plex_Nterm:::::::iTRAQ_8plex_K:%sample_0%cmpd_2882
11725	tr|A3IIS2|A3IIS2_9CHRO	VGSAAQTK	3	5.76955	1.272e-07	1	457.284	0	iTRAQ_8plex_Nterm::::::::iTRAQ_8plex_K:	0.1705	0.1332	0.5113	0.5568	0.3567	0.2905	0.35	0.6275	File: Sara_Cyano_Cu_LD_33.5.wiff, Sample: Sara_Cyano_Cu_LD_33.5 (sample number 1), Elution: 39.256 to 40.753 min, Period: 1, Cycle(s): 2224, 2228, 2237 (Experiment 3)	VGSAAQTK%iTRAQ_8plex_Nterm::::::::iTRAQ_8plex_K:%sample_0%cmpd_5250
11725	tr|A3IIS2|A3IIS2_9CHRO	VGSAAQTK	3	6.08725	1.838e-08	1	457.291	0	iTRAQ_8plex_Nterm::::::::iTRAQ_8plex_K:	0.0095	0.0095	0.1004	0.144	0.0386	0.0339	0.034	0.0931	File: Sara_Cyano_Cu_LD_33.wiff, Sample: Sara_Cyano_Cu_LD_33 (sample number 1), Elution: 39.069 min, Period: 1, Cycle(s): 2225 (Experiment 2)	VGSAAQTK%iTRAQ_8plex_Nterm::::::::iTRAQ_8plex_K:%sample_0%cmpd_4971
11725	tr|A3IIS2|A3IIS2_9CHRO	EAISEYK	3	6.58065	8.431e-10	1	483.287	0	iTRAQ_8plex_Nterm:::::::iTRAQ_8plex_K:	0.2369	0.1903	0.3154	0.3264	0.2603	0.3389	0.3257	0.5196	File: Sara_Cyano_Cu_LD_29.5.wiff, Sample: Sara_Cyano_Cu_LD_29.5 (sample number 1), Elution: 49.518 min, Period: 1, Cycle(s): 2371 (Experiment 3)	EAISEYK%iTRAQ_8plex_Nterm:::::::iTRAQ_8plex_K:%sample_0%cmpd_2454
11725	tr|A3IIS2|A3IIS2_9CHRO	EAISEYK	3	5.13912	4.969e-06	1	483.288	0	iTRAQ_8plex_Nterm:::::::iTRAQ_8plex_K:	0.0521	0.0857	0.1195	0.1152	0.1543	0.1452	0.1896	0.3334	File: Sara_Cyano_Cu_LD_30.wiff, Sample: Sara_Cyano_Cu_LD_30 (sample number 1), Elution: 49.294 min, Period: 1, Cycle(s): 2362 (Experiment 3)	EAISEYK%iTRAQ_8plex_Nterm:::::::iTRAQ_8plex_K:%sample_0%cmpd_2879
11725	tr|A3IIS2|A3IIS2_9CHRO	ELIIGDRK	3	5.27149	2.165e-06	1	518.011	1	iTRAQ_8plex_Nterm::::::::iTRAQ_8plex_K:	0.4927	0.3997	0.3728	0.4992	0.4001	0.4309	0.3889	0.3432	File: Sara_Cyano_Cu_LD_33.wiff, Sample: Sara_Cyano_Cu_LD_33 (sample number 1), Elution: 52.31 min, Period: 1, Cycle(s): 2559 (Experiment 2)	ELIIGDRK%iTRAQ_8plex_Nterm::::::::iTRAQ_8plex_K:%sample_0%cmpd_5111
11725	tr|A3IIS2|A3IIS2_9CHRO	KLTDEAESLLK	3	5.16134	4.291e-06	1	720.431	1	iTRAQ_8plex_Nterm:iTRAQ_8plex_K::::::::::iTRAQ_8plex_K:	0.8669	0.6614	0.8316	1.1327	1.0509	0.9295	0.8848	1.7942	File: Sara_Cyano_Cu_LD_34.5.wiff, Sample: Sara_Cyano_Cu_LD_34.5 (sample number 1), Elution: 67.775 min, Period: 1, Cycle(s): 3335 (Experiment 2)	KLTDEAESLLK%iTRAQ_8plex_Nterm:iTRAQ_8plex_K::::::::::iTRAQ_8plex_K:%sample_0%cmpd_5975
11725	tr|A3IIS2|A3IIS2_9CHRO	VVDSLGRPIDGKGDINTSESR	3	5.546	3.069e-07	1	941.849	1	iTRAQ_8plex_Nterm::::::::::::iTRAQ_8plex_K::::::::::	0.1421	0.1951	0.3871	0.4272	0.2941	0.4115	0.2382	0.0784	File: Sara_Cyano_Cu_LD_33.5.wiff, Sample: Sara_Cyano_Cu_LD_33.5 (sample number 1), Elution: 56.617 min, Period: 1, Cycle(s): 2755 (Experiment 2)	VVDSLGRPIDGKGDINTSESR%iTRAQ_8plex_Nterm::::::::::::iTRAQ_8plex_K::::::::::%sample_0%cmpd_5386
11725	tr|A3IRH1|A3IRH1_9CHRO	AQEDAGTVQK	3	7.96072	3.079e-14	1	552.323	0	iTRAQ_8plex_Nterm::::::::::iTRAQ_8plex_K:	0.3221	0.2474	0.5209	0.5616	0.3905	0.2033	0.0243	0.0147	File: Sara_Cyano_Cu_LD_34.wiff, Sample: Sara_Cyano_Cu_LD_34 (sample number 1), Elution: 39.068 min, Period: 1, Cycle(s): 2191 (Experiment 2)	AQEDAGTVQK%iTRAQ_8plex_Nterm::::::::::iTRAQ_8plex_K:%sample_0%cmpd_5532
11725	tr|A3IRH1|A3IRH1_9CHRO	AQEDAGTVQK	2	6.08213	2.016e-08	1	827.969	0	iTRAQ_8plex_Nterm::::::::::iTRAQ_8plex_K:	1.6344	1.2705	1.816	1.8575	1.3594	0.9004	0.0729	0.0539	File: Sara_Cyano_Cu_LD_34.wiff, Sample: Sara_Cyano_Cu_LD_34 (sample number 1), Elution: 39.187 min, Period: 1, Cycle(s): 2192 (Experiment 2)	AQEDAGTVQK%iTRAQ_8plex_Nterm::::::::::iTRAQ_8plex_K:%sample_0%cmpd_5534
11725	tr|A3IRH1|A3IRH1_9CHRO	SNIEETSDNVVDAVK	3	8.91463	9.055e-18	1	743.416	0	iTRAQ_8plex_Nterm:::::::::::::::iTRAQ_8plex_K:	1.0043	0.709	0.4444	0.4992	0.2989	0.1452	0.0389	0.0784	File: Sara_Cyano_Cu_LD_32.wiff, Sample: Sara_Cyano_Cu_LD_32 (sample number 1), Elution: 62.22 min, Period: 1, Cycle(s): 2847 (Experiment 2)	SNIEETSDNVVDAVK%iTRAQ_8plex_Nterm:::::::::::::::iTRAQ_8plex_K:%sample_0%cmpd_4605
11725	tr|A3IRH1|A3IRH1_9CHRO	AQEDAGTVQK	2	7.35706	3.196e-12	1	827.97	0	iTRAQ_8plex_Nterm::::::::::iTRAQ_8plex_K:	0.9522	0.7518	1.0036	1.1136	0.699	0.6003	0.0778	0.0784	File: Sara_Cyano_Cu_LD_33.5.wiff, Sample: Sara_Cyano_Cu_LD_33.5 (sample number 1), Elution: 39.494 min, Period: 1, Cycle(s): 2226 (Experiment 3)	AQEDAGTVQK%iTRAQ_8plex_Nterm::::::::::iTRAQ_8plex_K:%sample_0%cmpd_5234
11725	tr|A3IRH1|A3IRH1_9CHRO	AQEDAGTVQK	3	7.88081	5.855e-14	1	552.323	0	iTRAQ_8plex_Nterm::::::::::iTRAQ_8plex_K:	0.3079	0.1761	0.3489	0.336	0.2844	0.1936	0.0194	0.049	File: Sara_Cyano_Cu_LD_34.wiff, Sample: Sara_Cyano_Cu_LD_34 (sample number 1), Elution: 40.09 min, Period: 1, Cycle(s): 2209 (Experiment 2)	AQEDAGTVQK%iTRAQ_8plex_Nterm::::::::::iTRAQ_8plex_K:%sample_0%cmpd_5545
11725	tr|A3IRH1|A3IRH1_9CHRO	SNIEETSDNVVDAVK	3	8.26656	2.551e-15	1	743.42	0	iTRAQ_8plex_Nterm:::::::::::::::iTRAQ_8plex_K:	0.3648	0.2998	0.1338	0.2448	0.1302	0.0775	0.0049	0.0245	File: Sara_Cyano_Cu_LD_31.5.wiff, Sample: Sara_Cyano_Cu_LD_31.5 (sample number 1), Elution: 61.874 min, Period: 1, Cycle(s): 2753 (Experiment 2)	SNIEETSDNVVDAVK%iTRAQ_8plex_Nterm:::::::::::::::iTRAQ_8plex_K:%sample_0%cmpd_4272
11725	tr|A3IRH1|A3IRH1_9CHRO	AQEDAGTVQK	3	6.85947	1.244e-10	1	552.323	0	iTRAQ_8plex_Nterm::::::::::iTRAQ_8plex_K:	0.289	0.2474	0.1768	0.2448	0.2507	0.1694		0.0049	File: Sara_Cyano_Cu_LD_33.5.wiff, Sample: Sara_Cyano_Cu_LD_33.5 (sample number 1), Elution: 40.345 min, Period: 1, Cycle(s): 2234 (Experiment 2)	AQEDAGTVQK%iTRAQ_8plex_Nterm::::::::::iTRAQ_8plex_K:%sample_0%cmpd_5245
11725	tr|A3IRH1|A3IRH1_9CHRO	SNIEETSDNVVDAVK	3	7.6704	3.172e-13	1	743.414	0	iTRAQ_8plex_Nterm:::::::::::::::iTRAQ_8plex_K:	0.27	0.119	0.1434	0.1584	0.0289	0.0775	0.0146	0.0049	File: Sara_Cyano_Cu_LD_32.wiff, Sample: Sara_Cyano_Cu_LD_32 (sample number 1), Elution: 61.164 min, Period: 1, Cycle(s): 2812 (Experiment 2)	SNIEETSDNVVDAVK%iTRAQ_8plex_Nterm:::::::::::::::iTRAQ_8plex_K:%sample_0%cmpd_4597
11725	tr|A3IRH1|A3IRH1_9CHRO	SNIEETSDNVVDAVK	2	6.09516	2.023e-08	1	1114.61	0	iTRAQ_8plex_Nterm:::::::::::::::iTRAQ_8plex_K:	0.7674	0.3473	0.172	0.3456	0.188	0.0775	0.0146	0.0343	File: Sara_Cyano_Cu_LD_32.wiff, Sample: Sara_Cyano_Cu_LD_32 (sample number 1), Elution: 61.641 min, Period: 1, Cycle(s): 2828 (Experiment 2)	SNIEETSDNVVDAVK%iTRAQ_8plex_Nterm:::::::::::::::iTRAQ_8plex_K:%sample_0%cmpd_4601
11725	tr|A3IRH1|A3IRH1_9CHRO	SNIEETSDNVVDAVK	3	7.21454	1.001e-11	1	743.417	0	iTRAQ_8plex_Nterm:::::::::::::::iTRAQ_8plex_K:	0.1516	0.0714	0.0573	0.1584	0.0578	0.0532	0.0194	0.0196	File: Sara_Cyano_Cu_LD_31.5.wiff, Sample: Sara_Cyano_Cu_LD_31.5 (sample number 1), Elution: 60.869 min, Period: 1, Cycle(s): 2718 (Experiment 2)	SNIEETSDNVVDAVK%iTRAQ_8plex_Nterm:::::::::::::::iTRAQ_8plex_K:%sample_0%cmpd_4265
11725	tr|A3IRH1|A3IRH1_9CHRO	AQEDAGTVQK	3	5.34681	1.611e-06	1	552.318	0	iTRAQ_8plex_Nterm::::::::::iTRAQ_8plex_K:	0.0474	0.0381	0.0287	0.0624	0.0578	0.0436		0.0049	File: Sara_Cyano_Cu_LD_34.5.wiff, Sample: Sara_Cyano_Cu_LD_34.5 (sample number 1), Elution: 39.531 min, Period: 1, Cycle(s): 2219 (Experiment 2)	AQEDAGTVQK%iTRAQ_8plex_Nterm::::::::::iTRAQ_8plex_K:%sample_0%cmpd_5799
11725	tr|A3IRH1|A3IRH1_9CHRO	VGDDLEDNIEGTTNQVK	3	6.47499	1.043e-09	1	819.111	0	iTRAQ_8plex_Nterm:::::::::::::::::iTRAQ_8plex_K:	0.1374	0.0952	0.2007	0.2448	0.0723	0.1065		0.0196	File: Sara_Cyano_Cu_LD_31.5.wiff, Sample: Sara_Cyano_Cu_LD_31.5 (sample number 1), Elution: 62.3 min, Period: 1, Cycle(s): 2766 (Experiment 2)	VGDDLEDNIEGTTNQVK%iTRAQ_8plex_Nterm:::::::::::::::::iTRAQ_8plex_K:%sample_0%cmpd_4275
11725	tr|A3IRH1|A3IRH1_9CHRO	VGDDLEDNIEGTTNQVK	3	6.73777	1.769e-10	1	819.118	0	iTRAQ_8plex_Nterm:::::::::::::::::iTRAQ_8plex_K:	0.2227	0.0856	0.2246	0.2256	0.1591	0.092	0.0146	0.0147	File: Sara_Cyano_Cu_LD_31.5.wiff, Sample: Sara_Cyano_Cu_LD_31.5 (sample number 1), Elution: 63.339 min, Period: 1, Cycle(s): 2794 (Experiment 2)	VGDDLEDNIEGTTNQVK%iTRAQ_8plex_Nterm:::::::::::::::::iTRAQ_8plex_K:%sample_0%cmpd_4285
11725	tr|A3IRH1|A3IRH1_9CHRO	SNIEETSDNVVDAVK	3	5.57047	4.7e-07	1	743.434	0	iTRAQ_8plex_Nterm:::::::::::::::iTRAQ_8plex_K:	0.2416	0.0999	0.1195	0.0768	0.0868	0.0629	0.0097	0.0196	File: Sara_Cyano_Cu_LD_32.5.wiff, Sample: Sara_Cyano_Cu_LD_32.5 (sample number 1), Elution: 61.457 min, Period: 1, Cycle(s): 2934 (Experiment 2)	SNIEETSDNVVDAVK%iTRAQ_8plex_Nterm:::::::::::::::iTRAQ_8plex_K:%sample_0%cmpd_4889
11725	tr|A3IRH1|A3IRH1_9CHRO	VGDDLEDNIEGTTNQVK	3	6.31771	2.92e-09	1	819.126	0	iTRAQ_8plex_Nterm:::::::::::::::::iTRAQ_8plex_K:	0.0995	0.1285	0.2055	0.0912	0.1012	0.092	0.0194	0.0392	File: Sara_Cyano_Cu_LD_32.5.wiff, Sample: Sara_Cyano_Cu_LD_32.5 (sample number 1), Elution: 63.262 min, Period: 1, Cycle(s): 2992 (Experiment 3)	VGDDLEDNIEGTTNQVK%iTRAQ_8plex_Nterm:::::::::::::::::iTRAQ_8plex_K:%sample_0%cmpd_4902
11725	tr|A3IRH1|A3IRH1_9CHRO	SNIEETSDNVVDAVKDFFGS	3	5.0294	6.396e-06	1	927.82	1	iTRAQ_8plex_Nterm:::::::::::::::iTRAQ_8plex_K::::::	0.4737	0.1618	0.1481	0.0912	0.0289	0.0145	0.0194	0.0294	File: Sara_Cyano_Cu_LD_28.wiff, Sample: Sara_Cyano_Cu_LD_28 (sample number 1), Elution: 99.833 min, Period: 1, Cycle(s): 4396 (Experiment 2)	SNIEETSDNVVDAVKDFFGS%iTRAQ_8plex_Nterm:::::::::::::::iTRAQ_8plex_K::::::%sample_0%cmpd_1396
11725	tr|A3IZ92|A3IZ92_9CHRO	LNTDENPNTASQYGIR	2	10.0836	9.792e-23	1	1049.05	0	iTRAQ_8plex_Nterm:::::::::::::::::	0.4737	0.3854	0.4397	1.2384	0.6701	0.7504	0.9237	1.9217	File: Sara_Cyano_Cu_LD_28.wiff, Sample: Sara_Cyano_Cu_LD_28 (sample number 1), Elution: 54.079 min, Period: 1, Cycle(s): 2459 (Experiment 2)	LNTDENPNTASQYGIR%iTRAQ_8plex_Nterm:::::::::::::::::%sample_0%cmpd_1163
11725	tr|A3IZ92|A3IZ92_9CHRO	LNTDENPNTASQYGIR	3	11.7122	1.877e-30	1	699.711	0	iTRAQ_8plex_Nterm:::::::::::::::::	0.0995	0.0904	0.0765	0.1776	0.0289	0.1065	0.0729	0.1618	File: Sara_Cyano_Cu_LD_28.wiff, Sample: Sara_Cyano_Cu_LD_28 (sample number 1), Elution: 54.062 min, Period: 1, Cycle(s): 2458 (Experiment 3)	LNTDENPNTASQYGIR%iTRAQ_8plex_Nterm:::::::::::::::::%sample_0%cmpd_1161
11725	tr|A3IZ92|A3IZ92_9CHRO	SAAAQVTDSSFK	3	10.3356	9.483e-24	1	607.358	0	iTRAQ_8plex_Nterm::::::::::::iTRAQ_8plex_K:	0.4595	0.4235	0.5639	0.6768	0.5977	0.5664	0.5882	1.1716	File: Sara_Cyano_Cu_LD_30.wiff, Sample: Sara_Cyano_Cu_LD_30 (sample number 1), Elution: 51.558 min, Period: 1, Cycle(s): 2384 (Experiment 2)	SAAAQVTDSSFK%iTRAQ_8plex_Nterm::::::::::::iTRAQ_8plex_K:%sample_0%cmpd_2910
11725	tr|A3IZ92|A3IZ92_9CHRO	SAAAQVTDSSFK	3	8.15045	7.07e-15	1	607.352	0	iTRAQ_8plex_Nterm::::::::::::iTRAQ_8plex_K:	0.1042	0.0285	0.1529	0.0336	0.0916	0.1549	0.1653	0.3137	File: Sara_Cyano_Cu_LD_30.5.wiff, Sample: Sara_Cyano_Cu_LD_30.5 (sample number 1), Elution: 51.068 min, Period: 1, Cycle(s): 2378 (Experiment 2)	SAAAQVTDSSFK%iTRAQ_8plex_Nterm::::::::::::iTRAQ_8plex_K:%sample_0%cmpd_3334
11725	tr|A3IZ92|A3IZ92_9CHRO	SAAAQVTDSSFK	2	5.98595	4.195e-08	1	910.525	0	iTRAQ_8plex_Nterm::::::::::::iTRAQ_8plex_K:	0.469	0.3426	0.5448	0.5712	0.564	0.4308	0.5105	0.8432	File: Sara_Cyano_Cu_LD_30.wiff, Sample: Sara_Cyano_Cu_LD_30 (sample number 1), Elution: 50.962 min, Period: 1, Cycle(s): 2376 (Experiment 3)	SAAAQVTDSSFK%iTRAQ_8plex_Nterm::::::::::::iTRAQ_8plex_K:%sample_0%cmpd_2899
11725	tr|A3IZ92|A3IZ92_9CHRO	SAAAQVTDSSFK	3	5.89725	7.207e-08	1	607.362	0	iTRAQ_8plex_Nterm::::::::::::iTRAQ_8plex_K:	0.0758	0.0333	0.086	0.1392	0.0675	0.0532	0.0292	0.1128	File: Sara_Cyano_Cu_LD_30.5.wiff, Sample: Sara_Cyano_Cu_LD_30.5 (sample number 1), Elution: 52.106 min, Period: 1, Cycle(s): 2406 (Experiment 2)	SAAAQVTDSSFK%iTRAQ_8plex_Nterm::::::::::::iTRAQ_8plex_K:%sample_0%cmpd_3345
11725	tr|A3IZ92|A3IZ92_9CHRO	VDMVVGAVPK	2	5.73619	1.501e-07	1	820	0	iTRAQ_8plex_Nterm:::Oxidation_M:::::::iTRAQ_8plex_K:	0.0616	0.0286	0.0908	0.0432	0.0482	0.1113	0.423	0.8089	File: Sara_Cyano_Cu_LD_28.wiff, Sample: Sara_Cyano_Cu_LD_28 (sample number 1), Elution: 57.228 min, Period: 1, Cycle(s): 2521 (Experiment 2)	VDMVVGAVPK%iTRAQ_8plex_Nterm:::Oxidation_M:::::::iTRAQ_8plex_K:%sample_0%cmpd_1203
11725	tr|A3IZ92|A3IZ92_9CHRO	VDMVVGAVPK	3	5.03923	7.245e-06	1	547.006	0	iTRAQ_8plex_Nterm:::Oxidation_M:::::::iTRAQ_8plex_K:	0.0142	0.0095		0.024	0.0096	0.0048	0.1021	0.2059	File: Sara_Cyano_Cu_LD_28.wiff, Sample: Sara_Cyano_Cu_LD_28 (sample number 1), Elution: 56.82 min, Period: 1, Cycle(s): 2515 (Experiment 2)	VDMVVGAVPK%iTRAQ_8plex_Nterm:::Oxidation_M:::::::iTRAQ_8plex_K:%sample_0%cmpd_1196
11725	tr|A3ISJ3|A3ISJ3_9CHRO	GITINTAHVEYETPNR	3	9.0786	1.65e-18	1	707.06	0	iTRAQ_8plex_Nterm:::::::::::::::::	0.0663	0.0333	0.2581	0.2016	0.0241	0.0387	0.0292	0.0686	File: Sara_Cyano_Cu_LD_33.wiff, Sample: Sara_Cyano_Cu_LD_33 (sample number 1), Elution: 54.898 min, Period: 1, Cycle(s): 2654 (Experiment 2)	GITINTAHVEYETPNR%iTRAQ_8plex_Nterm:::::::::::::::::%sample_0%cmpd_5130
11725	tr|A3ISJ3|A3ISJ3_9CHRO	STTVTGVEMFQK	3	7.20285	1.238e-11	1	651.368	0	iTRAQ_8plex_Nterm:::::::::Oxidation_M:::iTRAQ_8plex_K:	0.0426	0.019	0.0239	0.12	0.0482	0.0387	0.2236	0.2549	File: Sara_Cyano_Cu_LD_29.5.wiff, Sample: Sara_Cyano_Cu_LD_29.5 (sample number 1), Elution: 54.966 min, Period: 1, Cycle(s): 2475 (Experiment 2)	STTVTGVEMFQK%iTRAQ_8plex_Nterm:::::::::Oxidation_M:::iTRAQ_8plex_K:%sample_0%cmpd_2528
11725	tr|A3ISJ3|A3ISJ3_9CHRO	LMEEVDGNIPEPER	2	6.25964	6.367e-09	1	966.512	0	iTRAQ_8plex_Nterm:::::::::::::::	0.2084	0.0999	0.1816	0.2976	0.3133	0.4793	0.0146	0.1912	File: Sara_Cyano_Cu_LD_29.wiff, Sample: Sara_Cyano_Cu_LD_29 (sample number 1), Elution: 70.962 min, Period: 1, Cycle(s): 3012 (Experiment 2)	LMEEVDGNIPEPER%iTRAQ_8plex_Nterm:::::::::::::::%sample_0%cmpd_2239
11725	tr|A3ISJ3|A3ISJ3_9CHRO	STTVTGVEMFQK	3	6.8428	1.631e-10	1	651.379	0	iTRAQ_8plex_Nterm:::::::::Oxidation_M:::iTRAQ_8plex_K:	0.0284	0.0285	0.0287	0.0432	0.0723	0.0145	0.175	0.3285	File: Sara_Cyano_Cu_LD_29.wiff, Sample: Sara_Cyano_Cu_LD_29 (sample number 1), Elution: 54.477 min, Period: 1, Cycle(s): 2524 (Experiment 2)	STTVTGVEMFQK%iTRAQ_8plex_Nterm:::::::::Oxidation_M:::iTRAQ_8plex_K:%sample_0%cmpd_2085
11725	tr|A3ISJ3|A3ISJ3_9CHRO	HTPFFK	3	5.06914	6.594e-06	1	462.285	0	iTRAQ_8plex_Nterm::::::iTRAQ_8plex_K:	0.289	0.1903	0.3154	0.3504	0.3953	0.3147	0.0681	0.0588	File: Sara_Cyano_Cu_LD_34.wiff, Sample: Sara_Cyano_Cu_LD_34 (sample number 1), Elution: 51.366 min, Period: 1, Cycle(s): 2559 (Experiment 2)	HTPFFK%iTRAQ_8plex_Nterm::::::iTRAQ_8plex_K:%sample_0%cmpd_5645
11725	tr|A3INE8|A3INE8_9CHRO	IDLNNEDVR	2	6.77351	1.383e-10	1	696.396	0	iTRAQ_8plex_Nterm::::::::::	0.27	0.1618	0.1625	0.1296	0.1398	0.0968	0.0826	0.6373	File: Sara_Cyano_Cu_LD_29.wiff, Sample: Sara_Cyano_Cu_LD_29 (sample number 1), Elution: 50.766 min, Period: 1, Cycle(s): 2423 (Experiment 2)	IDLNNEDVR%iTRAQ_8plex_Nterm::::::::::%sample_0%cmpd_2047
11725	tr|A3INE8|A3INE8_9CHRO	IDLNNEDVR	2	6.42959	1.407e-09	1	696.395	0	iTRAQ_8plex_Nterm::::::::::	0.36	0.1427	0.2294	0.4272	0.2892	0.1743	0.2966	0.7942	File: Sara_Cyano_Cu_LD_28.wiff, Sample: Sara_Cyano_Cu_LD_28 (sample number 1), Elution: 50.896 min, Period: 1, Cycle(s): 2410 (Experiment 2)	IDLNNEDVR%iTRAQ_8plex_Nterm::::::::::%sample_0%cmpd_1120
11725	tr|A3INE8|A3INE8_9CHRO	FVVTPPSNELNEGGDR	2	6.04494	1.644e-08	1	1018.01	0	iTRAQ_8plex_Nterm:::::::::::::::::	0.1042	0.0523	0.0478	0.072	0.0723	0.0871	0.0875	0.9314	File: Sara_Cyano_Cu_LD_28.wiff, Sample: Sara_Cyano_Cu_LD_28 (sample number 1), Elution: 62.914 min, Period: 1, Cycle(s): 2627 (Experiment 2)	FVVTPPSNELNEGGDR%iTRAQ_8plex_Nterm:::::::::::::::::%sample_0%cmpd_1274
11725	tr|A3INE8|A3INE8_9CHRO	LTTEYGQK	3	5.15791	3.746e-06	1	516.65	0	iTRAQ_8plex_Nterm::::::::iTRAQ_8plex_K:	0.2321	0.0952	0.1051	0.0816	0.2073	0.1549	0.1556	0.2745	File: Sara_Cyano_Cu_LD_28.wiff, Sample: Sara_Cyano_Cu_LD_28 (sample number 1), Elution: 48.139 min, Period: 1, Cycle(s): 2377 (Experiment 3)	LTTEYGQK%iTRAQ_8plex_Nterm::::::::iTRAQ_8plex_K:%sample_0%cmpd_1081
11725	tr|A3INE8|A3INE8_9CHRO	FVVTPPSNELNEGGDR	3	6.85883	9.026e-11	1	679.041	0	iTRAQ_8plex_Nterm:::::::::::::::::	0.0284	0.0381	0.0287	0.024	0.0193	0.0242	0.0486	0.3137	File: Sara_Cyano_Cu_LD_28.wiff, Sample: Sara_Cyano_Cu_LD_28 (sample number 1), Elution: 62.88 min, Period: 1, Cycle(s): 2625 (Experiment 3)	FVVTPPSNELNEGGDR%iTRAQ_8plex_Nterm:::::::::::::::::%sample_0%cmpd_1272
11725	tr|A3INE8|A3INE8_9CHRO	IDLNNEDVR	2	5.83841	5.797e-08	1	696.398	0	iTRAQ_8plex_Nterm::::::::::	0.4358	0.0904	0.1912	0.2832	0.2314	0.2663	0.3549	0.9609	File: Sara_Cyano_Cu_LD_28.5.wiff, Sample: Sara_Cyano_Cu_LD_28.5 (sample number 1), Elution: 51.697 min, Period: 1, Cycle(s): 2418 (Experiment 2)	IDLNNEDVR%iTRAQ_8plex_Nterm::::::::::%sample_0%cmpd_1638
11725	tr|A3INE8|A3INE8_9CHRO	IDLNNEDVR	2	5.78681	7.532e-08	1	696.388	0	iTRAQ_8plex_Nterm::::::::::	0.1942	0.1665	0.1434	0.192	0.0868	0.2227	0.2188	0.3726	File: Sara_Cyano_Cu_LD_28.5.wiff, Sample: Sara_Cyano_Cu_LD_28.5 (sample number 1), Elution: 50.659 min, Period: 1, Cycle(s): 2402 (Experiment 2)	IDLNNEDVR%iTRAQ_8plex_Nterm::::::::::%sample_0%cmpd_1625
11725	tr|A3INE8|A3INE8_9CHRO	LEANLDKFVVTPPSNELNEGGDR	3	8.4934	2.107e-16	1	1041.58	1	iTRAQ_8plex_Nterm:::::::iTRAQ_8plex_K:::::::::::::::::	0.4737	0.2284	0.1481	0.2256	0.3953	0.2808	0.5494	0.4069	File: Sara_Cyano_Cu_LD_31.wiff, Sample: Sara_Cyano_Cu_LD_31 (sample number 1), Elution: 75.521 min, Period: 1, Cycle(s): 3124 (Experiment 2)	LEANLDKFVVTPPSNELNEGGDR%iTRAQ_8plex_Nterm:::::::iTRAQ_8plex_K:::::::::::::::::%sample_0%cmpd_3974
11725	tr|A3IPI9|A3IPI9_9CHRO	RTDEEIDYPIVR	3	8.16221	5.099e-15	1	604.009	1	iTRAQ_8plex_Nterm:::::::::::::	0.0568	0.1047	0.0574	0.1488	0.1109	0.1646	0.1167	0.4118	File: Sara_Cyano_Cu_LD_30.5.wiff, Sample: Sara_Cyano_Cu_LD_30.5 (sample number 1), Elution: 54.727 to 54.83 min, Period: 1, Cycle(s): 2446 (Experiment 2), 2440 (Experiment 3)	RTDEEIDYPIVR%iTRAQ_8plex_Nterm:::::::::::::%sample_0%cmpd_3383
11725	tr|A3IPI9|A3IPI9_9CHRO	TTEGMEVEDAVK	3	7.58091	4.461e-13	1	639.69	0	iTRAQ_8plex_Nterm::::::::::::iTRAQ_8plex_K:	0.3411	0.2141	0.4253	0.6576	0.3471	0.4018	0.1167	0.3677	File: Sara_Cyano_Cu_LD_31.5.wiff, Sample: Sara_Cyano_Cu_LD_31.5 (sample number 1), Elution: 54.65 to 54.889 min, Period: 1, Cycle(s): 2518 (Experiment 2), 2523 (Experiment 3)	TTEGMEVEDAVK%iTRAQ_8plex_Nterm::::::::::::iTRAQ_8plex_K:%sample_0%cmpd_4213
11725	tr|A3IPI9|A3IPI9_9CHRO	RTDEEIDYPIVR	2	6.20046	8.445e-09	1	905.506	1	iTRAQ_8plex_Nterm:::::::::::::	0.1848	0.1665	0.2246	0.288	0.2025	0.2178	0.3549	0.7108	File: Sara_Cyano_Cu_LD_31.wiff, Sample: Sara_Cyano_Cu_LD_31 (sample number 1), Elution: 54.711 min, Period: 1, Cycle(s): 2430 (Experiment 3)	RTDEEIDYPIVR%iTRAQ_8plex_Nterm:::::::::::::%sample_0%cmpd_3808
11725	tr|A3IPI9|A3IPI9_9CHRO	TTEGMEVEDAVK	3	5.95209	5.03e-08	1	645.011	0	iTRAQ_8plex_Nterm:::::Oxidation_M:::::::iTRAQ_8plex_K:	0.1516	0.138	0.0335	0.0576	0.0771	0.029	0.1653	0.2402	File: Sara_Cyano_Cu_LD_34.wiff, Sample: Sara_Cyano_Cu_LD_34 (sample number 1), Elution: 51.553 min, Period: 1, Cycle(s): 2564 (Experiment 2)	TTEGMEVEDAVK%iTRAQ_8plex_Nterm:::::Oxidation_M:::::::iTRAQ_8plex_K:%sample_0%cmpd_5647
11725	tr|A3IPI9|A3IPI9_9CHRO	TTEGMEVEDAVK	3	5.76463	1.064e-07	1	639.681	0	iTRAQ_8plex_Nterm::::::::::::iTRAQ_8plex_K:	0.1374	0.0476	0.1147	0.1104	0.0916	0.0871	0.034	0.1471	File: Sara_Cyano_Cu_LD_32.wiff, Sample: Sara_Cyano_Cu_LD_32 (sample number 1), Elution: 55.171 min, Period: 1, Cycle(s): 2577 (Experiment 2)	TTEGMEVEDAVK%iTRAQ_8plex_Nterm::::::::::::iTRAQ_8plex_K:%sample_0%cmpd_4559
11725	tr|A3IPI9|A3IPI9_9CHRO	IELHPVK	3	5.24635	2.715e-06	1	481.983	0	iTRAQ_8plex_Nterm:::::::iTRAQ_8plex_K:	0.0237	0.019	0.0526	0.0144	0.0434	0.0484	0.0535	0.2304	File: Sara_Cyano_Cu_LD_32.wiff, Sample: Sara_Cyano_Cu_LD_32 (sample number 1), Elution: 50.983 min, Period: 1, Cycle(s): 2427 (Experiment 2)	IELHPVK%iTRAQ_8plex_Nterm:::::::iTRAQ_8plex_K:%sample_0%cmpd_4527
11725	tr|A3IPI9|A3IPI9_9CHRO	IGDFGDPQFDQAYEELKK	4	5.48794	4.27e-07	1	753.915	1	iTRAQ_8plex_Nterm:::::::::::::::::iTRAQ_8plex_K:iTRAQ_8plex_K:	0.4027	0.2998	0.8411	0.3408	0.4821	0.5083	0.7049	1.0197	File: Sara_Cyano_Cu_LD_31.5.wiff, Sample: Sara_Cyano_Cu_LD_31.5 (sample number 1), Elution: 76.469 to 76.673 min, Period: 1, Cycle(s): 3444, 3450 (Experiment 2)	IGDFGDPQFDQAYEELKK%iTRAQ_8plex_Nterm:::::::::::::::::iTRAQ_8plex_K:iTRAQ_8plex_K:%sample_0%cmpd_4322
11725	tr|A3IPI9|A3IPI9_9CHRO	IGDFGDPQFDQAYEELKK	3	5.88781	4.109e-08	1	1004.9	1	iTRAQ_8plex_Nterm:::::::::::::::::iTRAQ_8plex_K:iTRAQ_8plex_K:	0.5164	0.2665	0.4158	0.36	0.4579	0.2856	0.6757	0.956	File: Sara_Cyano_Cu_LD_31.5.wiff, Sample: Sara_Cyano_Cu_LD_31.5 (sample number 1), Elution: 76.588 min, Period: 1, Cycle(s): 3448 (Experiment 2)	IGDFGDPQFDQAYEELKK%iTRAQ_8plex_Nterm:::::::::::::::::iTRAQ_8plex_K:iTRAQ_8plex_K:%sample_0%cmpd_4321
11725	tr|A3IKP2|A3IKP2_9CHRO	DINLAPQGK	3	6.41819	2.965e-09	1	521.991	0	iTRAQ_8plex_Nterm:::::::::iTRAQ_8plex_K:	0.1326	0.0666	0.3966	0.1824	0.2121	0.1452	0.034	0.049	File: Sara_Cyano_Cu_LD_29.5.wiff, Sample: Sara_Cyano_Cu_LD_29.5 (sample number 1), Elution: 51.595 min, Period: 1, Cycle(s): 2394 (Experiment 3)	DINLAPQGK%iTRAQ_8plex_Nterm:::::::::iTRAQ_8plex_K:%sample_0%cmpd_2487
11725	tr|A3IKP2|A3IKP2_9CHRO	DINLAPQGK	2	5.98557	4.636e-08	1	782.487	0	iTRAQ_8plex_Nterm:::::::::iTRAQ_8plex_K:	0.4737	0.3331	0.6356	0.768	0.7231	0.7552	0.1556	0.1863	File: Sara_Cyano_Cu_LD_30.wiff, Sample: Sara_Cyano_Cu_LD_30 (sample number 1), Elution: 51.099 min, Period: 1, Cycle(s): 2378 (Experiment 2)	DINLAPQGK%iTRAQ_8plex_Nterm:::::::::iTRAQ_8plex_K:%sample_0%cmpd_2904
11725	tr|A3IKP2|A3IKP2_9CHRO	DINLAPQGK	2	5.91079	7.32e-08	1	782.466	0	iTRAQ_8plex_Nterm:::::::::iTRAQ_8plex_K:	0.3127	0.1808	0.2294	0.2352	0.3808	0.3534	0.0486	0.1177	File: Sara_Cyano_Cu_LD_29.5.wiff, Sample: Sara_Cyano_Cu_LD_29.5 (sample number 1), Elution: 51.833 min, Period: 1, Cycle(s): 2396 (Experiment 3)	DINLAPQGK%iTRAQ_8plex_Nterm:::::::::iTRAQ_8plex_K:%sample_0%cmpd_2491
11725	tr|A3IKP2|A3IKP2_9CHRO	DINLAPQGK	3	6.09239	2.392e-08	1	521.999	0	iTRAQ_8plex_Nterm:::::::::iTRAQ_8plex_K:	0.0947	0.0285	0.2246	0.072	0.1253	0.1743	0.0389	0.0588	File: Sara_Cyano_Cu_LD_30.wiff, Sample: Sara_Cyano_Cu_LD_30 (sample number 1), Elution: 50.86 min, Period: 1, Cycle(s): 2376 (Experiment 2)	DINLAPQGK%iTRAQ_8plex_Nterm:::::::::iTRAQ_8plex_K:%sample_0%cmpd_2900
11725	tr|A3IKP2|A3IKP2_9CHRO	VATPTK	2	5.93153	9.754e-08	1	612.902	0	iTRAQ_8plex_Nterm::::::iTRAQ_8plex_K:	0.6822	0.452	1.1661	1.2336	0.9496	1.2683	0.3111	0.4314	File: Sara_Cyano_Cu_LD_30.5.wiff, Sample: Sara_Cyano_Cu_LD_30.5 (sample number 1), Elution: 40.839 min, Period: 1, Cycle(s): 2284 (Experiment 3)	VATPTK%iTRAQ_8plex_Nterm::::::iTRAQ_8plex_K:%sample_0%cmpd_3190
11725	tr|A3IKP2|A3IKP2_9CHRO	DINLAPQGK	3	5.08884	7.746e-06	1	521.998	0	iTRAQ_8plex_Nterm:::::::::iTRAQ_8plex_K:	0.0426	0.0286	0.0573	0.024	0.0434	0.0533	0.0097	0.0245	File: Sara_Cyano_Cu_LD_30.wiff, Sample: Sara_Cyano_Cu_LD_30 (sample number 1), Elution: 51.984 min, Period: 1, Cycle(s): 2388 (Experiment 3)	DINLAPQGK%iTRAQ_8plex_Nterm:::::::::iTRAQ_8plex_K:%sample_0%cmpd_2914
11725	tr|A3IKP2|A3IKP2_9CHRO	HFFDNR	2	6.72311	6.938e-10	1	570.319	0	iTRAQ_8plex_Nterm:::::::	0.27	0.0999	0.2437	0.3744	0.3326	0.4212	0.0729	0.2304	File: Sara_Cyano_Cu_LD_31.5.wiff, Sample: Sara_Cyano_Cu_LD_31.5 (sample number 1), Elution: 46.201 min, Period: 1, Cycle(s): 2271 (Experiment 2)	HFFDNR%iTRAQ_8plex_Nterm:::::::%sample_0%cmpd_4134
11725	tr|A3IKP2|A3IKP2_9CHRO	QHQMEDIIGTTEETTTGIVR	3	7.66583	2.043e-13	1	855.112	0	iTRAQ_8plex_Nterm:::::::::::::::::::::	0.0426	0.019	0.0239	0.072	0.0675	0.0629	0.0292	0.049	File: Sara_Cyano_Cu_LD_29.5.wiff, Sample: Sara_Cyano_Cu_LD_29.5 (sample number 1), Elution: 71.551 min, Period: 1, Cycle(s): 2948 (Experiment 2)	QHQMEDIIGTTEETTTGIVR%iTRAQ_8plex_Nterm:::::::::::::::::::::%sample_0%cmpd_2686
11725	tr|A3IKP2|A3IKP2_9CHRO	QHQMEDIIGTTEETTTGIVR	3	6.51523	8.347e-10	1	855.126	0	iTRAQ_8plex_Nterm:::::::::::::::::::::	0.0474	0.0238	0.0143	0.1104	0.0723	0.0581	0.0146	0.0294	File: Sara_Cyano_Cu_LD_30.wiff, Sample: Sara_Cyano_Cu_LD_30 (sample number 1), Elution: 71.317 min, Period: 1, Cycle(s): 2884 (Experiment 3)	QHQMEDIIGTTEETTTGIVR%iTRAQ_8plex_Nterm:::::::::::::::::::::%sample_0%cmpd_3111
11725	tr|A3ILR4|A3ILR4_9CHRO	SPGGNAYGQK	3	8.17563	5.004e-15	1	529.639	0	iTRAQ_8plex_Nterm::::::::::iTRAQ_8plex_K:	0.3411	0.295	0.2198	0.2352	0.1542	0.2469	0.0729	0.0931	File: Sara_Cyano_Cu_LD_34.wiff, Sample: Sara_Cyano_Cu_LD_34 (sample number 1), Elution: 39.17 min, Period: 1, Cycle(s): 2191 (Experiment 3)	SPGGNAYGQK%iTRAQ_8plex_Nterm::::::::::iTRAQ_8plex_K:%sample_0%cmpd_5531
11725	tr|A3ILR4|A3ILR4_9CHRO	IAETLAENEK	3	5.71003	2.146e-07	1	576.015	0	iTRAQ_8plex_Nterm::::::::::iTRAQ_8plex_K:	0.1895	0.1523	0.1051	0.2544	0.1205	0.1791	0.0243	0.1079	File: Sara_Cyano_Cu_LD_30.wiff, Sample: Sara_Cyano_Cu_LD_30 (sample number 1), Elution: 60.263 min, Period: 1, Cycle(s): 2571 (Experiment 2)	IAETLAENEK%iTRAQ_8plex_Nterm::::::::::iTRAQ_8plex_K:%sample_0%cmpd_3014
11725	tr|A3ILR4|A3ILR4_9CHRO	SPGGNAYGQK	2	5.50961	6.114e-07	1	793.947	0	iTRAQ_8plex_Nterm::::::::::iTRAQ_8plex_K:	0.938	0.6281	0.5496	0.5808	0.5977	0.5809	0.0389	0.2157	File: Sara_Cyano_Cu_LD_34.wiff, Sample: Sara_Cyano_Cu_LD_34 (sample number 1), Elution: 39.289 min, Period: 1, Cycle(s): 2192 (Experiment 3)	SPGGNAYGQK%iTRAQ_8plex_Nterm::::::::::iTRAQ_8plex_K:%sample_0%cmpd_5533
11725	tr|A3ILR4|A3ILR4_9CHRO	SPGGNAYGQK	3	6.06189	2.287e-08	1	529.638	0	iTRAQ_8plex_Nterm::::::::::iTRAQ_8plex_K:	0.109	0.0381	0.0526	0.0576	0.0675	0.1017		0.0392	File: Sara_Cyano_Cu_LD_34.5.wiff, Sample: Sara_Cyano_Cu_LD_34.5 (sample number 1), Elution: 39.31 min, Period: 1, Cycle(s): 2215 (Experiment 2)	SPGGNAYGQK%iTRAQ_8plex_Nterm::::::::::iTRAQ_8plex_K:%sample_0%cmpd_5796
11725	tr|A3ILR4|A3ILR4_9CHRO	IVDQAQK	3	5.25145	3.169e-06	1	470.64	0	iTRAQ_8plex_Nterm:::::::iTRAQ_8plex_K:	0.2321	0.2474	0.1195	0.1632	0.2651	0.2275	0.0583	0.1765	File: Sara_Cyano_Cu_LD_30.5.wiff, Sample: Sara_Cyano_Cu_LD_30.5 (sample number 1), Elution: 45.622 min, Period: 1, Cycle(s): 2325 (Experiment 2)	IVDQAQK%iTRAQ_8plex_Nterm:::::::iTRAQ_8plex_K:%sample_0%cmpd_3259
11725	tr|A3ILR4|A3ILR4_9CHRO	LVTYGVLAGSKEPIEK	4	7.08092	2.434e-11	1	654.921	1	iTRAQ_8plex_Nterm:::::::::::iTRAQ_8plex_K:::::iTRAQ_8plex_K:	1.2696	0.6995	0.4922	0.7152	0.8339	0.7116	0.1896	0.2108	File: Sara_Cyano_Cu_LD_30.wiff, Sample: Sara_Cyano_Cu_LD_30 (sample number 1), Elution: 67.977 min, Period: 1, Cycle(s): 2787 (Experiment 2)	LVTYGVLAGSKEPIEK%iTRAQ_8plex_Nterm:::::::::::iTRAQ_8plex_K:::::iTRAQ_8plex_K:%sample_0%cmpd_3087
11725	tr|A3ILR4|A3ILR4_9CHRO	LVTYGVLAGSKEPIEK	4	6.12148	1.669e-08	1	654.913	1	iTRAQ_8plex_Nterm:::::::::::iTRAQ_8plex_K:::::iTRAQ_8plex_K:	0.5164	0.2855	0.1386	0.2544	0.241	0.3776	0.0826	0.0392	File: Sara_Cyano_Cu_LD_30.5.wiff, Sample: Sara_Cyano_Cu_LD_30.5 (sample number 1), Elution: 67.839 min, Period: 1, Cycle(s): 2829 (Experiment 2)	LVTYGVLAGSKEPIEK%iTRAQ_8plex_Nterm:::::::::::iTRAQ_8plex_K:::::iTRAQ_8plex_K:%sample_0%cmpd_3504
11725	tr|A3ILR4|A3ILR4_9CHRO	LVTYGVLAGSKEPIEK	3	5.91598	4.949e-08	1	872.876	1	iTRAQ_8plex_Nterm:::::::::::iTRAQ_8plex_K:::::iTRAQ_8plex_K:	0.7343	0.3331	0.3823	0.5136	0.6652	0.5277	0.1799	0.2304	File: Sara_Cyano_Cu_LD_30.wiff, Sample: Sara_Cyano_Cu_LD_30 (sample number 1), Elution: 67.909 min, Period: 1, Cycle(s): 2786 (Experiment 2)	LVTYGVLAGSKEPIEK%iTRAQ_8plex_Nterm:::::::::::iTRAQ_8plex_K:::::iTRAQ_8plex_K:%sample_0%cmpd_3085
11725	tr|A3ITJ8|A3ITJ8_9CHRO	GTLEAETK	3	6.63753	7.656e-10	1	486.302	0	iTRAQ_8plex_Nterm::::::::iTRAQ_8plex_K:	0.1705	0.138	0.172	0.0768	0.1109	0.0678	0.034		File: Sara_Cyano_Cu_LD_31.5.wiff, Sample: Sara_Cyano_Cu_LD_31.5 (sample number 1), Elution: 43.032 min, Period: 1, Cycle(s): 2241 (Experiment 3)	GTLEAETK%iTRAQ_8plex_Nterm::::::::iTRAQ_8plex_K:%sample_0%cmpd_4088
11725	tr|A3ITJ8|A3ITJ8_9CHRO	EVVEEQLVTEK	3	6.16218	8.969e-09	1	637.717	0	iTRAQ_8plex_Nterm:::::::::::iTRAQ_8plex_K:	0.0663	0.0381	0.0669	0.0864	0.0868	0.092	0.0243	0.0147	File: Sara_Cyano_Cu_LD_31.wiff, Sample: Sara_Cyano_Cu_LD_31 (sample number 1), Elution: 60.432 min, Period: 1, Cycle(s): 2583 (Experiment 2)	EVVEEQLVTEK%iTRAQ_8plex_Nterm:::::::::::iTRAQ_8plex_K:%sample_0%cmpd_3871
11725	tr|A3ITJ8|A3ITJ8_9CHRO	EVVEEQLVTEK	3	5.87221	5.375e-08	1	637.717	0	iTRAQ_8plex_Nterm:::::::::::iTRAQ_8plex_K:	0.0568	0.0856	0.1243	0.0912	0.0723	0.0581	0.0194	0.0343	File: Sara_Cyano_Cu_LD_31.5.wiff, Sample: Sara_Cyano_Cu_LD_31.5 (sample number 1), Elution: 60.75 min, Period: 1, Cycle(s): 2714 (Experiment 2)	EVVEEQLVTEK%iTRAQ_8plex_Nterm:::::::::::iTRAQ_8plex_K:%sample_0%cmpd_4263
11725	tr|A3ITJ8|A3ITJ8_9CHRO	GAEMGDVAIVDYK	3	6.38405	2.673e-09	1	664.705	0	iTRAQ_8plex_Nterm::::Oxidation_M:::::::::iTRAQ_8plex_K:	0.0142		0.0143		0.0337		0.1799	0.2206	File: Sara_Cyano_Cu_LD_30.wiff, Sample: Sara_Cyano_Cu_LD_30 (sample number 1), Elution: 57.265 min, Period: 1, Cycle(s): 2524 (Experiment 2)	GAEMGDVAIVDYK%iTRAQ_8plex_Nterm::::Oxidation_M:::::::::iTRAQ_8plex_K:%sample_0%cmpd_2973
11725	tr|A3ITJ8|A3ITJ8_9CHRO	GAEMGDVAIVDYK	3	5.49303	6.124e-07	1	664.704	0	iTRAQ_8plex_Nterm::::Oxidation_M:::::::::iTRAQ_8plex_K:		0.0428	0.0621	0.024	0.0145	0.029	0.2771	0.3824	File: Sara_Cyano_Cu_LD_30.5.wiff, Sample: Sara_Cyano_Cu_LD_30.5 (sample number 1), Elution: 57.315 min, Period: 1, Cycle(s): 2514 (Experiment 3)	GAEMGDVAIVDYK%iTRAQ_8plex_Nterm::::Oxidation_M:::::::::iTRAQ_8plex_K:%sample_0%cmpd_3406
11725	tr|A3ITJ8|A3ITJ8_9CHRO	GVSTPEGEGEGEPIEGVEGTDFR	3	6.91188	5.022e-11	1	884.772	0	iTRAQ_8plex_Nterm::::::::::::::::::::::::	0.0332	0.019	0.0478	0.024		0.0194	0.0389	0.0735	File: Sara_Cyano_Cu_LD_31.5.wiff, Sample: Sara_Cyano_Cu_LD_31.5 (sample number 1), Elution: 62.01 min, Period: 1, Cycle(s): 2755 (Experiment 2)	GVSTPEGEGEGEPIEGVEGTDFR%iTRAQ_8plex_Nterm::::::::::::::::::::::::%sample_0%cmpd_4273
11725	tr|A3IGS4|A3IGS4_9CHRO	NVNVEDDGNYR	2	7.95165	2.761e-14	1	799.904	0	iTRAQ_8plex_Nterm::::::::::::	0.2653	0.157	0.2342	0.3264	0.2507	0.4405	0.0535	0.1667	File: Sara_Cyano_Cu_LD_31.wiff, Sample: Sara_Cyano_Cu_LD_31 (sample number 1), Elution: 43.851 min, Period: 1, Cycle(s): 2287 (Experiment 2)	NVNVEDDGNYR%iTRAQ_8plex_Nterm::::::::::::%sample_0%cmpd_3665
11725	tr|A3IGS4|A3IGS4_9CHRO	ALDMSPEEQQEK	3	6.07808	2.372e-08	1	671.693	0	iTRAQ_8plex_Nterm::::::::::::iTRAQ_8plex_K:	0.1658	0.1285	0.0717	0.12	0.1735	0.1549	0.0194		File: Sara_Cyano_Cu_LD_33.5.wiff, Sample: Sara_Cyano_Cu_LD_33.5 (sample number 1), Elution: 51.919 min, Period: 1, Cycle(s): 2593 (Experiment 2)	ALDMSPEEQQEK%iTRAQ_8plex_Nterm::::::::::::iTRAQ_8plex_K:%sample_0%cmpd_5349
11725	tr|A3IGS4|A3IGS4_9CHRO	SLRPIDIVETTK	3	5.52738	4.876e-07	1	660.754	0	iTRAQ_8plex_Nterm::::::::::::iTRAQ_8plex_K:	0.1326	0.1142	0.4922	0.3936	0.3856	0.4212	0.0583	0.0686	File: Sara_Cyano_Cu_LD_30.wiff, Sample: Sara_Cyano_Cu_LD_30 (sample number 1), Elution: 62.187 min, Period: 1, Cycle(s): 2603 (Experiment 3)	SLRPIDIVETTK%iTRAQ_8plex_Nterm::::::::::::iTRAQ_8plex_K:%sample_0%cmpd_3035
11725	tr|A3IGS4|A3IGS4_9CHRO	EFVDEKEPALN	3	5.13263	4.572e-06	1	633.699	1	iTRAQ_8plex_Nterm::::::iTRAQ_8plex_K::::::	0.1042	0.0952	0.0574	0.0768	0.1784	0.0823	0.0292	0.0147	File: Sara_Cyano_Cu_LD_31.wiff, Sample: Sara_Cyano_Cu_LD_31 (sample number 1), Elution: 57.349 min, Period: 1, Cycle(s): 2480 (Experiment 2)	EFVDEKEPALN%iTRAQ_8plex_Nterm::::::iTRAQ_8plex_K::::::%sample_0%cmpd_3845
11725	tr|A3IQD5|A3IQD5_9CHRO	AGPVVTDQGNLVVDVK	3	8.04186	1.018e-14	1	740.437	0	iTRAQ_8plex_Nterm::::::::::::::::iTRAQ_8plex_K:	0.0616	0.0857	0.0382	0.1008	0.0868	0.0775	0.034	0.1373	File: Sara_Cyano_Cu_LD_28.wiff, Sample: Sara_Cyano_Cu_LD_28 (sample number 1), Elution: 63.867 min, Period: 1, Cycle(s): 2665 (Experiment 2)	AGPVVTDQGNLVVDVK%iTRAQ_8plex_Nterm::::::::::::::::iTRAQ_8plex_K:%sample_0%cmpd_1280
11725	tr|A3IQD5|A3IQD5_9CHRO	LQSGDLK	3	5.09025	5.543e-06	1	456.963	0	iTRAQ_8plex_Nterm:::::::iTRAQ_8plex_K:	0.2084	0.0571	0.1243	0.0384	0.1543	0.1065	0.0583	0.0588	File: Sara_Cyano_Cu_LD_28.wiff, Sample: Sara_Cyano_Cu_LD_28 (sample number 1), Elution: 48.258 min, Period: 1, Cycle(s): 2378 (Experiment 3)	LQSGDLK%iTRAQ_8plex_Nterm:::::::iTRAQ_8plex_K:%sample_0%cmpd_1083
11725	tr|A3IQD5|A3IQD5_9CHRO	FDSIDDPATLEK	3	5.82364	7.198e-08	1	653.69	0	iTRAQ_8plex_Nterm::::::::::::iTRAQ_8plex_K:	0.1279	0.1618	0.1099	0.2064	0.1543	0.0775	0.0632	0.0931	File: Sara_Cyano_Cu_LD_29.5.wiff, Sample: Sara_Cyano_Cu_LD_29.5 (sample number 1), Elution: 66.697 min, Period: 1, Cycle(s): 2780 (Experiment 2)	FDSIDDPATLEK%iTRAQ_8plex_Nterm::::::::::::iTRAQ_8plex_K:%sample_0%cmpd_2650
11725	tr|A3IQD5|A3IQD5_9CHRO	KAGPVVTDQGNLVVDVK	3	5.40152	6.938e-07	1	884.536	1	iTRAQ_8plex_Nterm:iTRAQ_8plex_K::::::::::::::::iTRAQ_8plex_K:	0.4074	0.3426	0.1242	0.1824	0.3519	0.2324	0.0243	0.0245	File: Sara_Cyano_Cu_LD_35.wiff, Sample: Sara_Cyano_Cu_LD_35 (sample number 1), Elution: 59.119 min, Period: 1, Cycle(s): 3139 (Experiment 2)	KAGPVVTDQGNLVVDVK%iTRAQ_8plex_Nterm:iTRAQ_8plex_K::::::::::::::::iTRAQ_8plex_K:%sample_0%cmpd_6105
11725	tr|A3ITK2|A3ITK2_9CHRO	SIVNADAEAR	2	8.08011	9.706e-15	1	675.383	0	iTRAQ_8plex_Nterm:::::::::::	48.9777	32.9788	40.0041	43.0672	42.1497	41.5544	23.1747	39.1889	File: Sara_Cyano_Cu_LD_29.5.wiff, Sample: Sara_Cyano_Cu_LD_29.5 (sample number 1), Elution: 43.425 to 46.131 min, Period: 1, Cycle(s): 2313, 2322, 2331 (Experiment 2), 2307 (Experiment 3)	SIVNADAEAR%iTRAQ_8plex_Nterm:::::::::::%sample_0%cmpd_2407
11725	tr|A3ITK2|A3ITK2_9CHRO	SIVNADAEAR	2	8.04533	1.29e-14	1	675.376	0	iTRAQ_8plex_Nterm:::::::::::	0.7248	0.414	0.454	0.4896	0.482	0.4405	0.2479	0.554	File: Sara_Cyano_Cu_LD_29.5.wiff, Sample: Sara_Cyano_Cu_LD_29.5 (sample number 1), Elution: 48.327 min, Period: 1, Cycle(s): 2361 (Experiment 3)	SIVNADAEAR%iTRAQ_8plex_Nterm:::::::::::%sample_0%cmpd_2437
11725	tr|A3ITK2|A3ITK2_9CHRO	SIVNADAEAR	2	7.06424	2.422e-11	1	675.374	0	iTRAQ_8plex_Nterm:::::::::::	0.919	0.5853	0.7551	0.7968	0.8002	0.8133	0.3695	0.5589	File: Sara_Cyano_Cu_LD_29.5.wiff, Sample: Sara_Cyano_Cu_LD_29.5 (sample number 1), Elution: 47.254 min, Period: 1, Cycle(s): 2343 (Experiment 3)	SIVNADAEAR%iTRAQ_8plex_Nterm:::::::::::%sample_0%cmpd_2422
11725	tr|A3ITK2|A3ITK2_9CHRO	SIVNADAEAR	2	8.31707	1.352e-15	1	675.38	0	iTRAQ_8plex_Nterm:::::::::::	0.379	0.2427	0.3393	0.3744	0.4435	0.3728	0.175	0.2549	File: Sara_Cyano_Cu_LD_28.5.wiff, Sample: Sara_Cyano_Cu_LD_28.5 (sample number 1), Elution: 43.34 min, Period: 1, Cycle(s): 2314 (Experiment 3)	SIVNADAEAR%iTRAQ_8plex_Nterm:::::::::::%sample_0%cmpd_1515
11725	tr|A3ITK2|A3ITK2_9CHRO	SIVNADAEAR	2	7.91987	3.566e-14	1	675.383	0	iTRAQ_8plex_Nterm:::::::::::	0.3032	0.1903	0.2724	0.1632	0.1928	0.1404	0.175	0.2157	File: Sara_Cyano_Cu_LD_30.wiff, Sample: Sara_Cyano_Cu_LD_30 (sample number 1), Elution: 52.478 min, Period: 1, Cycle(s): 2393 (Experiment 3)	SIVNADAEAR%iTRAQ_8plex_Nterm:::::::::::%sample_0%cmpd_2921
11725	tr|A3ITK2|A3ITK2_9CHRO	SIVNADAEAR	2	7.96627	2.371e-14	1	675.371	0	iTRAQ_8plex_Nterm:::::::::::	0.3221	0.2189	0.1912	0.2304	0.294	0.3001	0.1167	0.2108	File: Sara_Cyano_Cu_LD_29.5.wiff, Sample: Sara_Cyano_Cu_LD_29.5 (sample number 1), Elution: 50.233 min, Period: 1, Cycle(s): 2377 (Experiment 3)	SIVNADAEAR%iTRAQ_8plex_Nterm:::::::::::%sample_0%cmpd_2466
11725	tr|A3ITK2|A3ITK2_9CHRO	SIVNADAEAR	2	6.69825	3.164e-10	1	675.38	0	iTRAQ_8plex_Nterm:::::::::::	0.3363	0.2427	0.1481	0.264	0.2796	0.305	0.1653	0.2696	File: Sara_Cyano_Cu_LD_30.wiff, Sample: Sara_Cyano_Cu_LD_30 (sample number 1), Elution: 51.337 min, Period: 1, Cycle(s): 2380 (Experiment 2)	SIVNADAEAR%iTRAQ_8plex_Nterm:::::::::::%sample_0%cmpd_2908
11725	tr|A3ITK2|A3ITK2_9CHRO	SIVNADAEAR	2	6.48961	1.291e-09	1	675.386	0	iTRAQ_8plex_Nterm:::::::::::	0.3127	0.157	0.1912	0.1536	0.2555	0.2324	0.0535	0.1422	File: Sara_Cyano_Cu_LD_29.wiff, Sample: Sara_Cyano_Cu_LD_29 (sample number 1), Elution: 43.447 min, Period: 1, Cycle(s): 2308 (Experiment 3)	SIVNADAEAR%iTRAQ_8plex_Nterm:::::::::::%sample_0%cmpd_1951
11725	tr|A3ITK2|A3ITK2_9CHRO	YLSPGELDR	3	7.58626	6.256e-13	1	451.937	0	iTRAQ_8plex_Nterm::::::::::	0.0332	0.0381	0.0096	0.024	0.0241	0.0387	0.0049	0.0343	File: Sara_Cyano_Cu_LD_32.5.wiff, Sample: Sara_Cyano_Cu_LD_32.5 (sample number 1), Elution: 48.468 min, Period: 1, Cycle(s): 2399 (Experiment 3)	YLSPGELDR%iTRAQ_8plex_Nterm::::::::::%sample_0%cmpd_4812
11725	tr|A3ITK2|A3ITK2_9CHRO	YLSPGELDR	3	6.80451	1.927e-10	1	451.932	0	iTRAQ_8plex_Nterm::::::::::	0.0616		0.0191	0.0192	0.053	0.0242	0.0049	0.0245	File: Sara_Cyano_Cu_LD_33.wiff, Sample: Sara_Cyano_Cu_LD_33 (sample number 1), Elution: 49.008 min, Period: 1, Cycle(s): 2464 (Experiment 2)	YLSPGELDR%iTRAQ_8plex_Nterm::::::::::%sample_0%cmpd_5079
11725	tr|A3ITK2|A3ITK2_9CHRO	RPDVVSPGGNAYGEEMTATCLR	3	7.57356	2.905e-13	1	897.113	0	iTRAQ_8plex_Nterm::::::::::::::::Oxidation_M::::MMTS:::	0.0332	0.0714	0.0287	0.0336	0.1109	0.0242	0.0194	0.2353	File: Sara_Cyano_Cu_LD_30.wiff, Sample: Sara_Cyano_Cu_LD_30 (sample number 1), Elution: 58.865 min, Period: 1, Cycle(s): 2552 (Experiment 3)	RPDVVSPGGNAYGEEMTATCLR%iTRAQ_8plex_Nterm::::::::::::::::Oxidation_M::::MMTS:::%sample_0%cmpd_2992
11725	tr|A3ITK2|A3ITK2_9CHRO	SIVNADAEAR	2	6.04874	2.19e-08	1	675.372	0	iTRAQ_8plex_Nterm:::::::::::	0.2227	0.1427	0.2007	0.1776	0.1735	0.0775	0.1167	0.1961	File: Sara_Cyano_Cu_LD_29.5.wiff, Sample: Sara_Cyano_Cu_LD_29.5 (sample number 1), Elution: 53.144 min, Period: 1, Cycle(s): 2425 (Experiment 2)	SIVNADAEAR%iTRAQ_8plex_Nterm:::::::::::%sample_0%cmpd_2509
11725	tr|A3ITK2|A3ITK2_9CHRO	SIVNADAEAR	2	5.45679	7.272e-07	1	675.379	0	iTRAQ_8plex_Nterm:::::::::::	0.2463	0.1523	0.1195	0.1296	0.106	0.1549	0.1021	0.152	File: Sara_Cyano_Cu_LD_30.wiff, Sample: Sara_Cyano_Cu_LD_30 (sample number 1), Elution: 54.234 min, Period: 1, Cycle(s): 2424 (Experiment 2)	SIVNADAEAR%iTRAQ_8plex_Nterm:::::::::::%sample_0%cmpd_2947
11725	tr|A3ITK2|A3ITK2_9CHRO	YLSPGELDR	3	5.44377	9.911e-07	1	451.93	0	iTRAQ_8plex_Nterm::::::::::	0.0189	0.0048	0.0382	0.0336	0.0337	0.0339	0.0146	0.0294	File: Sara_Cyano_Cu_LD_32.wiff, Sample: Sara_Cyano_Cu_LD_32 (sample number 1), Elution: 49.128 min, Period: 1, Cycle(s): 2387 (Experiment 2)	YLSPGELDR%iTRAQ_8plex_Nterm::::::::::%sample_0%cmpd_4504
11725	tr|A3ITK2|A3ITK2_9CHRO	SIVNADAEAR	2	5.95991	3.786e-08	1	675.384	0	iTRAQ_8plex_Nterm:::::::::::	0.1232	0.1285	0.1147	0.144	0.1205	0.092	0.0583	0.1177	File: Sara_Cyano_Cu_LD_30.wiff, Sample: Sara_Cyano_Cu_LD_30 (sample number 1), Elution: 56.89 min, Period: 1, Cycle(s): 2514 (Experiment 2)	SIVNADAEAR%iTRAQ_8plex_Nterm:::::::::::%sample_0%cmpd_2969
11725	tr|A3ITK2|A3ITK2_9CHRO	YLSPGELDR	2	5.09454	6.642e-06	1	677.395	0	iTRAQ_8plex_Nterm::::::::::	0.2653	0.1285	0.0574	0.1104	0.1687	0.2517	0.0486	0.2255	File: Sara_Cyano_Cu_LD_32.5.wiff, Sample: Sara_Cyano_Cu_LD_32.5 (sample number 1), Elution: 48.366 min, Period: 1, Cycle(s): 2399 (Experiment 2)	YLSPGELDR%iTRAQ_8plex_Nterm::::::::::%sample_0%cmpd_4813
11725	tr|A3ITK2|A3ITK2_9CHRO	SIVNADAEAR	2	5.25884	2.174e-06	1	675.376	0	iTRAQ_8plex_Nterm:::::::::::	0.3127	0.1713	0.086	0.2688	0.241	0.2082	0.1458	0.2549	File: Sara_Cyano_Cu_LD_29.5.wiff, Sample: Sara_Cyano_Cu_LD_29.5 (sample number 1), Elution: 51.867 min, Period: 1, Cycle(s): 2398 (Experiment 2)	SIVNADAEAR%iTRAQ_8plex_Nterm:::::::::::%sample_0%cmpd_2494
11725	tr|A3ITK2|A3ITK2_9CHRO	YLSPGELDR	2	5.16952	4.459e-06	1	677.384	0	iTRAQ_8plex_Nterm::::::::::	0.0995	0.0381	0.0335	0.0816	0.0578	0.0968	0.0972	0.0784	File: Sara_Cyano_Cu_LD_33.wiff, Sample: Sara_Cyano_Cu_LD_33 (sample number 1), Elution: 57.672 min, Period: 1, Cycle(s): 2784 (Experiment 2)	YLSPGELDR%iTRAQ_8plex_Nterm::::::::::%sample_0%cmpd_5141
11725	tr|A3IYB8|A3IYB8_9CHRO	AAISINVSTVKPLGDR	3	10.6388	2.459e-25	1	750.467	0	iTRAQ_8plex_Nterm:::::::::::iTRAQ_8plex_K::::::	0.1942	0.1665	1.3286	1.4063	0.3423	0.4793	2.2898	3.2747	File: Sara_Cyano_Cu_LD_31.5.wiff, Sample: Sara_Cyano_Cu_LD_31.5 (sample number 1), Elution: 64.09 min, Period: 1, Cycle(s): 2826 (Experiment 2)	AAISINVSTVKPLGDR%iTRAQ_8plex_Nterm:::::::::::iTRAQ_8plex_K::::::%sample_0%cmpd_4289
11725	tr|A3IYB8|A3IYB8_9CHRO	VSPAEEK	2	5.31286	2.59e-06	1	684.416	0	iTRAQ_8plex_Nterm:::::::iTRAQ_8plex_K:	2.0513	1.3847	2.3848	2.3423	2.2705	1.9606	2.4016	3.2895	File: Sara_Cyano_Cu_LD_33.wiff, Sample: Sara_Cyano_Cu_LD_33 (sample number 1), Elution: 40.26 to 41.332 min, Period: 1, Cycle(s): 2238, 2247 (Experiment 2)	VSPAEEK%iTRAQ_8plex_Nterm:::::::iTRAQ_8plex_K:%sample_0%cmpd_5003
11725	tr|A3IYB8|A3IYB8_9CHRO	YAGTDVK	2	5.17563	3.634e-06	1	681.406	0	iTRAQ_8plex_Nterm:::::::iTRAQ_8plex_K:	0.9001	0.5805	1.4719	1.632	1.1907	1.0892	1.6043	2.412	File: Sara_Cyano_Cu_LD_28.wiff, Sample: Sara_Cyano_Cu_LD_28 (sample number 1), Elution: 42.591 to 43.612 min, Period: 1, Cycle(s): 2312, 2321 (Experiment 2)	YAGTDVK%iTRAQ_8plex_Nterm:::::::iTRAQ_8plex_K:%sample_0%cmpd_1023
11725	tr|A3IYB8|A3IYB8_9CHRO	YAGTDVK	2	5.52398	5.302e-07	1	681.409	0	iTRAQ_8plex_Nterm:::::::iTRAQ_8plex_K:	0.6964	0.4853	1.2187	1.368	0.8532	1.0215	1.2446	1.9266	File: Sara_Cyano_Cu_LD_28.5.wiff, Sample: Sara_Cyano_Cu_LD_28.5 (sample number 1), Elution: 42.88 min, Period: 1, Cycle(s): 2311 (Experiment 2)	YAGTDVK%iTRAQ_8plex_Nterm:::::::iTRAQ_8plex_K:%sample_0%cmpd_1510
11725	tr|A3IYB8|A3IYB8_9CHRO	VSPAEEK	3	6.16474	1.73e-08	1	456.621	0	iTRAQ_8plex_Nterm:::::::iTRAQ_8plex_K:	0.2937	0.2474	0.3202	0.312	0.2796	0.1452	0.282	0.4902	File: Sara_Cyano_Cu_LD_33.wiff, Sample: Sara_Cyano_Cu_LD_33 (sample number 1), Elution: 40.379 to 41.451 min, Period: 1, Cycle(s): 2239, 2248 (Experiment 2)	VSPAEEK%iTRAQ_8plex_Nterm:::::::iTRAQ_8plex_K:%sample_0%cmpd_5005
11725	tr|A3IYB8|A3IYB8_9CHRO	AAISINVSTVKPLGDR	3	8.38846	6.157e-16	1	750.473	0	iTRAQ_8plex_Nterm:::::::::::iTRAQ_8plex_K::::::		0.0523	0.3202	0.4608	0.0868	0.1791	0.632	0.902	File: Sara_Cyano_Cu_LD_31.wiff, Sample: Sara_Cyano_Cu_LD_31 (sample number 1), Elution: 63.48 min, Period: 1, Cycle(s): 2684 (Experiment 2)	AAISINVSTVKPLGDR%iTRAQ_8plex_Nterm:::::::::::iTRAQ_8plex_K::::::%sample_0%cmpd_3897
11725	tr|A3IYB8|A3IYB8_9CHRO	YAGTDVK	3	6.25112	6.724e-09	1	454.616	0	iTRAQ_8plex_Nterm:::::::iTRAQ_8plex_K:	0.2274	0.0952	0.3441	0.4368	0.3182	0.2759	0.2042	0.3775	File: Sara_Cyano_Cu_LD_28.5.wiff, Sample: Sara_Cyano_Cu_LD_28.5 (sample number 1), Elution: 42.999 min, Period: 1, Cycle(s): 2312 (Experiment 2)	YAGTDVK%iTRAQ_8plex_Nterm:::::::iTRAQ_8plex_K:%sample_0%cmpd_1512
11725	tr|A3IYB8|A3IYB8_9CHRO	YAGTDVK	3	5.99593	3.338e-08	1	454.617	0	iTRAQ_8plex_Nterm:::::::iTRAQ_8plex_K:	0.1232	0.0523	0.2628	0.1104	0.1591	0.121	0.2528	0.353	File: Sara_Cyano_Cu_LD_28.wiff, Sample: Sara_Cyano_Cu_LD_28 (sample number 1), Elution: 42.693 to 43.714 min, Period: 1, Cycle(s): 2312, 2321 (Experiment 3)	YAGTDVK%iTRAQ_8plex_Nterm:::::::iTRAQ_8plex_K:%sample_0%cmpd_1022
11725	tr|A3IYB8|A3IYB8_9CHRO	VSPAEEK	3	5.02956	1.204e-05	1	456.611	0	iTRAQ_8plex_Nterm:::::::iTRAQ_8plex_K:	0.0332	0.0285	0.0908	0.0576	0.1109	0.0629	0.0583	0.0833	File: Sara_Cyano_Cu_LD_34.wiff, Sample: Sara_Cyano_Cu_LD_34 (sample number 1), Elution: 40.976 min, Period: 1, Cycle(s): 2219 (Experiment 3)	VSPAEEK%iTRAQ_8plex_Nterm:::::::iTRAQ_8plex_K:%sample_0%cmpd_5554
11725	tr|A3IYB8|A3IYB8_9CHRO	AAISINVSTVKPLGDR	3	6.6927	2.739e-10	1	750.464	0	iTRAQ_8plex_Nterm:::::::::::iTRAQ_8plex_K::::::	0.0426	0.019	0.2055	0.1968	0.0675	0.0436	0.3014	0.5491	File: Sara_Cyano_Cu_LD_31.5.wiff, Sample: Sara_Cyano_Cu_LD_31.5 (sample number 1), Elution: 63.083 min, Period: 1, Cycle(s): 2791 (Experiment 2)	AAISINVSTVKPLGDR%iTRAQ_8plex_Nterm:::::::::::iTRAQ_8plex_K::::::%sample_0%cmpd_4282
11725	tr|A3IYB8|A3IYB8_9CHRO	AAISINVSTVKPLGDR	4	6.43454	1.61e-09	1	563.108	0	iTRAQ_8plex_Nterm:::::::::::iTRAQ_8plex_K::::::	0.019	0.0333	0.172	0.1776	0.0337	0.092	0.3111	0.3726	File: Sara_Cyano_Cu_LD_31.5.wiff, Sample: Sara_Cyano_Cu_LD_31.5 (sample number 1), Elution: 63.271 min, Period: 1, Cycle(s): 2793 (Experiment 2)	AAISINVSTVKPLGDR%iTRAQ_8plex_Nterm:::::::::::iTRAQ_8plex_K::::::%sample_0%cmpd_4284
11725	tr|A3IYB8|A3IYB8_9CHRO	AAISINVSTVKPLGDR	2	6.37603	2.09e-09	1	1125.2	0	iTRAQ_8plex_Nterm:::::::::::iTRAQ_8plex_K::::::	0.0047	0.0143	0.129	0.0864	0.0434	0.0145	0.1993	0.2696	File: Sara_Cyano_Cu_LD_31.5.wiff, Sample: Sara_Cyano_Cu_LD_31.5 (sample number 1), Elution: 63.578 min, Period: 1, Cycle(s): 2802 (Experiment 2)	AAISINVSTVKPLGDR%iTRAQ_8plex_Nterm:::::::::::iTRAQ_8plex_K::::::%sample_0%cmpd_4287
11725	tr|A3IYB8|A3IYB8_9CHRO	AAISINVSTVKPLGDR	3	6.33498	3.086e-09	1	750.45	0	iTRAQ_8plex_Nterm:::::::::::iTRAQ_8plex_K::::::	0.0426	0.0333	0.1195	0.192	0.0578	0.0533	0.2917	0.5049	File: Sara_Cyano_Cu_LD_32.wiff, Sample: Sara_Cyano_Cu_LD_32 (sample number 1), Elution: 63.514 min, Period: 1, Cycle(s): 2905 (Experiment 2)	AAISINVSTVKPLGDR%iTRAQ_8plex_Nterm:::::::::::iTRAQ_8plex_K::::::%sample_0%cmpd_4611
11725	tr|A3IYB8|A3IYB8_9CHRO	AAISINVSTVKPLGDR	4	5.99737	2.607e-08	1	563.111	0	iTRAQ_8plex_Nterm:::::::::::iTRAQ_8plex_K::::::	0.0189	0.0286	0.0621	0.0768	0.0289	0.029	0.1896	0.2991	File: Sara_Cyano_Cu_LD_32.wiff, Sample: Sara_Cyano_Cu_LD_32 (sample number 1), Elution: 63.701 min, Period: 1, Cycle(s): 2907 (Experiment 2)	AAISINVSTVKPLGDR%iTRAQ_8plex_Nterm:::::::::::iTRAQ_8plex_K::::::%sample_0%cmpd_4615
11725	tr|A3IYB8|A3IYB8_9CHRO	AAISINVSTVKPLGDR	3	5.63454	2.194e-07	1	750.459	0	iTRAQ_8plex_Nterm:::::::::::iTRAQ_8plex_K::::::	0.0332	0.0095	0.0812	0.192	0.0916	0.1065	0.4035	0.3628	File: Sara_Cyano_Cu_LD_32.wiff, Sample: Sara_Cyano_Cu_LD_32 (sample number 1), Elution: 64.518 min, Period: 1, Cycle(s): 2934 (Experiment 2)	AAISINVSTVKPLGDR%iTRAQ_8plex_Nterm:::::::::::iTRAQ_8plex_K::::::%sample_0%cmpd_4620
11725	tr|A3IVE7|A3IVE7_9CHRO	FDESAEAHIR	2	7.14411	1.63e-11	1	739.899	0	iTRAQ_8plex_Nterm:::::::::::	0.5211	0.2379	0.3441	0.6144	0.4628	0.5567	0.0875	0.1618	File: Sara_Cyano_Cu_LD_30.5.wiff, Sample: Sara_Cyano_Cu_LD_30.5 (sample number 1), Elution: 48.566 min, Period: 1, Cycle(s): 2354 (Experiment 2)	FDESAEAHIR%iTRAQ_8plex_Nterm:::::::::::%sample_0%cmpd_3299
11725	tr|A3IVE7|A3IVE7_9CHRO	FDESAEAHIR	3	8.95268	6.245e-18	1	493.604	0	iTRAQ_8plex_Nterm:::::::::::	0.0663	0.0238	0.1529	0.1968	0.0771	0.121		0.0392	File: Sara_Cyano_Cu_LD_30.5.wiff, Sample: Sara_Cyano_Cu_LD_30.5 (sample number 1), Elution: 48.549 min, Period: 1, Cycle(s): 2353 (Experiment 3)	FDESAEAHIR%iTRAQ_8plex_Nterm:::::::::::%sample_0%cmpd_3296
11725	tr|A3IVE7|A3IVE7_9CHRO	ALQETIDR	2	5.85742	7.757e-08	1	625.37	0	iTRAQ_8plex_Nterm:::::::::	0.5211	0.1998	0.1147	0.2304	0.2989	0.3389	0.0583	0.0441	File: Sara_Cyano_Cu_LD_28.wiff, Sample: Sara_Cyano_Cu_LD_28 (sample number 1), Elution: 50.879 min, Period: 1, Cycle(s): 2409 (Experiment 3)	ALQETIDR%iTRAQ_8plex_Nterm:::::::::%sample_0%cmpd_1118
11725	tr|A3IVE7|A3IVE7_9CHRO	VQEASNAGADVVGSEELIDEIQK	3	8.125	3.803e-15	1	1003.89	0	iTRAQ_8plex_Nterm:::::::::::::::::::::::iTRAQ_8plex_K:	0.4974	0.1475	0.2246	0.432	0.2603	0.4066	0.034	0.049	File: Sara_Cyano_Cu_LD_31.wiff, Sample: Sara_Cyano_Cu_LD_31 (sample number 1), Elution: 78.331 min, Period: 1, Cycle(s): 3229 (Experiment 2)	VQEASNAGADVVGSEELIDEIQK%iTRAQ_8plex_Nterm:::::::::::::::::::::::iTRAQ_8plex_K:%sample_0%cmpd_3992
11725	tr|A3IVT9|A3IVT9_9CHRO	GVTGDVAQIQIISAGQNK	3	9.76443	2.08e-21	1	803.143	0	iTRAQ_8plex_Nterm::::::::::::::::::iTRAQ_8plex_K:	0.0568	0.0285	0.0382	0.096	0.0964	0.0387	0.5785	1.152	File: Sara_Cyano_Cu_LD_28.5.wiff, Sample: Sara_Cyano_Cu_LD_28.5 (sample number 1), Elution: 66.373 min, Period: 1, Cycle(s): 2794 (Experiment 2)	GVTGDVAQIQIISAGQNK%iTRAQ_8plex_Nterm::::::::::::::::::iTRAQ_8plex_K:%sample_0%cmpd_1791
11725	tr|A3IVT9|A3IVT9_9CHRO	GVTGDVAQIQIISAGQNK	3	8.753	2.701e-17	1	803.139	0	iTRAQ_8plex_Nterm::::::::::::::::::iTRAQ_8plex_K:	0.0237	0.0285	0.0143	0.048	0.053	0.0581	0.2674	0.2941	File: Sara_Cyano_Cu_LD_28.wiff, Sample: Sara_Cyano_Cu_LD_28 (sample number 1), Elution: 66.081 min, Period: 1, Cycle(s): 2735 (Experiment 2)	GVTGDVAQIQIISAGQNK%iTRAQ_8plex_Nterm::::::::::::::::::iTRAQ_8plex_K:%sample_0%cmpd_1300
11725	tr|A3IVT9|A3IVT9_9CHRO	GHVIQDPIDVYR	3	7.49592	1.218e-12	1	572.67	0	iTRAQ_8plex_Nterm:::::::::::::	0.0521	0.019	0.0143	0.0048	0.0289	0.0387	0.0438	0.0539	File: Sara_Cyano_Cu_LD_28.wiff, Sample: Sara_Cyano_Cu_LD_28 (sample number 1), Elution: 57.347 min, Period: 1, Cycle(s): 2522 (Experiment 2)	GHVIQDPIDVYR%iTRAQ_8plex_Nterm:::::::::::::%sample_0%cmpd_1205
11725	tr|A3IVT9|A3IVT9_9CHRO	GHVIQDPIDVYR	3	6.61507	6.871e-10	1	572.668	0	iTRAQ_8plex_Nterm:::::::::::::	0.0284	0.0286	0.0239	0.0144	0.0193	0.0145	0.0389	0.0588	File: Sara_Cyano_Cu_LD_28.5.wiff, Sample: Sara_Cyano_Cu_LD_28.5 (sample number 1), Elution: 57.366 min, Period: 1, Cycle(s): 2556 (Experiment 2)	GHVIQDPIDVYR%iTRAQ_8plex_Nterm:::::::::::::%sample_0%cmpd_1700
11725	tr|A3IVT9|A3IVT9_9CHRO	GHVIQDPIDVYR	2	6.49958	1.49e-09	1	858.487	0	iTRAQ_8plex_Nterm:::::::::::::	0.0853	0.0381	0.0382	0.0336	0.1253	0.0581	0.3452	0.5834	File: Sara_Cyano_Cu_LD_28.wiff, Sample: Sara_Cyano_Cu_LD_28 (sample number 1), Elution: 57.569 min, Period: 1, Cycle(s): 2523 (Experiment 3)	GHVIQDPIDVYR%iTRAQ_8plex_Nterm:::::::::::::%sample_0%cmpd_1206
11725	tr|A3IVT9|A3IVT9_9CHRO	MNYDVGLTTGER	2	5.34662	9.857e-07	1	838.437	0	iTRAQ_8plex_Nterm:Oxidation_M::::::::::::	0.0711	0.019	0.0143	0.1008	0.0482	0.0387	0.2625	0.7402	File: Sara_Cyano_Cu_LD_28.5.wiff, Sample: Sara_Cyano_Cu_LD_28.5 (sample number 1), Elution: 50.131 min, Period: 1, Cycle(s): 2395 (Experiment 2)	MNYDVGLTTGER%iTRAQ_8plex_Nterm:Oxidation_M::::::::::::%sample_0%cmpd_1616
11725	tr|A3IPX0|A3IPX0_9CHRO	DAIDDVR	2	6.59687	2.1e-10	1	554.317	0	iTRAQ_8plex_Nterm::::::::	0.829	0.5853	0.7312	0.5856	0.8243	0.7504	0.5834	0.8971	File: Sara_Cyano_Cu_LD_31.wiff, Sample: Sara_Cyano_Cu_LD_31 (sample number 1), Elution: 43.136 min, Period: 1, Cycle(s): 2281 (Experiment 2)	DAIDDVR%iTRAQ_8plex_Nterm::::::::%sample_0%cmpd_3656
11725	tr|A3IPX0|A3IPX0_9CHRO	DAIDDVR	2	6.45597	5.377e-10	1	554.319	0	iTRAQ_8plex_Nterm::::::::	0.3648	0.2474	0.3584	0.3552	0.3905	0.3195	0.2966	0.4461	File: Sara_Cyano_Cu_LD_31.5.wiff, Sample: Sara_Cyano_Cu_LD_31.5 (sample number 1), Elution: 43.049 min, Period: 1, Cycle(s): 2242 (Experiment 2)	DAIDDVR%iTRAQ_8plex_Nterm::::::::%sample_0%cmpd_4089
11725	tr|A3IPX0|A3IPX0_9CHRO	VTDQFTEK	2	5.36059	1.535e-06	1	788.444	0	iTRAQ_8plex_Nterm::::::::iTRAQ_8plex_K:	0.4595	0.2332	0.4349	0.6816	0.5688	0.6681	0.3986	1.0785	File: Sara_Cyano_Cu_LD_29.5.wiff, Sample: Sara_Cyano_Cu_LD_29.5 (sample number 1), Elution: 51.714 min, Period: 1, Cycle(s): 2395 (Experiment 3)	VTDQFTEK%iTRAQ_8plex_Nterm::::::::iTRAQ_8plex_K:%sample_0%cmpd_2489
11725	tr|A3IPX0|A3IPX0_9CHRO	VTDQFTEK	3	5.6843	2.43e-07	1	525.973	0	iTRAQ_8plex_Nterm::::::::iTRAQ_8plex_K:	0.199	0.1142	0.2485	0.1632	0.2362	0.2566	0.1847	0.3186	File: Sara_Cyano_Cu_LD_29.5.wiff, Sample: Sara_Cyano_Cu_LD_29.5 (sample number 1), Elution: 51.612 min, Period: 1, Cycle(s): 2395 (Experiment 2)	VTDQFTEK%iTRAQ_8plex_Nterm::::::::iTRAQ_8plex_K:%sample_0%cmpd_2490
11725	tr|A3IPX0|A3IPX0_9CHRO	GSMGQIEK	3	5.20363	3.518e-06	1	486.639	0	iTRAQ_8plex_Nterm::::::::iTRAQ_8plex_K:	0.0616	0.0809	0.0239	0.1248	0.0482	0.0678	0.0292	0.0588	File: Sara_Cyano_Cu_LD_31.5.wiff, Sample: Sara_Cyano_Cu_LD_31.5 (sample number 1), Elution: 45.826 min, Period: 1, Cycle(s): 2267 (Experiment 3)	GSMGQIEK%iTRAQ_8plex_Nterm::::::::iTRAQ_8plex_K:%sample_0%cmpd_4125
11725	tr|A3IPX0|A3IPX0_9CHRO	MLDDLKDNMQK	3	5.07793	4.579e-06	1	755.098	1	iTRAQ_8plex_Nterm::::::iTRAQ_8plex_K:::::iTRAQ_8plex_K:	1.4591	0.9469	1.0323	1.0607	1.2823	1.0069	0.2382	0.2206	File: Sara_Cyano_Cu_LD_34.wiff, Sample: Sara_Cyano_Cu_LD_34 (sample number 1), Elution: 65.897 to 66.169 min, Period: 1, Cycle(s): 3130, 3137 (Experiment 2)	MLDDLKDNMQK%iTRAQ_8plex_Nterm::::::iTRAQ_8plex_K:::::iTRAQ_8plex_K:%sample_0%cmpd_5737
11725	tr|A3ISY0|A3ISY0_9CHRO	GHSYDDVLASINAR	3	8.07424	1.154e-14	1	608.009	0	iTRAQ_8plex_Nterm:::::::::::::::	0.0474	0.0333	0.0621	0.048	0.0289	0.092	0.0243	0.0343	File: Sara_Cyano_Cu_LD_30.wiff, Sample: Sara_Cyano_Cu_LD_30 (sample number 1), Elution: 60.927 min, Period: 1, Cycle(s): 2586 (Experiment 2)	GHSYDDVLASINAR%iTRAQ_8plex_Nterm:::::::::::::::%sample_0%cmpd_3021
11725	tr|A3ISY0|A3ISY0_9CHRO	AAGVTALNPK	2	6.28343	5.961e-09	1	775.482	0	iTRAQ_8plex_Nterm::::::::::iTRAQ_8plex_K:	0.3221	0.3902	0.2198	0.3504	0.4242	0.4405	0.1264	0.3432	File: Sara_Cyano_Cu_LD_28.wiff, Sample: Sara_Cyano_Cu_LD_28 (sample number 1), Elution: 51.475 min, Period: 1, Cycle(s): 2417 (Experiment 3)	AAGVTALNPK%iTRAQ_8plex_Nterm::::::::::iTRAQ_8plex_K:%sample_0%cmpd_1127
11725	tr|A3ISY0|A3ISY0_9CHRO	GHSYDDVLASINAR	2	7.78236	1.21e-13	1	911.503	0	iTRAQ_8plex_Nterm:::::::::::::::	0.3079	0.2712	0.3059	0.144	0.2844	0.4066	0.0438	0.0686	File: Sara_Cyano_Cu_LD_30.wiff, Sample: Sara_Cyano_Cu_LD_30 (sample number 1), Elution: 61.267 min, Period: 1, Cycle(s): 2594 (Experiment 3)	GHSYDDVLASINAR%iTRAQ_8plex_Nterm:::::::::::::::%sample_0%cmpd_3022
11725	tr|A3ISY0|A3ISY0_9CHRO	AAGVTALNPK	3	6.99128	5.039e-11	1	517.334	0	iTRAQ_8plex_Nterm::::::::::iTRAQ_8plex_K:	0.0237	0.019	0.0335	0.0336	0.0145	0.0387	0.0146	0.0147	File: Sara_Cyano_Cu_LD_28.wiff, Sample: Sara_Cyano_Cu_LD_28 (sample number 1), Elution: 51.185 min, Period: 1, Cycle(s): 2415 (Experiment 2)	AAGVTALNPK%iTRAQ_8plex_Nterm::::::::::iTRAQ_8plex_K:%sample_0%cmpd_1124
11725	tr|A3ISY0|A3ISY0_9CHRO	AAGVTALNPK	2	5.5694	4.601e-07	1	775.488	0	iTRAQ_8plex_Nterm::::::::::iTRAQ_8plex_K:	0.1848	0.2474	0.3536	0.3552	0.2892	0.4115	0.0924	0.201	File: Sara_Cyano_Cu_LD_28.5.wiff, Sample: Sara_Cyano_Cu_LD_28.5 (sample number 1), Elution: 51.425 min, Period: 1, Cycle(s): 2414 (Experiment 3)	AAGVTALNPK%iTRAQ_8plex_Nterm::::::::::iTRAQ_8plex_K:%sample_0%cmpd_1633
11725	tr|A3ISY0|A3ISY0_9CHRO	GHSYDDVLASINAR	2	7.23501	7.215e-12	1	911.465	0	iTRAQ_8plex_Nterm:::::::::::::::	0.18	0.2998	0.1004	0.1392	0.27	0.3001	0.0292	0.0539	File: Sara_Cyano_Cu_LD_29.5.wiff, Sample: Sara_Cyano_Cu_LD_29.5 (sample number 1), Elution: 61.332 min, Period: 1, Cycle(s): 2591 (Experiment 2)	GHSYDDVLASINAR%iTRAQ_8plex_Nterm:::::::::::::::%sample_0%cmpd_2611
11725	tr|A3ISY0|A3ISY0_9CHRO	GHSYDDVLASINAR	3	7.1641	1.331e-11	1	607.997	0	iTRAQ_8plex_Nterm:::::::::::::::	0.1469	0.1665	0.0669	0.168	0.188	0.1017	0.0632	0.0343	File: Sara_Cyano_Cu_LD_29.5.wiff, Sample: Sara_Cyano_Cu_LD_29.5 (sample number 1), Elution: 60.992 min, Period: 1, Cycle(s): 2586 (Experiment 2)	GHSYDDVLASINAR%iTRAQ_8plex_Nterm:::::::::::::::%sample_0%cmpd_2606
11725	tr|A3ISY0|A3ISY0_9CHRO	AAGVTALNPK	3	5.56063	4.973e-07	1	517.335	0	iTRAQ_8plex_Nterm::::::::::iTRAQ_8plex_K:	0.0474	0.0619	0.0143	0.0528	0.0723	0.0339	0.0049	0.0196	File: Sara_Cyano_Cu_LD_28.5.wiff, Sample: Sara_Cyano_Cu_LD_28.5 (sample number 1), Elution: 51.152 min, Period: 1, Cycle(s): 2410 (Experiment 2)	AAGVTALNPK%iTRAQ_8plex_Nterm::::::::::iTRAQ_8plex_K:%sample_0%cmpd_1631
11725	tr|A3ISY0|A3ISY0_9CHRO	IEPNKVVVIEGLHPLFDER	3	5.87857	4.552e-08	1	938.233	1	iTRAQ_8plex_Nterm:::::iTRAQ_8plex_K:::::::::::::::	0.6111	0.2998	0.2867	0.24	0.6411	0.5228	0.1604	0.0686	File: Sara_Cyano_Cu_LD_29.wiff, Sample: Sara_Cyano_Cu_LD_29 (sample number 1), Elution: 76.701 min, Period: 1, Cycle(s): 3286 (Experiment 2)	IEPNKVVVIEGLHPLFDER%iTRAQ_8plex_Nterm:::::iTRAQ_8plex_K:::::::::::::::%sample_0%cmpd_2259
11725	tr|A3ISY0|A3ISY0_9CHRO	IEPNKVVVIEGLHPLFDER	3	5.09148	4.086e-06	1	938.212	1	iTRAQ_8plex_Nterm:::::iTRAQ_8plex_K:::::::::::::::	0.4548	0.2189	0.2246	0.2976	0.294	0.3728	0.1264	0.0637	File: Sara_Cyano_Cu_LD_29.5.wiff, Sample: Sara_Cyano_Cu_LD_29.5 (sample number 1), Elution: 77.445 min, Period: 1, Cycle(s): 3228 (Experiment 2)	IEPNKVVVIEGLHPLFDER%iTRAQ_8plex_Nterm:::::iTRAQ_8plex_K:::::::::::::::%sample_0%cmpd_2708
11725	tr|A3IT83|A3IT83_9CHRO	SLSSAQGK	2	6.77246	1.519e-10	1	693.422	0	iTRAQ_8plex_Nterm::::::::iTRAQ_8plex_K:	0.4311	0.3997	0.5114	0.5328	0.2989	0.4357	0.2625	0.4559	File: Sara_Cyano_Cu_LD_33.5.wiff, Sample: Sara_Cyano_Cu_LD_33.5 (sample number 1), Elution: 40.09 min, Period: 1, Cycle(s): 2231 (Experiment 3)	SLSSAQGK%iTRAQ_8plex_Nterm::::::::iTRAQ_8plex_K:%sample_0%cmpd_5241
11725	tr|A3IT83|A3IT83_9CHRO	SLSSAQGK	2	6.44653	1.373e-09	1	693.429	0	iTRAQ_8plex_Nterm::::::::iTRAQ_8plex_K:	0.5495	0.4853	0.693	0.72	0.5158	0.6342	0.3209	0.5147	File: Sara_Cyano_Cu_LD_33.wiff, Sample: Sara_Cyano_Cu_LD_33 (sample number 1), Elution: 39.783 min, Period: 1, Cycle(s): 2231 (Experiment 2)	SLSSAQGK%iTRAQ_8plex_Nterm::::::::iTRAQ_8plex_K:%sample_0%cmpd_4983
11725	tr|A3IT83|A3IT83_9CHRO	DVYSEQEK	2	5.7389	1.668e-07	1	803.451	0	iTRAQ_8plex_Nterm::::::::iTRAQ_8plex_K:	1.4638	0.5329	0.1673	0.3168	0.5592	0.3389	0.3695	1.9364	File: Sara_Cyano_Cu_LD_32.wiff, Sample: Sara_Cyano_Cu_LD_32 (sample number 1), Elution: 42.286 min, Period: 1, Cycle(s): 2255 (Experiment 2)	DVYSEQEK%iTRAQ_8plex_Nterm::::::::iTRAQ_8plex_K:%sample_0%cmpd_4417
11725	tr|A3IT83|A3IT83_9CHRO	DVYSEQEK	2	5.94802	4.75e-08	1	803.461	0	iTRAQ_8plex_Nterm::::::::iTRAQ_8plex_K:	2.4018	0.9326	0.2867	0.1728	0.993	0.5616	0.5591	2.9561	File: Sara_Cyano_Cu_LD_32.5.wiff, Sample: Sara_Cyano_Cu_LD_32.5 (sample number 1), Elution: 41.966 min, Period: 1, Cycle(s): 2242 (Experiment 2)	DVYSEQEK%iTRAQ_8plex_Nterm::::::::iTRAQ_8plex_K:%sample_0%cmpd_4742
11725	tr|A3IT83|A3IT83_9CHRO	SLSSAQGK	3	6.86303	8.09e-11	1	462.621	0	iTRAQ_8plex_Nterm::::::::iTRAQ_8plex_K:	0.199	0.1475	0.2389	0.192	0.1494	0.0968	0.0486	0.1128	File: Sara_Cyano_Cu_LD_33.5.wiff, Sample: Sara_Cyano_Cu_LD_33.5 (sample number 1), Elution: 40.226 min, Period: 1, Cycle(s): 2233 (Experiment 2)	SLSSAQGK%iTRAQ_8plex_Nterm::::::::iTRAQ_8plex_K:%sample_0%cmpd_5244
11725	tr|A3IT83|A3IT83_9CHRO	SLSSAQGK	3	6.98095	3.518e-11	1	462.626	0	iTRAQ_8plex_Nterm::::::::iTRAQ_8plex_K:	0.2463	0.138	0.2437	0.2016	0.1205	0.1985	0.0632	0.1177	File: Sara_Cyano_Cu_LD_33.wiff, Sample: Sara_Cyano_Cu_LD_33 (sample number 1), Elution: 39.903 min, Period: 1, Cycle(s): 2232 (Experiment 2)	SLSSAQGK%iTRAQ_8plex_Nterm::::::::iTRAQ_8plex_K:%sample_0%cmpd_4984
11725	tr|A3IT83|A3IT83_9CHRO	NLPGRDEGELPFNIK	3	6.84615	9.483e-11	1	769.773	1	iTRAQ_8plex_Nterm:::::::::::::::iTRAQ_8plex_K:	6.2864	4.0208	2.7623	2.9903	4.4542	3.7179	4.7059	9.3389	File: Sara_Cyano_Cu_LD_30.5.wiff, Sample: Sara_Cyano_Cu_LD_30.5 (sample number 1), Elution: 66.323 min, Period: 1, Cycle(s): 2770 (Experiment 2)	NLPGRDEGELPFNIK%iTRAQ_8plex_Nterm:::::::::::::::iTRAQ_8plex_K:%sample_0%cmpd_3495
11725	tr|A3IT83|A3IT83_9CHRO	DVYSEQEK	3	6.87038	1.121e-10	1	535.979	0	iTRAQ_8plex_Nterm::::::::iTRAQ_8plex_K:	0.6585	0.2141	0.1529	0.0816	0.323	0.1501	0.1118	0.8334	File: Sara_Cyano_Cu_LD_32.5.wiff, Sample: Sara_Cyano_Cu_LD_32.5 (sample number 1), Elution: 41.949 min, Period: 1, Cycle(s): 2241 (Experiment 3)	DVYSEQEK%iTRAQ_8plex_Nterm::::::::iTRAQ_8plex_K:%sample_0%cmpd_4739
11725	tr|A3IT83|A3IT83_9CHRO	DVYSEQEK	3	6.12545	1.583e-08	1	535.972	0	iTRAQ_8plex_Nterm::::::::iTRAQ_8plex_K:	0.4169	0.1523	0.0956	0.0528	0.2121	0.1065	0.0924	0.4951	File: Sara_Cyano_Cu_LD_32.wiff, Sample: Sara_Cyano_Cu_LD_32 (sample number 1), Elution: 42.166 min, Period: 1, Cycle(s): 2254 (Experiment 2)	DVYSEQEK%iTRAQ_8plex_Nterm::::::::iTRAQ_8plex_K:%sample_0%cmpd_4415
11725	tr|A3IQH5|A3IQH5_9CHRO	TLEGHGLTTLTGEGEDIESLYDR	3	9.18811	4.198e-19	1	937.486	0	iTRAQ_8plex_Nterm::::::::::::::::::::::::	0.1658	0.0856	0.1673	0.2256	0.1205	0.029	0.0438	0.0196	File: Sara_Cyano_Cu_LD_28.wiff, Sample: Sara_Cyano_Cu_LD_28 (sample number 1), Elution: 75.347 min, Period: 1, Cycle(s): 3111 (Experiment 2)	TLEGHGLTTLTGEGEDIESLYDR%iTRAQ_8plex_Nterm::::::::::::::::::::::::%sample_0%cmpd_1350
11725	tr|A3IQH5|A3IQH5_9CHRO	GQLPAEK	3	5.13024	6.077e-06	1	450.961	0	iTRAQ_8plex_Nterm:::::::iTRAQ_8plex_K:	0.0711	0.0714	0.0096	0.0432	0.0241	0.0726	0.0097		File: Sara_Cyano_Cu_LD_33.wiff, Sample: Sara_Cyano_Cu_LD_33 (sample number 1), Elution: 43.256 min, Period: 1, Cycle(s): 2279 (Experiment 3)	GQLPAEK%iTRAQ_8plex_Nterm:::::::iTRAQ_8plex_K:%sample_0%cmpd_5026
11725	tr|A3IQH5|A3IQH5_9CHRO	AISNDGPMAVINKR	3	5.76021	1.176e-07	1	698.752	1	iTRAQ_8plex_Nterm:::::::::::::iTRAQ_8plex_K::	0.2321	0.2094	0.2389	0.2832	0.2266	0.184	0.034	0.0245	File: Sara_Cyano_Cu_LD_34.wiff, Sample: Sara_Cyano_Cu_LD_34 (sample number 1), Elution: 58.009 min, Period: 1, Cycle(s): 2805 (Experiment 2)	AISNDGPMAVINKR%iTRAQ_8plex_Nterm:::::::::::::iTRAQ_8plex_K::%sample_0%cmpd_5694
11725	tr|A3IPL7|A3IPL7_9CHRO	DLQVSFENATK	3	8.06005	1.106e-14	1	620.699	0	iTRAQ_8plex_Nterm:::::::::::iTRAQ_8plex_K:	0.1753	0.2522	0.2485	0.1824	0.2989	0.2469	0.0681	0.2206	File: Sara_Cyano_Cu_LD_28.5.wiff, Sample: Sara_Cyano_Cu_LD_28.5 (sample number 1), Elution: 60.805 min, Period: 1, Cycle(s): 2614 (Experiment 2)	DLQVSFENATK%iTRAQ_8plex_Nterm:::::::::::iTRAQ_8plex_K:%sample_0%cmpd_1743
11725	tr|A3IPL7|A3IPL7_9CHRO	ATQTPANEQNLSK	3	5.91805	5.538e-08	1	670.715	0	iTRAQ_8plex_Nterm:::::::::::::iTRAQ_8plex_K:	0.0853	0.0857	0.1004	0.0672	0.053	0.0823	0.034	0.0686	File: Sara_Cyano_Cu_LD_34.5.wiff, Sample: Sara_Cyano_Cu_LD_34.5 (sample number 1), Elution: 42.561 min, Period: 1, Cycle(s): 2310 (Experiment 2)	ATQTPANEQNLSK%iTRAQ_8plex_Nterm:::::::::::::iTRAQ_8plex_K:%sample_0%cmpd_5828
11725	tr|A3IPL7|A3IPL7_9CHRO	ATQTPANEQNLSK	3	5.76149	1.417e-07	1	670.712	0	iTRAQ_8plex_Nterm:::::::::::::iTRAQ_8plex_K:	0.1421	0.1713	0.0335	0.1392	0.1735	0.1646	0.0438	0.1226	File: Sara_Cyano_Cu_LD_34.wiff, Sample: Sara_Cyano_Cu_LD_34 (sample number 1), Elution: 42.494 min, Period: 1, Cycle(s): 2239 (Experiment 2)	ATQTPANEQNLSK%iTRAQ_8plex_Nterm:::::::::::::iTRAQ_8plex_K:%sample_0%cmpd_5579
11725	tr|A3IPL7|A3IPL7_9CHRO	AETEIEYHSQIEELTAK	3	5.96932	2.263e-08	1	867.146	0	iTRAQ_8plex_Nterm:::::::::::::::::iTRAQ_8plex_K:	0.2179	0.2236	0.0956	0.1296	0.2844	0.1694	0.0194	0.0392	File: Sara_Cyano_Cu_LD_31.wiff, Sample: Sara_Cyano_Cu_LD_31 (sample number 1), Elution: 64.553 min, Period: 1, Cycle(s): 2720 (Experiment 2)	AETEIEYHSQIEELTAK%iTRAQ_8plex_Nterm:::::::::::::::::iTRAQ_8plex_K:%sample_0%cmpd_3906
11725	tr|A3IQF8|A3IQF8_9CHRO	SIAGPTEGR	2	6.5522	9.355e-10	1	596.36	0	iTRAQ_8plex_Nterm::::::::::	0.4406	0.276	0.6213	0.8256	0.5447	0.4357	0.2528	0.6471	File: Sara_Cyano_Cu_LD_29.wiff, Sample: Sara_Cyano_Cu_LD_29 (sample number 1), Elution: 39.771 min, Period: 1, Cycle(s): 2266 (Experiment 3)	SIAGPTEGR%iTRAQ_8plex_Nterm::::::::::%sample_0%cmpd_1901
11725	tr|A3IQF8|A3IQF8_9CHRO	SIAGPTEGR	2	6.62157	5.864e-10	1	596.351	0	iTRAQ_8plex_Nterm::::::::::	0.6111	0.3521	0.5783	0.6672	0.6604	0.4212	0.209	0.4951	File: Sara_Cyano_Cu_LD_29.5.wiff, Sample: Sara_Cyano_Cu_LD_29.5 (sample number 1), Elution: 39.188 min, Period: 1, Cycle(s): 2265 (Experiment 3)	SIAGPTEGR%iTRAQ_8plex_Nterm::::::::::%sample_0%cmpd_2315
11725	tr|A3IQF8|A3IQF8_9CHRO	SIAGPTEGR	2	6.41607	2.307e-09	1	596.344	0	iTRAQ_8plex_Nterm::::::::::	2.6908	1.28	3.3262	3.787	3.2297	2.3043	1.4196	3.1816	File: Sara_Cyano_Cu_LD_29.5.wiff, Sample: Sara_Cyano_Cu_LD_29.5 (sample number 1), Elution: 40.09 min, Period: 1, Cycle(s): 2279 (Experiment 2)	SIAGPTEGR%iTRAQ_8plex_Nterm::::::::::%sample_0%cmpd_2330
11725	tr|A3IQF8|A3IQF8_9CHRO	DRDIYVYADGEENAK	3	8.27665	1.267e-15	1	789.409	1	iTRAQ_8plex_Nterm:::::::::::::::iTRAQ_8plex_K:	0.0805	0.0952	0.0956	0.2448	0.135	0.0726	0.0632	0.152	File: Sara_Cyano_Cu_LD_34.wiff, Sample: Sara_Cyano_Cu_LD_34 (sample number 1), Elution: 53.171 min, Period: 1, Cycle(s): 2632 (Experiment 2)	DRDIYVYADGEENAK%iTRAQ_8plex_Nterm:::::::::::::::iTRAQ_8plex_K:%sample_0%cmpd_5656
11725	tr|A3IQF8|A3IQF8_9CHRO	SIAGPTEGR	2	5.56805	4.25e-07	1	596.355	0	iTRAQ_8plex_Nterm::::::::::	0.5448	0.4473	0.9367	1.0944	1.2823	1.0166	0.3306	0.5589	File: Sara_Cyano_Cu_LD_30.wiff, Sample: Sara_Cyano_Cu_LD_30 (sample number 1), Elution: 39.391 to 40.534 min, Period: 1, Cycle(s): 2273, 2283 (Experiment 3)	SIAGPTEGR%iTRAQ_8plex_Nterm::::::::::%sample_0%cmpd_2760
11725	tr|A3IQF8|A3IQF8_9CHRO	DRDIYVYADGEENAK	3	7.35027	1.978e-12	1	789.417	1	iTRAQ_8plex_Nterm:::::::::::::::iTRAQ_8plex_K:	0.1374	0.1998	0.2581	0.2688	0.2169	0.213	0.1361	0.3775	File: Sara_Cyano_Cu_LD_34.wiff, Sample: Sara_Cyano_Cu_LD_34 (sample number 1), Elution: 54.176 min, Period: 1, Cycle(s): 2661 (Experiment 2)	DRDIYVYADGEENAK%iTRAQ_8plex_Nterm:::::::::::::::iTRAQ_8plex_K:%sample_0%cmpd_5666
11725	tr|A3IQF8|A3IQF8_9CHRO	DNESFLK	3	5.02108	6.937e-06	1	487.618	0	iTRAQ_8plex_Nterm:::::::iTRAQ_8plex_K:	0.0758	0.0523	0.1147	0.0912	0.1591	0.0581	0.0681	0.3726	File: Sara_Cyano_Cu_LD_29.5.wiff, Sample: Sara_Cyano_Cu_LD_29.5 (sample number 1), Elution: 50.999 min, Period: 1, Cycle(s): 2389 (Experiment 3)	DNESFLK%iTRAQ_8plex_Nterm:::::::iTRAQ_8plex_K:%sample_0%cmpd_2477
11725	tr|A3IQF8|A3IQF8_9CHRO	DRDIYVYADGEENAK	2	6.16289	6.072e-09	1	1183.62	1	iTRAQ_8plex_Nterm:::::::::::::::iTRAQ_8plex_K:	0.0663	0.0523	0.1768	0.1728	0.1398	0.1404	0.0389	0.0833	File: Sara_Cyano_Cu_LD_34.wiff, Sample: Sara_Cyano_Cu_LD_34 (sample number 1), Elution: 53.596 min, Period: 1, Cycle(s): 2639 (Experiment 2)	DRDIYVYADGEENAK%iTRAQ_8plex_Nterm:::::::::::::::iTRAQ_8plex_K:%sample_0%cmpd_5662
11725	tr|A3IQF8|A3IQF8_9CHRO	DRDIYVYADGEENAK	3	5.89677	3.707e-08	1	789.417	1	iTRAQ_8plex_Nterm:::::::::::::::iTRAQ_8plex_K:	0.0663	0.0809	0.0956	0.0768	0.1157	0.0726	0.0535	0.0784	File: Sara_Cyano_Cu_LD_33.5.wiff, Sample: Sara_Cyano_Cu_LD_33.5 (sample number 1), Elution: 53.604 min, Period: 1, Cycle(s): 2656 (Experiment 2)	DRDIYVYADGEENAK%iTRAQ_8plex_Nterm:::::::::::::::iTRAQ_8plex_K:%sample_0%cmpd_5360
11725	tr|A3IQF8|A3IQF8_9CHRO	DRDIYVYADGEENAK	4	5.77329	7.774e-08	1	592.322	1	iTRAQ_8plex_Nterm:::::::::::::::iTRAQ_8plex_K:	0.1516	0.0666	0.0908	0.1248	0.1302	0.0484	0.0972	0.1422	File: Sara_Cyano_Cu_LD_34.wiff, Sample: Sara_Cyano_Cu_LD_34 (sample number 1), Elution: 53.341 min, Period: 1, Cycle(s): 2633 (Experiment 3)	DRDIYVYADGEENAK%iTRAQ_8plex_Nterm:::::::::::::::iTRAQ_8plex_K:%sample_0%cmpd_5657
11725	tr|A3IRY1|A3IRY1_9CHRO	GMLEDAAK	2	5.98997	5.457e-08	1	721.911	0	iTRAQ_8plex_Nterm::::::::iTRAQ_8plex_K:	0.289	0.2807	0.1099	0.1488	0.2844	0.3485	0.4764	0.7452	File: Sara_Cyano_Cu_LD_29.5.wiff, Sample: Sara_Cyano_Cu_LD_29.5 (sample number 1), Elution: 50.488 min, Period: 1, Cycle(s): 2380 (Experiment 2)	GMLEDAAK%iTRAQ_8plex_Nterm::::::::iTRAQ_8plex_K:%sample_0%cmpd_2473
11725	tr|A3IRY1|A3IRY1_9CHRO	GMLEDAAK	3	6.17354	1.736e-08	1	481.62	0	iTRAQ_8plex_Nterm::::::::iTRAQ_8plex_K:	0.0805	0.157	0.0621	0.1296	0.2699	0.2082	0.4424	0.5245	File: Sara_Cyano_Cu_LD_29.5.wiff, Sample: Sara_Cyano_Cu_LD_29.5 (sample number 1), Elution: 50.608 min, Period: 1, Cycle(s): 2381 (Experiment 2)	GMLEDAAK%iTRAQ_8plex_Nterm::::::::iTRAQ_8plex_K:%sample_0%cmpd_2474
11725	tr|A3IRY1|A3IRY1_9CHRO	VLSGDASPEQVTR	2	6.51089	9.338e-10	1	831.953	0	iTRAQ_8plex_Nterm::::::::::::::	0.1469	0.0428	0.1386	0.1536	0.1735	0.3098	0.2139	0.4657	File: Sara_Cyano_Cu_LD_28.wiff, Sample: Sara_Cyano_Cu_LD_28 (sample number 1), Elution: 52.394 min, Period: 1, Cycle(s): 2426 (Experiment 2)	VLSGDASPEQVTR%iTRAQ_8plex_Nterm::::::::::::::%sample_0%cmpd_1143
11725	tr|A3IRY1|A3IRY1_9CHRO	TIEDAYTYEDSELFDK	3	6.46722	9.982e-10	1	849.773	0	iTRAQ_8plex_Nterm::::::::::::::::iTRAQ_8plex_K:	0.1374	0.1427	0.086	0.0912	0.1109	0.1549	0.175	0.4559	File: Sara_Cyano_Cu_LD_29.wiff, Sample: Sara_Cyano_Cu_LD_29 (sample number 1), Elution: 74.709 min, Period: 1, Cycle(s): 3184 (Experiment 2)	TIEDAYTYEDSELFDK%iTRAQ_8plex_Nterm::::::::::::::::iTRAQ_8plex_K:%sample_0%cmpd_2254
11725	tr|A3IW25|A3IW25_9CHRO	EISTDQIDYEAAK	2	6.86089	6.843e-11	1	1046.08	0	iTRAQ_8plex_Nterm:::::::::::::iTRAQ_8plex_K:	0.8385	0.5948	0.8363	0.9408	0.564	0.4841	0.0243	0.0539	File: Sara_Cyano_Cu_LD_31.wiff, Sample: Sara_Cyano_Cu_LD_31 (sample number 1), Elution: 56.907 min, Period: 1, Cycle(s): 2472 (Experiment 2)	EISTDQIDYEAAK%iTRAQ_8plex_Nterm:::::::::::::iTRAQ_8plex_K:%sample_0%cmpd_3839
11725	tr|A3IW25|A3IW25_9CHRO	DATTIQK	2	5.13058	4.477e-06	1	692.941	0	iTRAQ_8plex_Nterm:::::::iTRAQ_8plex_K:	1.8049	1.1848	1.8113	2.0255	1.3449	1.0892	0.0972	0.2059	File: Sara_Cyano_Cu_LD_31.wiff, Sample: Sara_Cyano_Cu_LD_31 (sample number 1), Elution: 41.707 min, Period: 1, Cycle(s): 2269 (Experiment 2)	DATTIQK%iTRAQ_8plex_Nterm:::::::iTRAQ_8plex_K:%sample_0%cmpd_3634
11725	tr|A3IW25|A3IW25_9CHRO	EISTDQIDYEAAK	3	7.74267	1.022e-13	1	697.726	0	iTRAQ_8plex_Nterm:::::::::::::iTRAQ_8plex_K:	0.8622	0.6471	0.8793	0.8976	0.458	0.3728	0.1361	0.1177	File: Sara_Cyano_Cu_LD_31.wiff, Sample: Sara_Cyano_Cu_LD_31 (sample number 1), Elution: 57.673 min, Period: 1, Cycle(s): 2484 (Experiment 2)	EISTDQIDYEAAK%iTRAQ_8plex_Nterm:::::::::::::iTRAQ_8plex_K:%sample_0%cmpd_3850
11725	tr|A3IW25|A3IW25_9CHRO	EISTDQIDYEAAK	3	6.64181	3.253e-10	1	697.719	0	iTRAQ_8plex_Nterm:::::::::::::iTRAQ_8plex_K:	0.2511	0.2141	0.2867	0.3024	0.135	0.1017	0.0389	0.0294	File: Sara_Cyano_Cu_LD_30.5.wiff, Sample: Sara_Cyano_Cu_LD_30.5 (sample number 1), Elution: 56.941 min, Period: 1, Cycle(s): 2504 (Experiment 2)	EISTDQIDYEAAK%iTRAQ_8plex_Nterm:::::::::::::iTRAQ_8plex_K:%sample_0%cmpd_3404
11725	tr|A3IW25|A3IW25_9CHRO	EISTDQIDYEAAK	3	6.44947	1.179e-09	1	697.728	0	iTRAQ_8plex_Nterm:::::::::::::iTRAQ_8plex_K:	0.4927	0.3236	0.4731	0.4752	0.3664	0.213	0.068	0.0196	File: Sara_Cyano_Cu_LD_31.wiff, Sample: Sara_Cyano_Cu_LD_31 (sample number 1), Elution: 56.771 min, Period: 1, Cycle(s): 2470 (Experiment 3)	EISTDQIDYEAAK%iTRAQ_8plex_Nterm:::::::::::::iTRAQ_8plex_K:%sample_0%cmpd_3835
11725	tr|A3IW25|A3IW25_9CHRO	FTGEEK	3	6.17307	8.037e-09	1	440.264	0	iTRAQ_8plex_Nterm::::::iTRAQ_8plex_K:	0.3458	0.0761	0.4492	0.4992	0.3471	0.2227	0.0438	0.0833	File: Sara_Cyano_Cu_LD_29.5.wiff, Sample: Sara_Cyano_Cu_LD_29.5 (sample number 1), Elution: 44.736 min, Period: 1, Cycle(s): 2318 (Experiment 3)	FTGEEK%iTRAQ_8plex_Nterm::::::iTRAQ_8plex_K:%sample_0%cmpd_2386
11725	tr|A3IMW3|A3IMW3_9CHRO	TTESQVPK	2	5.69787	2.002e-07	1	749.447	0	iTRAQ_8plex_Nterm::::::::iTRAQ_8plex_K:	0.27	0.1999	0.5878	0.672	0.4483	0.5277	0.107	0.2843	File: Sara_Cyano_Cu_LD_33.5.wiff, Sample: Sara_Cyano_Cu_LD_33.5 (sample number 1), Elution: 40.328 min, Period: 1, Cycle(s): 2233 (Experiment 3)	TTESQVPK%iTRAQ_8plex_Nterm::::::::iTRAQ_8plex_K:%sample_0%cmpd_5243
11725	tr|A3IMW3|A3IMW3_9CHRO	TTESQVPK	3	5.68318	2.182e-07	1	499.971	0	iTRAQ_8plex_Nterm::::::::iTRAQ_8plex_K:	0.0474	0.019	0.0573	0.0336	0.0482	0.0726	0.0292	0.0343	File: Sara_Cyano_Cu_LD_33.5.wiff, Sample: Sara_Cyano_Cu_LD_33.5 (sample number 1), Elution: 40.107 min, Period: 1, Cycle(s): 2232 (Experiment 2)	TTESQVPK%iTRAQ_8plex_Nterm::::::::iTRAQ_8plex_K:%sample_0%cmpd_5242
11725	tr|A3IMW3|A3IMW3_9CHRO	ALTEAK	3	5.03318	1.688e-05	1	414.273	0	iTRAQ_8plex_Nterm::::::iTRAQ_8plex_K:	0.0426	0.0619	0.1195	0.1008	0.106	0.0871	0.0438	0.0343	File: Sara_Cyano_Cu_LD_29.5.wiff, Sample: Sara_Cyano_Cu_LD_29.5 (sample number 1), Elution: 43.799 min, Period: 1, Cycle(s): 2311 (Experiment 2)	ALTEAK%iTRAQ_8plex_Nterm::::::iTRAQ_8plex_K:%sample_0%cmpd_2377
11725	tr|A3IMW3|A3IMW3_9CHRO	ESAITPTDTEETAITPEVVSEDSSK	3	8.08508	6.212e-15	1	1082.23	0	iTRAQ_8plex_Nterm:::::::::::::::::::::::::iTRAQ_8plex_K:	0.1421	0.0666	0.3441	0.264	0.2362	0.4163	0.0778	0.0931	File: Sara_Cyano_Cu_LD_32.wiff, Sample: Sara_Cyano_Cu_LD_32 (sample number 1), Elution: 65.438 min, Period: 1, Cycle(s): 2967 (Experiment 2)	ESAITPTDTEETAITPEVVSEDSSK%iTRAQ_8plex_Nterm:::::::::::::::::::::::::iTRAQ_8plex_K:%sample_0%cmpd_4626
11725	tr|A3IKK2|A3IKK2_9CHRO	ADLPQNLTQAQR	2	5.66375	2.592e-07	1	829.977	0	iTRAQ_8plex_Nterm:::::::::::::	0.019	0.0238	0.6547	0.6672	0.1832	0.2759	0.034	0.0343	File: Sara_Cyano_Cu_LD_30.wiff, Sample: Sara_Cyano_Cu_LD_30 (sample number 1), Elution: 52.308 min, Period: 1, Cycle(s): 2392 (Experiment 2)	ADLPQNLTQAQR%iTRAQ_8plex_Nterm:::::::::::::%sample_0%cmpd_2920
11725	tr|A3IKK2|A3IKK2_9CHRO	AASQQLTGPEIK	3	6.20905	1.306e-08	1	617.698	0	iTRAQ_8plex_Nterm::::::::::::iTRAQ_8plex_K:			0.0478	0.0384	0.0723	0.0242		0.0294	File: Sara_Cyano_Cu_LD_30.wiff, Sample: Sara_Cyano_Cu_LD_30 (sample number 1), Elution: 51.49 min, Period: 1, Cycle(s): 2383 (Experiment 2)	AASQQLTGPEIK%iTRAQ_8plex_Nterm::::::::::::iTRAQ_8plex_K:%sample_0%cmpd_2909
11725	tr|A3IKK2|A3IKK2_9CHRO	DYFGAHTYER	3	5.61665	3.018e-07	1	521.61	0	iTRAQ_8plex_Nterm:::::::::::	0.0189	0.0619	0.0812	0.2016	0.0193	0.0533			File: Sara_Cyano_Cu_LD_28.5.wiff, Sample: Sara_Cyano_Cu_LD_28.5 (sample number 1), Elution: 49.212 min, Period: 1, Cycle(s): 2383 (Experiment 3)	DYFGAHTYER%iTRAQ_8plex_Nterm:::::::::::%sample_0%cmpd_1600
11725	tr|A3IKK2|A3IKK2_9CHRO	AASQQLTGPEIK	3	5.49292	9.686e-07	1	617.714	0	iTRAQ_8plex_Nterm::::::::::::iTRAQ_8plex_K:	0.0237	0.0333	0.0382	0.048	0.0434	0.0484	0.0243	0.0245	File: Sara_Cyano_Cu_LD_30.5.wiff, Sample: Sara_Cyano_Cu_LD_30.5 (sample number 1), Elution: 51.97 min, Period: 1, Cycle(s): 2401 (Experiment 3)	AASQQLTGPEIK%iTRAQ_8plex_Nterm::::::::::::iTRAQ_8plex_K:%sample_0%cmpd_3341
11725	tr|A3IQ11|A3IQ11_9CHRO	QLNDEELAEEIIATK	3	7.46811	1.18e-12	1	775.447	0	iTRAQ_8plex_Nterm:::::::::::::::iTRAQ_8plex_K:	0.2227	0.1427	0.1816	0.144	0.2314	0.1694	0.0583	0.0882	File: Sara_Cyano_Cu_LD_28.5.wiff, Sample: Sara_Cyano_Cu_LD_28.5 (sample number 1), Elution: 79.269 min, Period: 1, Cycle(s): 3350 (Experiment 2)	QLNDEELAEEIIATK%iTRAQ_8plex_Nterm:::::::::::::::iTRAQ_8plex_K:%sample_0%cmpd_1850
11725	tr|A3IQ11|A3IQ11_9CHRO	QLNDEELAEEIIATKR	3	8.65817	5.992e-17	1	827.477	1	iTRAQ_8plex_Nterm:::::::::::::::iTRAQ_8plex_K::	0.3127	0.2474	0.2055	0.2256	0.1639	0.2082	0.1604	0.0245	File: Sara_Cyano_Cu_LD_31.wiff, Sample: Sara_Cyano_Cu_LD_31 (sample number 1), Elution: 73.801 min, Period: 1, Cycle(s): 3080 (Experiment 2)	QLNDEELAEEIIATKR%iTRAQ_8plex_Nterm:::::::::::::::iTRAQ_8plex_K::%sample_0%cmpd_3960
11725	tr|A3IQ11|A3IQ11_9CHRO	QLNDEELAEEIIATKR	3	5.69518	1.54e-07	1	827.481	1	iTRAQ_8plex_Nterm:::::::::::::::iTRAQ_8plex_K::	0.199	0.1237	0.2007	0.1728	0.1012	0.1501	0.0632	0.0441	File: Sara_Cyano_Cu_LD_31.5.wiff, Sample: Sara_Cyano_Cu_LD_31.5 (sample number 1), Elution: 74.219 min, Period: 1, Cycle(s): 3333 (Experiment 2)	QLNDEELAEEIIATKR%iTRAQ_8plex_Nterm:::::::::::::::iTRAQ_8plex_K::%sample_0%cmpd_4316
11725	tr|A3IVP6|A3IVP6_9CHRO	LPRPAVSEPPISLAER	3	10.131	5.436e-23	1	679.409	0	iTRAQ_8plex_Nterm:::::::::::::::::	0.9285	0.4901	1.037	1.104	1.2678	1.1909	0.6126	1.3138	File: Sara_Cyano_Cu_LD_31.wiff, Sample: Sara_Cyano_Cu_LD_31 (sample number 1), Elution: 64.485 min, Period: 1, Cycle(s): 2719 (Experiment 2)	LPRPAVSEPPISLAER%iTRAQ_8plex_Nterm:::::::::::::::::%sample_0%cmpd_3904
11725	tr|A3IVP6|A3IVP6_9CHRO	LPRPAVSEPPISLAER	3	9.69889	4.115e-21	1	679.411	0	iTRAQ_8plex_Nterm:::::::::::::::::	0.45	0.3045	0.4588	0.5376	0.5977	0.4405	0.175	0.6863	File: Sara_Cyano_Cu_LD_30.5.wiff, Sample: Sara_Cyano_Cu_LD_30.5 (sample number 1), Elution: 64.961 min, Period: 1, Cycle(s): 2726 (Experiment 2)	LPRPAVSEPPISLAER%iTRAQ_8plex_Nterm:::::::::::::::::%sample_0%cmpd_3485
11725	tr|A3IVP6|A3IVP6_9CHRO	LPRPAVSEPPISLAER	3	7.32746	3.166e-12	1	679.411	0	iTRAQ_8plex_Nterm:::::::::::::::::	0.2084	0.1142	0.1864	0.1488	0.1494	0.1694	0.0729	0.2206	File: Sara_Cyano_Cu_LD_30.5.wiff, Sample: Sara_Cyano_Cu_LD_30.5 (sample number 1), Elution: 63.955 min, Period: 1, Cycle(s): 2679 (Experiment 2)	LPRPAVSEPPISLAER%iTRAQ_8plex_Nterm:::::::::::::::::%sample_0%cmpd_3482
11725	tr|A3IVP6|A3IVP6_9CHRO	VQQAYR	2	5.92361	2.362e-08	1	534.816	0	iTRAQ_8plex_Nterm:::::::	0.0663	0.0809	0.0573	0.1632	0.0916	0.1259	0.034	0.2843	File: Sara_Cyano_Cu_LD_28.wiff, Sample: Sara_Cyano_Cu_LD_28 (sample number 1), Elution: 39.119 min, Period: 1, Cycle(s): 2276 (Experiment 2)	VQQAYR%iTRAQ_8plex_Nterm:::::::%sample_0%cmpd_964
11725	tr|A3IVP6|A3IVP6_9CHRO	LPRPAVSEPPISLAER	3	5.5936	3.003e-07	1	679.413	0	iTRAQ_8plex_Nterm:::::::::::::::::	0.0663	0.0476	0.1195	0.0768	0.0675	0.0871	0.0438	0.1373	File: Sara_Cyano_Cu_LD_30.wiff, Sample: Sara_Cyano_Cu_LD_30 (sample number 1), Elution: 64.503 min, Period: 1, Cycle(s): 2664 (Experiment 2)	LPRPAVSEPPISLAER%iTRAQ_8plex_Nterm:::::::::::::::::%sample_0%cmpd_3062
11725	tr|A3IMQ1|A3IMQ1_9CHRO	SMPTSAAADR	2	8.61744	1.301e-16	1	655.856	0	iTRAQ_8plex_Nterm:::::::::::	0.5637	0.4235	0.7455	0.8304	0.8725	0.7794	0.2966	0.4853	File: Sara_Cyano_Cu_LD_31.wiff, Sample: Sara_Cyano_Cu_LD_31 (sample number 1), Elution: 40.158 min, Period: 1, Cycle(s): 2256 (Experiment 2)	SMPTSAAADR%iTRAQ_8plex_Nterm:::::::::::%sample_0%cmpd_3612
11725	tr|A3IMQ1|A3IMQ1_9CHRO	SMPTSAAADR	2	6.49513	1.576e-09	1	655.854	0	iTRAQ_8plex_Nterm:::::::::::	0.1516	0.1142	0.2294	0.312	0.2748	0.3728	0.1215	0.0686	File: Sara_Cyano_Cu_LD_30.5.wiff, Sample: Sara_Cyano_Cu_LD_30.5 (sample number 1), Elution: 40.023 min, Period: 1, Cycle(s): 2278 (Experiment 2)	SMPTSAAADR%iTRAQ_8plex_Nterm:::::::::::%sample_0%cmpd_3183
11725	tr|A3IMQ1|A3IMQ1_9CHRO	TVTTTPFDDQKPGTSGLR	3	6.81992	1.002e-10	1	843.808	0	iTRAQ_8plex_Nterm:::::::::::iTRAQ_8plex_K::::::::	0.2369	0.157	0.4014	0.3792	0.3471	0.3728	0.1945	0.2059	File: Sara_Cyano_Cu_LD_31.wiff, Sample: Sara_Cyano_Cu_LD_31 (sample number 1), Elution: 55.273 min, Period: 1, Cycle(s): 2439 (Experiment 3)	TVTTTPFDDQKPGTSGLR%iTRAQ_8plex_Nterm:::::::::::iTRAQ_8plex_K::::::::%sample_0%cmpd_3816
11725	tr|A3IMQ1|A3IMQ1_9CHRO	TVTTTPFDDQKPGTSGLR	3	5.67376	1.467e-07	1	843.821	0	iTRAQ_8plex_Nterm:::::::::::iTRAQ_8plex_K::::::::	0.2748	0.257	0.4397	0.5232	0.4531	0.4018	0.2431	0.2941	File: Sara_Cyano_Cu_LD_31.5.wiff, Sample: Sara_Cyano_Cu_LD_31.5 (sample number 1), Elution: 55.008 min, Period: 1, Cycle(s): 2524 (Experiment 3)	TVTTTPFDDQKPGTSGLR%iTRAQ_8plex_Nterm:::::::::::iTRAQ_8plex_K::::::::%sample_0%cmpd_4214
11725	tr|A3IW59|A3IW59_9CHRO	QLLAEHEGAIGR	3	10.3007	1.26e-23	1	533.315	0	iTRAQ_8plex_Nterm:::::::::::::	0.0758	0.0285	0.0956	0.0528	0.1205	0.0629	0.0438	0.0049	File: Sara_Cyano_Cu_LD_32.wiff, Sample: Sara_Cyano_Cu_LD_32 (sample number 1), Elution: 52.175 min, Period: 1, Cycle(s): 2467 (Experiment 3)	QLLAEHEGAIGR%iTRAQ_8plex_Nterm:::::::::::::%sample_0%cmpd_4535
11725	tr|A3IW59|A3IW59_9CHRO	QLLAEHEGAIGR	3	8.39373	8.477e-16	1	533.323	0	iTRAQ_8plex_Nterm:::::::::::::	0.0663	0.0238	0.086	0.1008	0.0819	0.0484	0.0049	0.0392	File: Sara_Cyano_Cu_LD_31.5.wiff, Sample: Sara_Cyano_Cu_LD_31.5 (sample number 1), Elution: 51.786 min, Period: 1, Cycle(s): 2431 (Experiment 3)	QLLAEHEGAIGR%iTRAQ_8plex_Nterm:::::::::::::%sample_0%cmpd_4183
11725	tr|A3IW59|A3IW59_9CHRO	QLLAEHEGAIGR	2	7.40647	2.335e-12	1	799.472	0	iTRAQ_8plex_Nterm:::::::::::::	0.2463	0.0761	0.1195	0.336	0.2314	0.2324	0.034	0.0539	File: Sara_Cyano_Cu_LD_31.5.wiff, Sample: Sara_Cyano_Cu_LD_31.5 (sample number 1), Elution: 51.871 min, Period: 1, Cycle(s): 2433 (Experiment 2)	QLLAEHEGAIGR%iTRAQ_8plex_Nterm:::::::::::::%sample_0%cmpd_4186
11725	tr|A3IW59|A3IW59_9CHRO	VVKLEVDPNPDAR	3	5.00664	8.862e-06	1	687.402	1	iTRAQ_8plex_Nterm:::iTRAQ_8plex_K:::::::::::	0.2511	0.1332	0.2772	0.264	0.2266	0.2324		0.0245	File: Sara_Cyano_Cu_LD_33.5.wiff, Sample: Sara_Cyano_Cu_LD_33.5 (sample number 1), Elution: 56.549 min, Period: 1, Cycle(s): 2754 (Experiment 2)	VVKLEVDPNPDAR%iTRAQ_8plex_Nterm:::iTRAQ_8plex_K:::::::::::%sample_0%cmpd_5385
11725	tr|A3IPY0|A3IPY0_9CHRO	ESAESLALSEGK	2	7.95505	3.939e-14	1	915.026	0	iTRAQ_8plex_Nterm::::::::::::iTRAQ_8plex_K:	0.7153	0.5615	0.3106	0.2784	0.7038	0.518	0.9334	2.8139	File: Sara_Cyano_Cu_LD_31.wiff, Sample: Sara_Cyano_Cu_LD_31 (sample number 1), Elution: 54.49 min, Period: 1, Cycle(s): 2429 (Experiment 2)	ESAESLALSEGK%iTRAQ_8plex_Nterm::::::::::::iTRAQ_8plex_K:%sample_0%cmpd_3807
11725	tr|A3IPY0|A3IPY0_9CHRO	ESAESLALSEGK	3	8.4643	5.669e-16	1	610.36	0	iTRAQ_8plex_Nterm::::::::::::iTRAQ_8plex_K:	0.2179	0.1618	0.1673	0.0768	0.2169	0.1888	0.2139	0.9756	File: Sara_Cyano_Cu_LD_31.wiff, Sample: Sara_Cyano_Cu_LD_31 (sample number 1), Elution: 55.29 min, Period: 1, Cycle(s): 2440 (Experiment 2)	ESAESLALSEGK%iTRAQ_8plex_Nterm::::::::::::iTRAQ_8plex_K:%sample_0%cmpd_3819
11725	tr|A3IPY0|A3IPY0_9CHRO	ESAESLALSEGK	3	7.93662	4.571e-14	1	610.356	0	iTRAQ_8plex_Nterm::::::::::::iTRAQ_8plex_K:	0.0995	0.1142	0.0956	0.2016	0.2266	0.1259	0.3452	0.7059	File: Sara_Cyano_Cu_LD_31.wiff, Sample: Sara_Cyano_Cu_LD_31 (sample number 1), Elution: 54.251 min, Period: 1, Cycle(s): 2427 (Experiment 2)	ESAESLALSEGK%iTRAQ_8plex_Nterm::::::::::::iTRAQ_8plex_K:%sample_0%cmpd_3803
11725	tr|A3IPY0|A3IPY0_9CHRO	ESAESLALSEGK	2	6.82818	1.892e-10	1	915.018	0	iTRAQ_8plex_Nterm::::::::::::iTRAQ_8plex_K:	0.3221	0.2903	0.086	0.1968	0.2989	0.2227	0.4959	1.5344	File: Sara_Cyano_Cu_LD_30.5.wiff, Sample: Sara_Cyano_Cu_LD_30.5 (sample number 1), Elution: 54.506 min, Period: 1, Cycle(s): 2439 (Experiment 2)	ESAESLALSEGK%iTRAQ_8plex_Nterm::::::::::::iTRAQ_8plex_K:%sample_0%cmpd_3380
11725	tr|A3IPY0|A3IPY0_9CHRO	ESAESLALSEGK	3	7.93647	4.576e-14	1	610.357	0	iTRAQ_8plex_Nterm::::::::::::iTRAQ_8plex_K:	0.1658	0.0904	0.0287	0.048	0.1012	0.121	0.1458	0.4559	File: Sara_Cyano_Cu_LD_30.5.wiff, Sample: Sara_Cyano_Cu_LD_30.5 (sample number 1), Elution: 55.425 min, Period: 1, Cycle(s): 2457 (Experiment 2)	ESAESLALSEGK%iTRAQ_8plex_Nterm::::::::::::iTRAQ_8plex_K:%sample_0%cmpd_3391
11725	tr|A3IPY0|A3IPY0_9CHRO	ESAESLALSEGK	3	5.49966	8.371e-07	1	610.357	0	iTRAQ_8plex_Nterm::::::::::::iTRAQ_8plex_K:	0.0379	0.0381	0.0096	0.0384	0.0434	0.0387	0.0438	0.1079	File: Sara_Cyano_Cu_LD_31.5.wiff, Sample: Sara_Cyano_Cu_LD_31.5 (sample number 1), Elution: 54.291 min, Period: 1, Cycle(s): 2503 (Experiment 2)	ESAESLALSEGK%iTRAQ_8plex_Nterm::::::::::::iTRAQ_8plex_K:%sample_0%cmpd_4210
11725	tr|A3IPY0|A3IPY0_9CHRO	ESAESLALSEGKEAYAIIK	3	6.58982	3.523e-10	1	974.571	1	iTRAQ_8plex_Nterm::::::::::::iTRAQ_8plex_K:::::::iTRAQ_8plex_K:	0.4453	0.433	0.1959	0.2352	0.2844	0.2372	0.6126	0.0245	File: Sara_Cyano_Cu_LD_31.wiff, Sample: Sara_Cyano_Cu_LD_31 (sample number 1), Elution: 76.986 min, Period: 1, Cycle(s): 3183 (Experiment 2)	ESAESLALSEGKEAYAIIK%iTRAQ_8plex_Nterm::::::::::::iTRAQ_8plex_K:::::::iTRAQ_8plex_K:%sample_0%cmpd_3983
11725	tr|A3IPY0|A3IPY0_9CHRO	ESAESLALSEGKEAYAIIK	3	6.79465	9.229e-11	1	974.562	1	iTRAQ_8plex_Nterm::::::::::::iTRAQ_8plex_K:::::::iTRAQ_8plex_K:	0.5211	0.3902	0.2342	0.096	0.2651	0.1404	0.6563	0.0147	File: Sara_Cyano_Cu_LD_31.5.wiff, Sample: Sara_Cyano_Cu_LD_31.5 (sample number 1), Elution: 77.236 min, Period: 1, Cycle(s): 3477 (Experiment 2)	ESAESLALSEGKEAYAIIK%iTRAQ_8plex_Nterm::::::::::::iTRAQ_8plex_K:::::::iTRAQ_8plex_K:%sample_0%cmpd_4324
11725	tr|A3IPY0|A3IPY0_9CHRO	ESAESLALSEGKEAYAIIK	4	6.68373	1.98e-10	1	731.188	1	iTRAQ_8plex_Nterm::::::::::::iTRAQ_8plex_K:::::::iTRAQ_8plex_K:	0.2511	0.2569	0.086	0.0864	0.1205	0.1113	0.4084		File: Sara_Cyano_Cu_LD_31.wiff, Sample: Sara_Cyano_Cu_LD_31 (sample number 1), Elution: 76.782 min, Period: 1, Cycle(s): 3174 (Experiment 2)	ESAESLALSEGKEAYAIIK%iTRAQ_8plex_Nterm::::::::::::iTRAQ_8plex_K:::::::iTRAQ_8plex_K:%sample_0%cmpd_3982
11725	tr|A3IPY0|A3IPY0_9CHRO	ESAESLALSEGKEAYAIIK	4	6.52895	5.63e-10	1	731.186	1	iTRAQ_8plex_Nterm::::::::::::iTRAQ_8plex_K:::::::iTRAQ_8plex_K:	0.2179	0.2046	0.0669	0.1488	0.1784	0.1404	0.4132	0.0049	File: Sara_Cyano_Cu_LD_31.5.wiff, Sample: Sara_Cyano_Cu_LD_31.5 (sample number 1), Elution: 76.963 min, Period: 1, Cycle(s): 3464 (Experiment 2)	ESAESLALSEGKEAYAIIK%iTRAQ_8plex_Nterm::::::::::::iTRAQ_8plex_K:::::::iTRAQ_8plex_K:%sample_0%cmpd_4323
11725	tr|A3IPY0|A3IPY0_9CHRO	ESAESLALSEGKEAYAIIK	4	5.96219	2.116e-08	1	731.187	1	iTRAQ_8plex_Nterm::::::::::::iTRAQ_8plex_K:::::::iTRAQ_8plex_K:	0.2795	0.3616	0.0717	0.1152	0.1591	0.121	0.5299	0.0245	File: Sara_Cyano_Cu_LD_31.wiff, Sample: Sara_Cyano_Cu_LD_31 (sample number 1), Elution: 77.855 min, Period: 1, Cycle(s): 3222 (Experiment 2)	ESAESLALSEGKEAYAIIK%iTRAQ_8plex_Nterm::::::::::::iTRAQ_8plex_K:::::::iTRAQ_8plex_K:%sample_0%cmpd_3986
11725	tr|A3IGW3|A3IGW3_9CHRO	VRDESVPGPNPYR	2	6.45735	1.811e-09	1	895.481	1	iTRAQ_8plex_Nterm::::::::::::::	0.0237	0.0333	0.0382	0.0336	0.0386	0.0339		0.0196	File: Sara_Cyano_Cu_LD_34.wiff, Sample: Sara_Cyano_Cu_LD_34 (sample number 1), Elution: 46.479 min, Period: 1, Cycle(s): 2368 (Experiment 2)	VRDESVPGPNPYR%iTRAQ_8plex_Nterm::::::::::::::%sample_0%cmpd_5613
11725	tr|A3IGW3|A3IGW3_9CHRO	GNESSGVSEPVK	3	7.62925	4.25e-13	1	600.01	0	iTRAQ_8plex_Nterm::::::::::::iTRAQ_8plex_K:	0.1516	0.2427	0.2151	0.1968	0.1928	0.2905	0.0875	0.0882	File: Sara_Cyano_Cu_LD_33.5.wiff, Sample: Sara_Cyano_Cu_LD_33.5 (sample number 1), Elution: 41.621 min, Period: 1, Cycle(s): 2246 (Experiment 2)	GNESSGVSEPVK%iTRAQ_8plex_Nterm::::::::::::iTRAQ_8plex_K:%sample_0%cmpd_5265
11725	tr|A3IGW3|A3IGW3_9CHRO	VRDESVPGPNPYR	3	7.50379	1.054e-12	1	597.336	1	iTRAQ_8plex_Nterm::::::::::::::	0.1374	0.0428	0.1004	0.1632	0.0627	0.0775	0.0243	0.0147	File: Sara_Cyano_Cu_LD_33.5.wiff, Sample: Sara_Cyano_Cu_LD_33.5 (sample number 1), Elution: 47.425 min, Period: 1, Cycle(s): 2431 (Experiment 2)	VRDESVPGPNPYR%iTRAQ_8plex_Nterm::::::::::::::%sample_0%cmpd_5315
11725	tr|A3IGW3|A3IGW3_9CHRO	GNESSGVSEPVK	2	5.449	8.864e-07	1	899.504	0	iTRAQ_8plex_Nterm::::::::::::iTRAQ_8plex_K:	0.559	0.6662	0.7025	0.7872	0.7134	0.7116	0.0389	0.1029	File: Sara_Cyano_Cu_LD_33.5.wiff, Sample: Sara_Cyano_Cu_LD_33.5 (sample number 1), Elution: 41.74 min, Period: 1, Cycle(s): 2247 (Experiment 2)	GNESSGVSEPVK%iTRAQ_8plex_Nterm::::::::::::iTRAQ_8plex_K:%sample_0%cmpd_5267
11725	tr|A3IGW3|A3IGW3_9CHRO	VRDESVPGPNPYR	2	6.6802	4.056e-10	1	895.492	1	iTRAQ_8plex_Nterm::::::::::::::	0.1232	0.119	0.0812	0.1584	0.0771	0.0436	0.034	0.0343	File: Sara_Cyano_Cu_LD_33.5.wiff, Sample: Sara_Cyano_Cu_LD_33.5 (sample number 1), Elution: 46.591 min, Period: 1, Cycle(s): 2385 (Experiment 2)	VRDESVPGPNPYR%iTRAQ_8plex_Nterm::::::::::::::%sample_0%cmpd_5314
11725	tr|A3IGW3|A3IGW3_9CHRO	VRDESVPGPNPYR	3	6.04545	2.533e-08	1	597.34	1	iTRAQ_8plex_Nterm::::::::::::::	0.0616	0.0333	0.0287	0.048	0.0241	0.0726	0.0146	0.0441	File: Sara_Cyano_Cu_LD_34.wiff, Sample: Sara_Cyano_Cu_LD_34 (sample number 1), Elution: 46.292 min, Period: 1, Cycle(s): 2366 (Experiment 2)	VRDESVPGPNPYR%iTRAQ_8plex_Nterm::::::::::::::%sample_0%cmpd_5611
11725	tr|A3IGW3|A3IGW3_9CHRO	VRDESVPGPNPYR	3	5.2566	2.495e-06	1	597.327	1	iTRAQ_8plex_Nterm::::::::::::::	0.0237	0.0048	0.0287	0.072	0.0337	0.0533	0.0389	0.0245	File: Sara_Cyano_Cu_LD_33.5.wiff, Sample: Sara_Cyano_Cu_LD_33.5 (sample number 1), Elution: 46.421 min, Period: 1, Cycle(s): 2381 (Experiment 2)	VRDESVPGPNPYR%iTRAQ_8plex_Nterm::::::::::::::%sample_0%cmpd_5312
11725	tr|A3IGW3|A3IGW3_9CHRO	VRDESVPGPNPYR	3	5.04864	7.565e-06	1	597.333	1	iTRAQ_8plex_Nterm::::::::::::::	0.0521		0.0717	0.1008	0.0723	0.092	0.0632	0.0882	File: Sara_Cyano_Cu_LD_33.wiff, Sample: Sara_Cyano_Cu_LD_33 (sample number 1), Elution: 47.102 min, Period: 1, Cycle(s): 2382 (Experiment 3)	VRDESVPGPNPYR%iTRAQ_8plex_Nterm::::::::::::::%sample_0%cmpd_5066
11725	tr|A3IUK3|A3IUK3_9CHRO	SSEDNQAVLQDR	2	9.04767	2.556e-18	1	833.433	0	iTRAQ_8plex_Nterm:::::::::::::	0.27	0.119	0.1959	0.1824	0.4724	0.3921	0.914	2.5443	File: Sara_Cyano_Cu_LD_32.wiff, Sample: Sara_Cyano_Cu_LD_32 (sample number 1), Elution: 42.03 min, Period: 1, Cycle(s): 2252 (Experiment 3)	SSEDNQAVLQDR%iTRAQ_8plex_Nterm:::::::::::::%sample_0%cmpd_4410
11725	tr|A3IUK3|A3IUK3_9CHRO	LSASTGTGTDR	2	6.06927	2.57e-08	1	685.368	0	iTRAQ_8plex_Nterm::::::::::::	0.1469	0.0476	0.1243	0.144	0.2025	0.1985	0.2528	0.9609	File: Sara_Cyano_Cu_LD_29.5.wiff, Sample: Sara_Cyano_Cu_LD_29.5 (sample number 1), Elution: 40.311 min, Period: 1, Cycle(s): 2280 (Experiment 3)	LSASTGTGTDR%iTRAQ_8plex_Nterm::::::::::::%sample_0%cmpd_2331
11725	tr|A3IUK3|A3IUK3_9CHRO	LSASTGTGTDR	2	5.77764	1.515e-07	1	685.376	0	iTRAQ_8plex_Nterm::::::::::::	0.0758	0.019	0.1099	0.1536	0.1494	0.0775	0.3111	0.9265	File: Sara_Cyano_Cu_LD_29.wiff, Sample: Sara_Cyano_Cu_LD_29 (sample number 1), Elution: 39.481 min, Period: 1, Cycle(s): 2264 (Experiment 2)	LSASTGTGTDR%iTRAQ_8plex_Nterm::::::::::::%sample_0%cmpd_1898
11725	tr|A3IRR7|A3IRR7_9CHRO	ASQIASSPR	2	9.75933	2.103e-21	1	610.864	0	iTRAQ_8plex_Nterm::::::::::	0.0995	0.0428	0.1386	0.1392	0.1157	0.0775	0.3452	0.7746	File: Sara_Cyano_Cu_LD_32.wiff, Sample: Sara_Cyano_Cu_LD_32 (sample number 1), Elution: 39.069 min, Period: 1, Cycle(s): 2228 (Experiment 2)	ASQIASSPR%iTRAQ_8plex_Nterm::::::::::%sample_0%cmpd_4372
11725	tr|A3IRR7|A3IRR7_9CHRO	ASQIASSPR	2	7.74904	1.157e-13	1	610.872	0	iTRAQ_8plex_Nterm::::::::::	0.1279	0.0571	0.1243	0.1488	0.1205	0.1017	0.4035	1.005	File: Sara_Cyano_Cu_LD_32.5.wiff, Sample: Sara_Cyano_Cu_LD_32.5 (sample number 1), Elution: 38.715 min, Period: 1, Cycle(s): 2213 (Experiment 2)	ASQIASSPR%iTRAQ_8plex_Nterm::::::::::%sample_0%cmpd_4694
11725	tr|A3IRR7|A3IRR7_9CHRO	ASQIASSPR	2	7.47438	9.696e-13	1	610.864	0	iTRAQ_8plex_Nterm::::::::::	0.0332	0.0285	0.086	0.2064	0.0868	0.0726	0.3938	0.9363	File: Sara_Cyano_Cu_LD_33.wiff, Sample: Sara_Cyano_Cu_LD_33 (sample number 1), Elution: 39.426 min, Period: 1, Cycle(s): 2228 (Experiment 2)	ASQIASSPR%iTRAQ_8plex_Nterm::::::::::%sample_0%cmpd_4977
11725	tr|A3IRR7|A3IRR7_9CHRO	CETACPTDFLSIR	3	5.3495	1.058e-06	1	618.031	0	iTRAQ_8plex_Nterm:MMTS::::MMTS:::::::::	0.0189	0.0238	0.0191	0.0576	0.0434	0.0436	0.0438	0.0441	File: Sara_Cyano_Cu_LD_29.wiff, Sample: Sara_Cyano_Cu_LD_29 (sample number 1), Elution: 62.94 min, Period: 1, Cycle(s): 2757 (Experiment 3)	CETACPTDFLSIR%iTRAQ_8plex_Nterm:MMTS::::MMTS:::::::::%sample_0%cmpd_2169
11725	tr|A3ITD9|A3ITD9_9CHRO	DGNQGEEAAFK	3	6.7906	1.898e-10	1	592.003	0	iTRAQ_8plex_Nterm:::::::::::iTRAQ_8plex_K:	0.0616	0.0238	0.0478	0.0384	0.1253	0.0823	0.1313	0.2843	File: Sara_Cyano_Cu_LD_32.5.wiff, Sample: Sara_Cyano_Cu_LD_32.5 (sample number 1), Elution: 44.995 min, Period: 1, Cycle(s): 2285 (Experiment 2)	DGNQGEEAAFK%iTRAQ_8plex_Nterm:::::::::::iTRAQ_8plex_K:%sample_0%cmpd_4785
11725	tr|A3ITD9|A3ITD9_9CHRO	GFTDPDR	2	7.51507	2.531e-12	1	556.305	0	iTRAQ_8plex_Nterm::::::::	0.0426	0.1523	0.2055	0.2976	0.4531	0.1259	0.2917	0.8138	File: Sara_Cyano_Cu_LD_29.5.wiff, Sample: Sara_Cyano_Cu_LD_29.5 (sample number 1), Elution: 42.336 min, Period: 1, Cycle(s): 2297 (Experiment 3)	GFTDPDR%iTRAQ_8plex_Nterm::::::::%sample_0%cmpd_2355
11725	tr|A3ITD9|A3ITD9_9CHRO	GFTDPDR	2	8.24693	7.232e-15	1	556.31	0	iTRAQ_8plex_Nterm::::::::	0.0995	0.0999	0.172	0.2064	0.3808	0.1598	0.1653	0.7304	File: Sara_Cyano_Cu_LD_30.wiff, Sample: Sara_Cyano_Cu_LD_30 (sample number 1), Elution: 42.102 min, Period: 1, Cycle(s): 2297 (Experiment 2)	GFTDPDR%iTRAQ_8plex_Nterm::::::::%sample_0%cmpd_2778
11725	tr|A3III5|A3III5_9CHRO	QVQIASDIAR	2	6.97218	4.837e-11	1	702.918	0	iTRAQ_8plex_Nterm:::::::::::	0.1516	0.1094	0.3775	0.3696	0.2507	0.334	0.0875	0.1078	File: Sara_Cyano_Cu_LD_28.wiff, Sample: Sara_Cyano_Cu_LD_28 (sample number 1), Elution: 53.33 min, Period: 1, Cycle(s): 2448 (Experiment 2)	QVQIASDIAR%iTRAQ_8plex_Nterm:::::::::::%sample_0%cmpd_1153
11725	tr|A3III5|A3III5_9CHRO	KIEPQVLINFR	3	8.05472	1.394e-14	1	655.746	1	iTRAQ_8plex_Nterm:iTRAQ_8plex_K:::::::::::	0.1658	0.1332	0.3393	0.5568	0.3326	0.3485	0.1118	0.2451	File: Sara_Cyano_Cu_LD_29.5.wiff, Sample: Sara_Cyano_Cu_LD_29.5 (sample number 1), Elution: 68.502 min, Period: 1, Cycle(s): 2841 (Experiment 2)	KIEPQVLINFR%iTRAQ_8plex_Nterm:iTRAQ_8plex_K:::::::::::%sample_0%cmpd_2663
11725	tr|A3III5|A3III5_9CHRO	KIEPQVLINFR	3	5.59366	3.78e-07	1	655.76	1	iTRAQ_8plex_Nterm:iTRAQ_8plex_K:::::::::::	0.2511	0.0952	0.4253	0.5616	0.3278	0.3679	0.0632	0.2059	File: Sara_Cyano_Cu_LD_30.wiff, Sample: Sara_Cyano_Cu_LD_30 (sample number 1), Elution: 68.847 min, Period: 1, Cycle(s): 2814 (Experiment 2)	KIEPQVLINFR%iTRAQ_8plex_Nterm:iTRAQ_8plex_K:::::::::::%sample_0%cmpd_3092
11725	tr|A3IMU7|A3IMU7_9CHRO	ALDDDLQSAGAK	3	7.50186	1.133e-12	1	604.689	0	iTRAQ_8plex_Nterm::::::::::::iTRAQ_8plex_K:	0.9143	0.8803	0.8698	0.9216	0.887	0.9537	1.6286	2.3874	File: Sara_Cyano_Cu_LD_31.wiff, Sample: Sara_Cyano_Cu_LD_31 (sample number 1), Elution: 54.013 to 54.371 min, Period: 1, Cycle(s): 2425, 2428 (Experiment 2)	ALDDDLQSAGAK%iTRAQ_8plex_Nterm::::::::::::iTRAQ_8plex_K:%sample_0%cmpd_3805
11725	tr|A3IMU7|A3IMU7_9CHRO	SSSMATSDGPDGK	3	7.29197	5.956e-12	1	616.655	0	iTRAQ_8plex_Nterm:::::::::::::iTRAQ_8plex_K:	0.1137	0.0619	0.0765	0.0816	0.0868	0.0629	0.1021	0.0637	File: Sara_Cyano_Cu_LD_34.wiff, Sample: Sara_Cyano_Cu_LD_34 (sample number 1), Elution: 40.993 min, Period: 1, Cycle(s): 2220 (Experiment 2)	SSSMATSDGPDGK%iTRAQ_8plex_Nterm:::::::::::::iTRAQ_8plex_K:%sample_0%cmpd_5557
11725	tr|A3IPM2|A3IPM2_9CHRO	VAETIIQRPEDALSNR	3	8.03279	1.429e-14	1	706.08	0	iTRAQ_8plex_Nterm:::::::::::::::::	0.3695	0.2807	0.1147	0.24	0.2458	0.121	0.1361	0.2941	File: Sara_Cyano_Cu_LD_28.5.wiff, Sample: Sara_Cyano_Cu_LD_28.5 (sample number 1), Elution: 65.113 min, Period: 1, Cycle(s): 2756 (Experiment 2)	VAETIIQRPEDALSNR%iTRAQ_8plex_Nterm:::::::::::::::::%sample_0%cmpd_1778
11725	tr|A3IPM2|A3IPM2_9CHRO	VAETIIQRPEDALSNR	3	5.59464	3.316e-07	1	706.075	0	iTRAQ_8plex_Nterm:::::::::::::::::	0.0947	0.1285	0.0717	0.1056	0.2169	0.1017	0.0632	0.2451	File: Sara_Cyano_Cu_LD_29.wiff, Sample: Sara_Cyano_Cu_LD_29 (sample number 1), Elution: 65.137 min, Period: 1, Cycle(s): 2817 (Experiment 2)	VAETIIQRPEDALSNR%iTRAQ_8plex_Nterm:::::::::::::::::%sample_0%cmpd_2194
11725	tr|A3IPM2|A3IPM2_9CHRO	VLELIVQRPEDTPGEPSR	3	6.43408	1.677e-09	1	780.455	0	iTRAQ_8plex_Nterm:::::::::::::::::::	0.1895	0.0476	0.1051	0.1248	0.1012	0.092	0.141	0.3481	File: Sara_Cyano_Cu_LD_28.wiff, Sample: Sara_Cyano_Cu_LD_28 (sample number 1), Elution: 75.534 min, Period: 1, Cycle(s): 3116 (Experiment 2)	VLELIVQRPEDTPGEPSR%iTRAQ_8plex_Nterm:::::::::::::::::::%sample_0%cmpd_1352
11725	tr|A3IPM2|A3IPM2_9CHRO	VLELIVQRPEDTPGEPSR	3	5.62941	2.441e-07	1	780.444	0	iTRAQ_8plex_Nterm:::::::::::::::::::	0.2369	0.0666	0.0956	0.12	0.0964	0.0581	0.1264	0.4559	File: Sara_Cyano_Cu_LD_28.wiff, Sample: Sara_Cyano_Cu_LD_28 (sample number 1), Elution: 76.539 min, Period: 1, Cycle(s): 3160 (Experiment 2)	VLELIVQRPEDTPGEPSR%iTRAQ_8plex_Nterm:::::::::::::::::::%sample_0%cmpd_1357
11725	tr|A3IKJ6|A3IKJ6_9CHRO	EDVSLVESFIQDHQR	3	8.7226	3.942e-17	1	702.719	0	iTRAQ_8plex_Nterm::::::::::::::::	0.0237	0.0428	0.0191	0.0576	0.0289	0.0387	0.0146	0.0098	File: Sara_Cyano_Cu_LD_28.5.wiff, Sample: Sara_Cyano_Cu_LD_28.5 (sample number 1), Elution: 78.877 min, Period: 1, Cycle(s): 3336 (Experiment 2)	EDVSLVESFIQDHQR%iTRAQ_8plex_Nterm::::::::::::::::%sample_0%cmpd_1847
11725	tr|A3IKJ6|A3IKJ6_9CHRO	TSLQNPVVPEHSLER	3	5.68759	1.804e-07	1	670.718	0	iTRAQ_8plex_Nterm::::::::::::::::	0.0426	0.0333		0.0336	0.0578	0.0678	0.0243	0.0294	File: Sara_Cyano_Cu_LD_32.5.wiff, Sample: Sara_Cyano_Cu_LD_32.5 (sample number 1), Elution: 53.064 min, Period: 1, Cycle(s): 2567 (Experiment 2)	TSLQNPVVPEHSLER%iTRAQ_8plex_Nterm::::::::::::::::%sample_0%cmpd_4848
11725	tr|A3IUB5|A3IUB5_9CHRO	GWTGPTEVDGK	3	6.74789	2.7e-10	1	585.661	0	iTRAQ_8plex_Nterm:::::::::::iTRAQ_8plex_K:	0.4027	0.3426	0.3728	0.4032	0.5929	0.4212	0.034	0.0784	File: Sara_Cyano_Cu_LD_29.5.wiff, Sample: Sara_Cyano_Cu_LD_29.5 (sample number 1), Elution: 53.757 to 54.012 min, Period: 1, Cycle(s): 2446 (Experiment 2), 2449 (Experiment 3)	GWTGPTEVDGK%iTRAQ_8plex_Nterm:::::::::::iTRAQ_8plex_K:%sample_0%cmpd_2516
11725	tr|A3IUB5|A3IUB5_9CHRO	GWTGPTEVDGK	3	6.33853	4.175e-09	1	585.672	0	iTRAQ_8plex_Nterm:::::::::::iTRAQ_8plex_K:	0.1848	0.1142	0.1099	0.192	0.2507	0.2178		0.0147	File: Sara_Cyano_Cu_LD_29.wiff, Sample: Sara_Cyano_Cu_LD_29 (sample number 1), Elution: 53.422 min, Period: 1, Cycle(s): 2486 (Experiment 3)	GWTGPTEVDGK%iTRAQ_8plex_Nterm:::::::::::iTRAQ_8plex_K:%sample_0%cmpd_2075
11725	tr|A3IUB5|A3IUB5_9CHRO	DYAVEVDQPGAVEAGNTHR	3	7.55451	3.994e-13	1	778.081	0	iTRAQ_8plex_Nterm::::::::::::::::::::	0.0474	0.0428	0.0478	0.0624	0.0868	0.0678		0.0147	File: Sara_Cyano_Cu_LD_32.5.wiff, Sample: Sara_Cyano_Cu_LD_32.5 (sample number 1), Elution: 51.056 min, Period: 1, Cycle(s): 2488 (Experiment 2)	DYAVEVDQPGAVEAGNTHR%iTRAQ_8plex_Nterm::::::::::::::::::::%sample_0%cmpd_4835
11725	tr|A3ISE7|A3ISE7_9CHRO	TSLEQTR	2	8.6164	1.796e-16	1	569.842	0	iTRAQ_8plex_Nterm::::::::	0.5495	0.2903	0.3536	0.2496	0.3567	0.3098	0.1118	0.25	File: Sara_Cyano_Cu_LD_30.5.wiff, Sample: Sara_Cyano_Cu_LD_30.5 (sample number 1), Elution: 39.223 min, Period: 1, Cycle(s): 2270 (Experiment 2)	TSLEQTR%iTRAQ_8plex_Nterm::::::::%sample_0%cmpd_3172
11725	tr|A3ISE7|A3ISE7_9CHRO	DSHFLDDEGFEK	3	5.63737	1.899e-07	1	683.01	0	iTRAQ_8plex_Nterm::::::::::::iTRAQ_8plex_K:	0.2653	0.0952	0.0096	0.0912	0.2073	0.0726	0.0146	0.0833	File: Sara_Cyano_Cu_LD_34.wiff, Sample: Sara_Cyano_Cu_LD_34 (sample number 1), Elution: 58.435 min, Period: 1, Cycle(s): 2815 (Experiment 2)	DSHFLDDEGFEK%iTRAQ_8plex_Nterm::::::::::::iTRAQ_8plex_K:%sample_0%cmpd_5697
11725	tr|A3IPC8|A3IPC8_9CHRO	GLVNVDQSK	3	8.24595	2.949e-15	1	523.329	0	iTRAQ_8plex_Nterm:::::::::iTRAQ_8plex_K:	0.0995	0.1332	0.129	0.0816	0.1446	0.121	0.0389	0.0686	File: Sara_Cyano_Cu_LD_29.5.wiff, Sample: Sara_Cyano_Cu_LD_29.5 (sample number 1), Elution: 49.28 min, Period: 1, Cycle(s): 2369 (Experiment 3)	GLVNVDQSK%iTRAQ_8plex_Nterm:::::::::iTRAQ_8plex_K:%sample_0%cmpd_2450
11725	tr|A3IPC8|A3IPC8_9CHRO	DAGEAESVIIK	3	5.95589	4.526e-08	1	580.691	0	iTRAQ_8plex_Nterm:::::::::::iTRAQ_8plex_K:	0.0995	0.0809	0.0335	0.0144	0.1157	0.0775	0.0292	0.0784	File: Sara_Cyano_Cu_LD_30.wiff, Sample: Sara_Cyano_Cu_LD_30 (sample number 1), Elution: 55.988 min, Period: 1, Cycle(s): 2479 (Experiment 3)	DAGEAESVIIK%iTRAQ_8plex_Nterm:::::::::::iTRAQ_8plex_K:%sample_0%cmpd_2961
11725	tr|A3IPC8|A3IPC8_9CHRO	DAGEAESVIIK	3	5.00492	9.78e-06	1	580.678	0	iTRAQ_8plex_Nterm:::::::::::iTRAQ_8plex_K:	0.1184	0.0904	0.0478	0.1152	0.135	0.1501	0.0778	0.1275	File: Sara_Cyano_Cu_LD_29.5.wiff, Sample: Sara_Cyano_Cu_LD_29.5 (sample number 1), Elution: 56.14 min, Period: 1, Cycle(s): 2508 (Experiment 2)	DAGEAESVIIK%iTRAQ_8plex_Nterm:::::::::::iTRAQ_8plex_K:%sample_0%cmpd_2538
11725	tr|A3IYI3|A3IYI3_9CHRO	SGAVESLVEDATK	3	6.34594	4.643e-09	1	638.709	0	iTRAQ_8plex_Nterm:::::::::::::iTRAQ_8plex_K:	0.109	0.0381	0.0239	0.024	0.0241	0.0871			File: Sara_Cyano_Cu_LD_30.wiff, Sample: Sara_Cyano_Cu_LD_30 (sample number 1), Elution: 72.033 min, Period: 1, Cycle(s): 2911 (Experiment 2)	SGAVESLVEDATK%iTRAQ_8plex_Nterm:::::::::::::iTRAQ_8plex_K:%sample_0%cmpd_3117
11725	tr|A3IYI3|A3IYI3_9CHRO	SGAVESLVEDATK	3	7.15808	1.718e-11	1	638.709	0	iTRAQ_8plex_Nterm:::::::::::::iTRAQ_8plex_K:	0.1421	0.0619	0.0382	0.024	0.1302	0.0726	0.0146	0.0196	File: Sara_Cyano_Cu_LD_29.5.wiff, Sample: Sara_Cyano_Cu_LD_29.5 (sample number 1), Elution: 72.061 min, Period: 1, Cycle(s): 2963 (Experiment 2)	SGAVESLVEDATK%iTRAQ_8plex_Nterm:::::::::::::iTRAQ_8plex_K:%sample_0%cmpd_2691
11725	tr|A3IYI3|A3IYI3_9CHRO	AIADTPDTPEYVEIGFEK	3	6.64206	4.021e-10	1	868.48	0	iTRAQ_8plex_Nterm::::::::::::::::::iTRAQ_8plex_K:	0.2369	0.2141	0.2294	0.2208	0.1253	0.1936	0.0194	0.0539	File: Sara_Cyano_Cu_LD_29.wiff, Sample: Sara_Cyano_Cu_LD_29 (sample number 1), Elution: 73.892 min, Period: 1, Cycle(s): 3148 (Experiment 2)	AIADTPDTPEYVEIGFEK%iTRAQ_8plex_Nterm::::::::::::::::::iTRAQ_8plex_K:%sample_0%cmpd_2250
11725	tr|A3IYI3|A3IYI3_9CHRO	AIADTPDTPEYVEIGFEK	3	5.84431	6.613e-08	1	868.471	0	iTRAQ_8plex_Nterm::::::::::::::::::iTRAQ_8plex_K:	0.1042	0.1094	0.1051	0.0576	0.0771	0.0726	0.0243	0.049	File: Sara_Cyano_Cu_LD_28.5.wiff, Sample: Sara_Cyano_Cu_LD_28.5 (sample number 1), Elution: 73.664 min, Period: 1, Cycle(s): 3075 (Experiment 2)	AIADTPDTPEYVEIGFEK%iTRAQ_8plex_Nterm::::::::::::::::::iTRAQ_8plex_K:%sample_0%cmpd_1832
11725	tr|A3IRB2|A3IRB2_9CHRO	KMNLQPGDEFEITLGR	3	8.51005	2.086e-16	1	819.454	1	iTRAQ_8plex_Nterm:iTRAQ_8plex_K::::::::::::::::	0.6064	0.5187	0.4253	0.4608	0.617	0.3824	0.0681	0.0931	File: Sara_Cyano_Cu_LD_29.5.wiff, Sample: Sara_Cyano_Cu_LD_29.5 (sample number 1), Elution: 69.983 min, Period: 1, Cycle(s): 2898 (Experiment 2)	KMNLQPGDEFEITLGR%iTRAQ_8plex_Nterm:iTRAQ_8plex_K::::::::::::::::%sample_0%cmpd_2672
11725	tr|A3IRB2|A3IRB2_9CHRO	KMNLQPGDEFEITLGR	3	7.26641	4.43e-12	1	819.467	1	iTRAQ_8plex_Nterm:iTRAQ_8plex_K::::::::::::::::	0.5211	0.3283	0.2246	0.336	0.4097	0.3921	0.0438	0.1177	File: Sara_Cyano_Cu_LD_30.wiff, Sample: Sara_Cyano_Cu_LD_30 (sample number 1), Elution: 69.562 min, Period: 1, Cycle(s): 2829 (Experiment 3)	KMNLQPGDEFEITLGR%iTRAQ_8plex_Nterm:iTRAQ_8plex_K::::::::::::::::%sample_0%cmpd_3098
11725	tr|A3IRB2|A3IRB2_9CHRO	QVGAPDEDEI	2	5.20422	2.338e-06	1	688.858	0	iTRAQ_8plex_Nterm:::::::::::	0.0474	0.0381	0.0191	0.0384	0.0386	0.0533	0.0292	0.0245	File: Sara_Cyano_Cu_LD_32.wiff, Sample: Sara_Cyano_Cu_LD_32 (sample number 1), Elution: 54.218 min, Period: 1, Cycle(s): 2530 (Experiment 2)	QVGAPDEDEI%iTRAQ_8plex_Nterm:::::::::::%sample_0%cmpd_4556
11725	tr|A3IRB2|A3IRB2_9CHRO	KMNLQPGDEFEITLGR	3	5.69238	2.255e-07	1	824.797	1	iTRAQ_8plex_Nterm:iTRAQ_8plex_K:Oxidation_M:::::::::::::::	0.1326	0.0761	0.2007	0.1248	0.1591	0.0726	0.0438	0.201	File: Sara_Cyano_Cu_LD_32.5.wiff, Sample: Sara_Cyano_Cu_LD_32.5 (sample number 1), Elution: 65.033 min, Period: 1, Cycle(s): 3090 (Experiment 2)	KMNLQPGDEFEITLGR%iTRAQ_8plex_Nterm:iTRAQ_8plex_K:Oxidation_M:::::::::::::::%sample_0%cmpd_4907
11725	tr|A3IN11|A3IN11_9CHRO	TIVVEQLEVEEDK	3	8.17274	4.673e-15	1	713.752	0	iTRAQ_8plex_Nterm:::::::::::::iTRAQ_8plex_K:	0.4453	0.1142	0.5352	0.4512	0.3085	0.4647	0.6466	2.0345	File: Sara_Cyano_Cu_LD_31.wiff, Sample: Sara_Cyano_Cu_LD_31 (sample number 1), Elution: 71.195 min, Period: 1, Cycle(s): 2969 (Experiment 2)	TIVVEQLEVEEDK%iTRAQ_8plex_Nterm:::::::::::::iTRAQ_8plex_K:%sample_0%cmpd_3948
11725	tr|A3IN11|A3IN11_9CHRO	MNQEIFDK	3	5.49019	6.625e-07	1	544.981	0	iTRAQ_8plex_Nterm::::::::iTRAQ_8plex_K:	0.2179	0.2379	0.1577	0.2448	0.3519	0.213	0.0535	0.0588	File: Sara_Cyano_Cu_LD_28.wiff, Sample: Sara_Cyano_Cu_LD_28 (sample number 1), Elution: 58.113 min, Period: 1, Cycle(s): 2528 (Experiment 3)	MNQEIFDK%iTRAQ_8plex_Nterm::::::::iTRAQ_8plex_K:%sample_0%cmpd_1213
11725	tr|A3IN11|A3IN11_9CHRO	MNQEIFDK	3	5.00543	8.082e-06	1	550.317	0	iTRAQ_8plex_Nterm:Oxidation_M:::::::iTRAQ_8plex_K:	0.019	0.0238	0.0239	0.0192	0.0289	0.0242	0.2577	0.554	File: Sara_Cyano_Cu_LD_33.wiff, Sample: Sara_Cyano_Cu_LD_33 (sample number 1), Elution: 51.119 min, Period: 1, Cycle(s): 2537 (Experiment 2)	MNQEIFDK%iTRAQ_8plex_Nterm:Oxidation_M:::::::iTRAQ_8plex_K:%sample_0%cmpd_5095
11725	tr|A3IWF5|A3IWF5_9CHRO	RPQPELATV	2	6.60629	6.699e-10	1	657.902	0	iTRAQ_8plex_Nterm::::::::::	0.109	0.138	0.2294	0.2112	0.2073	0.1501	0.0535	0.0294	File: Sara_Cyano_Cu_LD_29.wiff, Sample: Sara_Cyano_Cu_LD_29 (sample number 1), Elution: 49.677 min, Period: 1, Cycle(s): 2410 (Experiment 2)	RPQPELATV%iTRAQ_8plex_Nterm::::::::::%sample_0%cmpd_2034
11725	tr|A3IWF5|A3IWF5_9CHRO	LGAEIEAVDK	3	7.04755	3.005e-11	1	551.671	0	iTRAQ_8plex_Nterm::::::::::iTRAQ_8plex_K:	0.0521	0.0761	0.0717	0.1104	0.0868		0.0292	0.0392	File: Sara_Cyano_Cu_LD_29.wiff, Sample: Sara_Cyano_Cu_LD_29 (sample number 1), Elution: 62.957 min, Period: 1, Cycle(s): 2758 (Experiment 2)	LGAEIEAVDK%iTRAQ_8plex_Nterm::::::::::iTRAQ_8plex_K:%sample_0%cmpd_2171
11725	tr|A3IWF5|A3IWF5_9CHRO	LGAEIEAVDK	2	5.41814	9.635e-07	1	827.002	0	iTRAQ_8plex_Nterm::::::::::iTRAQ_8plex_K:	0.3411	0.2665	0.4349	0.36	0.5785	0.5906	0.1118	0.3432	File: Sara_Cyano_Cu_LD_29.wiff, Sample: Sara_Cyano_Cu_LD_29 (sample number 1), Elution: 63.213 min, Period: 1, Cycle(s): 2761 (Experiment 3)	LGAEIEAVDK%iTRAQ_8plex_Nterm::::::::::iTRAQ_8plex_K:%sample_0%cmpd_2173
11725	tr|A3IWF5|A3IWF5_9CHRO	LGAEIEAVDK	3	5.78078	1.227e-07	1	551.678	0	iTRAQ_8plex_Nterm::::::::::iTRAQ_8plex_K:	0.0379	0.0333	0.086	0.0144	0.0482	0.0823	0.0292	0.0196	File: Sara_Cyano_Cu_LD_28.5.wiff, Sample: Sara_Cyano_Cu_LD_28.5 (sample number 1), Elution: 63.291 min, Period: 1, Cycle(s): 2688 (Experiment 2)	LGAEIEAVDK%iTRAQ_8plex_Nterm::::::::::iTRAQ_8plex_K:%sample_0%cmpd_1766
11725	tr|A3IWF5|A3IWF5_9CHRO	LGAEIEAVDK	3	5.55885	4.481e-07	1	551.661	0	iTRAQ_8plex_Nterm::::::::::iTRAQ_8plex_K:	0.0237	0.0238	0.0717	0.0384	0.0723	0.0823	0.0583	0.0343	File: Sara_Cyano_Cu_LD_29.5.wiff, Sample: Sara_Cyano_Cu_LD_29.5 (sample number 1), Elution: 63.58 min, Period: 1, Cycle(s): 2651 (Experiment 2)	LGAEIEAVDK%iTRAQ_8plex_Nterm::::::::::iTRAQ_8plex_K:%sample_0%cmpd_2633
11725	tr|A3IUZ3|A3IUZ3_9CHRO	DLSSEAPGTLTK	3	8.00656	2.359e-14	1	609.704	0	iTRAQ_8plex_Nterm::::::::::::iTRAQ_8plex_K:	0.0616	0.0476	0.1338	0.1344	0.1735	0.1017	0.0535	0.1569	File: Sara_Cyano_Cu_LD_28.5.wiff, Sample: Sara_Cyano_Cu_LD_28.5 (sample number 1), Elution: 52.429 min, Period: 1, Cycle(s): 2440 (Experiment 2)	DLSSEAPGTLTK%iTRAQ_8plex_Nterm::::::::::::iTRAQ_8plex_K:%sample_0%cmpd_1644
11725	tr|A3IUZ3|A3IUZ3_9CHRO	DLSSEAPGTLTK	3	7.62004	5.072e-13	1	609.705	0	iTRAQ_8plex_Nterm::::::::::::iTRAQ_8plex_K:	0.1848	0.0761	0.1673	0.096	0.2121	0.0823	0.0924	0.2402	File: Sara_Cyano_Cu_LD_29.wiff, Sample: Sara_Cyano_Cu_LD_29 (sample number 1), Elution: 52.57 min, Period: 1, Cycle(s): 2457 (Experiment 2)	DLSSEAPGTLTK%iTRAQ_8plex_Nterm::::::::::::iTRAQ_8plex_K:%sample_0%cmpd_2070
11725	tr|A3IUZ3|A3IUZ3_9CHRO	VQEQTTPK	2	5.60527	3.223e-07	1	769.959	0	iTRAQ_8plex_Nterm::::::::iTRAQ_8plex_K:	0.3269	0.3331	0.4683	0.3552	0.5351	0.334	0.1313	0.2353	File: Sara_Cyano_Cu_LD_34.wiff, Sample: Sara_Cyano_Cu_LD_34 (sample number 1), Elution: 39.306 min, Period: 1, Cycle(s): 2193 (Experiment 2)	VQEQTTPK%iTRAQ_8plex_Nterm::::::::iTRAQ_8plex_K:%sample_0%cmpd_5536
11725	tr|A3IUZ3|A3IUZ3_9CHRO	VQEQTTPK	2	5.54845	4.467e-07	1	769.964	0	iTRAQ_8plex_Nterm::::::::iTRAQ_8plex_K:	0.4595	0.2094	0.4731	0.552	0.4724	0.4502	0.0826	0.1422	File: Sara_Cyano_Cu_LD_33.5.wiff, Sample: Sara_Cyano_Cu_LD_33.5 (sample number 1), Elution: 39.613 min, Period: 1, Cycle(s): 2227 (Experiment 3)	VQEQTTPK%iTRAQ_8plex_Nterm::::::::iTRAQ_8plex_K:%sample_0%cmpd_5236
11725	tr|A3IH09|A3IH09_9CHRO	LASDHEQVIR	3	7.1098	2.789e-11	1	491.289	0	iTRAQ_8plex_Nterm:::::::::::	0.0663	0.0048	0.1004	0.1056	0.0241	0.0678	0.0438	0.0441	File: Sara_Cyano_Cu_LD_32.wiff, Sample: Sara_Cyano_Cu_LD_32 (sample number 1), Elution: 45.843 min, Period: 1, Cycle(s): 2296 (Experiment 3)	LASDHEQVIR%iTRAQ_8plex_Nterm:::::::::::%sample_0%cmpd_4468
11725	tr|A3IH09|A3IH09_9CHRO	EHPNDLPSATEMVAR	3	6.44114	1.838e-09	1	657.685	0	iTRAQ_8plex_Nterm::::::::::::::::	0.0379	0.0143	0.0956	0.0672	0.0723	0.0339	0.0097	0.0784	File: Sara_Cyano_Cu_LD_32.wiff, Sample: Sara_Cyano_Cu_LD_32 (sample number 1), Elution: 53.145 min, Period: 1, Cycle(s): 2497 (Experiment 2)	EHPNDLPSATEMVAR%iTRAQ_8plex_Nterm::::::::::::::::%sample_0%cmpd_4547
11725	tr|A3IH09|A3IH09_9CHRO	LASDHEQVIR	2	5.91627	7.904e-08	1	736.432	0	iTRAQ_8plex_Nterm:::::::::::	0.3506	0.2712	0.6261	0.5184	0.3374	0.213	0.209	0.2745	File: Sara_Cyano_Cu_LD_31.5.wiff, Sample: Sara_Cyano_Cu_LD_31.5 (sample number 1), Elution: 45.844 min, Period: 1, Cycle(s): 2268 (Experiment 2)	LASDHEQVIR%iTRAQ_8plex_Nterm:::::::::::%sample_0%cmpd_4128
11725	tr|A3IH09|A3IH09_9CHRO	LASDHEQVIR	3	5.47248	1.065e-06	1	491.294	0	iTRAQ_8plex_Nterm:::::::::::	0.0568	0.0143	0.1195	0.1344	0.0675	0.0242	0.0583	0.0392	File: Sara_Cyano_Cu_LD_31.5.wiff, Sample: Sara_Cyano_Cu_LD_31.5 (sample number 1), Elution: 45.724 min, Period: 1, Cycle(s): 2267 (Experiment 2)	LASDHEQVIR%iTRAQ_8plex_Nterm:::::::::::%sample_0%cmpd_4126
11725	tr|A3IN95|A3IN95_9CHRO	DSIEQYR	2	6.44183	1.889e-09	1	607.836	0	iTRAQ_8plex_Nterm::::::::	0.2748	0.2379	0.368	0.3456	0.2458	0.1985	0.1653	0.4265	File: Sara_Cyano_Cu_LD_29.wiff, Sample: Sara_Cyano_Cu_LD_29 (sample number 1), Elution: 44.57 min, Period: 1, Cycle(s): 2320 (Experiment 3)	DSIEQYR%iTRAQ_8plex_Nterm::::::::%sample_0%cmpd_1968
11725	tr|A3IN95|A3IN95_9CHRO	GQTELTPEQELEVLAQQAK	3	7.02047	2.875e-11	1	907.508	0	iTRAQ_8plex_Nterm:::::::::::::::::::iTRAQ_8plex_K:	0.2132	0.0761	0.0812	0.1584	0.1591	0.1936	0.175	0.0784	File: Sara_Cyano_Cu_LD_29.5.wiff, Sample: Sara_Cyano_Cu_LD_29.5 (sample number 1), Elution: 81.448 min, Period: 1, Cycle(s): 3418 (Experiment 2)	GQTELTPEQELEVLAQQAK%iTRAQ_8plex_Nterm:::::::::::::::::::iTRAQ_8plex_K:%sample_0%cmpd_2723
11725	tr|A3IN95|A3IN95_9CHRO	GQTELTPEQELEVLAQQAK	4	5.51233	4.603e-07	1	680.89	0	iTRAQ_8plex_Nterm:::::::::::::::::::iTRAQ_8plex_K:	0.1137	0.1523	0.1338	0.0816	0.1109	0.1404	0.0486	0.1324	File: Sara_Cyano_Cu_LD_29.5.wiff, Sample: Sara_Cyano_Cu_LD_29.5 (sample number 1), Elution: 81.516 min, Period: 1, Cycle(s): 3419 (Experiment 2)	GQTELTPEQELEVLAQQAK%iTRAQ_8plex_Nterm:::::::::::::::::::iTRAQ_8plex_K:%sample_0%cmpd_2724
11725	tr|A3IXM5|A3IXM5_9CHRO	GVPLQPGSTK	2	6.07695	2.327e-08	1	796.507	0	iTRAQ_8plex_Nterm::::::::::iTRAQ_8plex_K:	0.5969	0.6043	0.3106	0.4128	0.429	0.3873	0.0875	0.1373	File: Sara_Cyano_Cu_LD_30.wiff, Sample: Sara_Cyano_Cu_LD_30 (sample number 1), Elution: 47.146 min, Period: 1, Cycle(s): 2344 (Experiment 3)	GVPLQPGSTK%iTRAQ_8plex_Nterm::::::::::iTRAQ_8plex_K:%sample_0%cmpd_2850
11725	tr|A3IXM5|A3IXM5_9CHRO	GVPLQPGSTK	3	8.08436	1.312e-14	1	531.336	0	iTRAQ_8plex_Nterm::::::::::iTRAQ_8plex_K:	0.3837	0.2998	0.0908	0.1872	0.2699	0.184	0.0194	0.0735	File: Sara_Cyano_Cu_LD_29.5.wiff, Sample: Sara_Cyano_Cu_LD_29.5 (sample number 1), Elution: 47.271 min, Period: 1, Cycle(s): 2344 (Experiment 2)	GVPLQPGSTK%iTRAQ_8plex_Nterm::::::::::iTRAQ_8plex_K:%sample_0%cmpd_2425
11725	tr|A3IXM5|A3IXM5_9CHRO	GVPLQPGSTK	2	5.62043	3.714e-07	1	796.496	0	iTRAQ_8plex_Nterm::::::::::iTRAQ_8plex_K:	1.2412	1.1801	0.6977	0.8064	0.887	0.639	0.1458	0.2157	File: Sara_Cyano_Cu_LD_29.5.wiff, Sample: Sara_Cyano_Cu_LD_29.5 (sample number 1), Elution: 47.39 min, Period: 1, Cycle(s): 2345 (Experiment 2)	GVPLQPGSTK%iTRAQ_8plex_Nterm::::::::::iTRAQ_8plex_K:%sample_0%cmpd_2427
11725	tr|A3IXM5|A3IXM5_9CHRO	GVPLQPGSTK	3	7.19153	1.345e-11	1	531.344	0	iTRAQ_8plex_Nterm::::::::::iTRAQ_8plex_K:	0.3364	0.2522	0.2676	0.192	0.2989	0.1065	0.0292	0.0931	File: Sara_Cyano_Cu_LD_30.wiff, Sample: Sara_Cyano_Cu_LD_30 (sample number 1), Elution: 47.044 to 48.118 min, Period: 1, Cycle(s): 2344, 2353 (Experiment 2)	GVPLQPGSTK%iTRAQ_8plex_Nterm::::::::::iTRAQ_8plex_K:%sample_0%cmpd_2867
11725	tr|A3IXM5|A3IXM5_9CHRO	GVPLQPGSTK	3	7.21751	1.112e-11	1	531.34	0	iTRAQ_8plex_Nterm::::::::::iTRAQ_8plex_K:	0.4548	0.3521	0.2772	0.2352	0.3905	0.2614	0.0826	0.049	File: Sara_Cyano_Cu_LD_30.5.wiff, Sample: Sara_Cyano_Cu_LD_30.5 (sample number 1), Elution: 47.511 to 47.783 min, Period: 1, Cycle(s): 2347 (Experiment 2), 2343 (Experiment 3)	GVPLQPGSTK%iTRAQ_8plex_Nterm::::::::::iTRAQ_8plex_K:%sample_0%cmpd_3290
11725	tr|A3IXM5|A3IXM5_9CHRO	QVGVDDEEVA	2	5.35668	9.748e-07	1	682.865	0	iTRAQ_8plex_Nterm:::::::::::	0.2037	0.0381	0.0956	0.0912	0.135	0.1452	0.0438	0.0539	File: Sara_Cyano_Cu_LD_30.wiff, Sample: Sara_Cyano_Cu_LD_30 (sample number 1), Elution: 49.532 min, Period: 1, Cycle(s): 2364 (Experiment 3)	QVGVDDEEVA%iTRAQ_8plex_Nterm:::::::::::%sample_0%cmpd_2883
11725	tr|A3IMY5|A3IMY5_9CHRO	ALAEGETDGIAK	3	7.8319	6.728e-14	1	595.02	0	iTRAQ_8plex_Nterm::::::::::::iTRAQ_8plex_K:	0.4311	0.4092	0.4301	0.4752	0.6218	0.4889	0.2334	0.1618	File: Sara_Cyano_Cu_LD_30.5.wiff, Sample: Sara_Cyano_Cu_LD_30.5 (sample number 1), Elution: 53.059 to 53.298 min, Period: 1, Cycle(s): 2420, 2422 (Experiment 3)	ALAEGETDGIAK%iTRAQ_8plex_Nterm::::::::::::iTRAQ_8plex_K:%sample_0%cmpd_3360
11725	tr|A3IMY5|A3IMY5_9CHRO	VSVLTDDGEK	3	5.5794	3.62e-07	1	557.67	0	iTRAQ_8plex_Nterm::::::::::iTRAQ_8plex_K:	0.1753	0.1998	0.3011	0.2976	0.2796	0.2227	0.0097	0.098	File: Sara_Cyano_Cu_LD_30.wiff, Sample: Sara_Cyano_Cu_LD_30 (sample number 1), Elution: 57.435 to 57.911 min, Period: 1, Cycle(s): 2525, 2529 (Experiment 3)	VSVLTDDGEK%iTRAQ_8plex_Nterm::::::::::iTRAQ_8plex_K:%sample_0%cmpd_2982
11725	tr|A3IPU7|A3IPU7_9CHRO	AGATGYTVVAAGGK	3	6.82771	1.51e-10	1	611.042	0	iTRAQ_8plex_Nterm::::::::::::::iTRAQ_8plex_K:	0.1232	0.0476	0.0956	0.0672	0.0482	0.1307	0.0438	0.1961	File: Sara_Cyano_Cu_LD_28.wiff, Sample: Sara_Cyano_Cu_LD_28 (sample number 1), Elution: 51.594 min, Period: 1, Cycle(s): 2418 (Experiment 3)	AGATGYTVVAAGGK%iTRAQ_8plex_Nterm::::::::::::::iTRAQ_8plex_K:%sample_0%cmpd_1129
11725	tr|A3IPU7|A3IPU7_9CHRO	AGATGYTVVAAGGK	3	6.52302	1.206e-09	1	611.041	0	iTRAQ_8plex_Nterm::::::::::::::iTRAQ_8plex_K:	0.1137	0.0809	0.0335	0.0384	0.0241	0.0532	0.0535	0.0882	File: Sara_Cyano_Cu_LD_28.5.wiff, Sample: Sara_Cyano_Cu_LD_28.5 (sample number 1), Elution: 51.68 min, Period: 1, Cycle(s): 2417 (Experiment 3)	AGATGYTVVAAGGK%iTRAQ_8plex_Nterm::::::::::::::iTRAQ_8plex_K:%sample_0%cmpd_1636
11725	tr|A3IPU7|A3IPU7_9CHRO	SSGQPTVGDAFSNVK	3	6.45373	1.364e-09	1	701.397	0	iTRAQ_8plex_Nterm:::::::::::::::iTRAQ_8plex_K:	0.09	0.119	0.0812	0.0528	0.0241	0.0823	0.0389	0.1128	File: Sara_Cyano_Cu_LD_30.wiff, Sample: Sara_Cyano_Cu_LD_30 (sample number 1), Elution: 56.039 min, Period: 1, Cycle(s): 2482 (Experiment 2)	SSGQPTVGDAFSNVK%iTRAQ_8plex_Nterm:::::::::::::::iTRAQ_8plex_K:%sample_0%cmpd_2963
11725	tr|A3IQG8|A3IQG8_9CHRO	RGVEIAPETPSDL	2	7.70552	2.346e-13	1	844.463	1	iTRAQ_8plex_Nterm::::::::::::::	0.0189	0.0333	0.0717	0.096	0.0145	0.0145		0.0147	File: Sara_Cyano_Cu_LD_29.5.wiff, Sample: Sara_Cyano_Cu_LD_29.5 (sample number 1), Elution: 59.562 min, Period: 1, Cycle(s): 2559 (Experiment 2)	RGVEIAPETPSDL%iTRAQ_8plex_Nterm::::::::::::::%sample_0%cmpd_2587
11725	tr|A3IQG8|A3IQG8_9CHRO	NIATVAER	2	5.57085	3.929e-07	1	589.36	0	iTRAQ_8plex_Nterm:::::::::	0.3032	0.2046	0.6308	0.84	0.323	0.3437	0.1556	0.2157	File: Sara_Cyano_Cu_LD_28.wiff, Sample: Sara_Cyano_Cu_LD_28 (sample number 1), Elution: 45.569 min, Period: 1, Cycle(s): 2343 (Experiment 2)	NIATVAER%iTRAQ_8plex_Nterm:::::::::%sample_0%cmpd_1049
11725	tr|A3IJ26|A3IJ26_9CHRO	MNEEMQR	2	6.12395	1.643e-08	1	621.314	0	iTRAQ_8plex_Nterm::::::::	0.6348	0.3045	0.1482	0.4416	0.4049	0.4018	0.2528	0.3873	File: Sara_Cyano_Cu_LD_29.5.wiff, Sample: Sara_Cyano_Cu_LD_29.5 (sample number 1), Elution: 41.043 min, Period: 1, Cycle(s): 2287 (Experiment 2)	MNEEMQR%iTRAQ_8plex_Nterm::::::::%sample_0%cmpd_2340
11725	tr|A3IJ26|A3IJ26_9CHRO	MLGQSALVGSSSNPSASR	3	7.10558	1.558e-11	1	690.386	0	iTRAQ_8plex_Nterm:Oxidation_M::::::::::::::::::	0.0284	0.0286	0.0239	0.048	0.0337	0.0387		0.0392	File: Sara_Cyano_Cu_LD_32.wiff, Sample: Sara_Cyano_Cu_LD_32 (sample number 1), Elution: 50.643 min, Period: 1, Cycle(s): 2422 (Experiment 2)	MLGQSALVGSSSNPSASR%iTRAQ_8plex_Nterm:Oxidation_M::::::::::::::::::%sample_0%cmpd_4523
11725	tr|A3IWR0|A3IWR0_9CHRO	IAHENLTAWDEGR	3	7.24892	6.302e-12	1	606.001	0	iTRAQ_8plex_Nterm::::::::::::::	0.0568	0.0238	0.0669	0.048	0.0578	0.0678	0.0049	0.0098	File: Sara_Cyano_Cu_LD_30.wiff, Sample: Sara_Cyano_Cu_LD_30 (sample number 1), Elution: 57.673 min, Period: 1, Cycle(s): 2527 (Experiment 3)	IAHENLTAWDEGR%iTRAQ_8plex_Nterm::::::::::::::%sample_0%cmpd_2977
11725	tr|A3IWR0|A3IWR0_9CHRO	QWDYETAAEGVGESAGK	3	5.9486	3.651e-08	1	802.733	0	iTRAQ_8plex_Nterm:::::::::::::::::iTRAQ_8plex_K:	0.0711	0.0428	0.1195	0.1488	0.0964	0.092	0.0097	0.049	File: Sara_Cyano_Cu_LD_29.5.wiff, Sample: Sara_Cyano_Cu_LD_29.5 (sample number 1), Elution: 62.524 min, Period: 1, Cycle(s): 2619 (Experiment 2)	QWDYETAAEGVGESAGK%iTRAQ_8plex_Nterm:::::::::::::::::iTRAQ_8plex_K:%sample_0%cmpd_2623
11725	tr|A3IPT8|A3IPT8_9CHRO	NAPNPENAVK	3	5.47671	4.766e-07	1	554.667	0	iTRAQ_8plex_Nterm::::::::::iTRAQ_8plex_K:	0.0521	0.0238	0.0287	0.048	0.0868	0.0678	0.1021	0.1618	File: Sara_Cyano_Cu_LD_34.5.wiff, Sample: Sara_Cyano_Cu_LD_34.5 (sample number 1), Elution: 44.178 min, Period: 1, Cycle(s): 2357 (Experiment 2)	NAPNPENAVK%iTRAQ_8plex_Nterm::::::::::iTRAQ_8plex_K:%sample_0%cmpd_5843
11725	tr|A3IPT8|A3IPT8_9CHRO	IKSEGDNTQADILMTVDVAR	3	7.57603	4.988e-13	1	928.855	1	iTRAQ_8plex_Nterm::iTRAQ_8plex_K:::::::::::::::::::	0.3458	0.2379	0.3489	0.3648	0.323	0.3389	0.5931	1.1717	File: Sara_Cyano_Cu_LD_30.wiff, Sample: Sara_Cyano_Cu_LD_30 (sample number 1), Elution: 69.802 min, Period: 1, Cycle(s): 2831 (Experiment 3)	IKSEGDNTQADILMTVDVAR%iTRAQ_8plex_Nterm::iTRAQ_8plex_K:::::::::::::::::::%sample_0%cmpd_3102
11725	tr|A3IPT8|A3IPT8_9CHRO	NAPNPENAVK	2	5.05144	4.823e-06	1	831.46	0	iTRAQ_8plex_Nterm::::::::::iTRAQ_8plex_K:	0.1942	0.0904	0.1768	0.1104	0.1302	0.1452	0.4035	0.8089	File: Sara_Cyano_Cu_LD_34.5.wiff, Sample: Sara_Cyano_Cu_LD_34.5 (sample number 1), Elution: 44.365 min, Period: 1, Cycle(s): 2359 (Experiment 2)	NAPNPENAVK%iTRAQ_8plex_Nterm::::::::::iTRAQ_8plex_K:%sample_0%cmpd_5846
11725	tr|A3IPT8|A3IPT8_9CHRO	NAPNPENAVK	3	5.41235	6.842e-07	1	554.655	0	iTRAQ_8plex_Nterm::::::::::iTRAQ_8plex_K:	0.0521	0.0238	0.086	0.0816	0.0241	0.0726	0.1604	0.1422	File: Sara_Cyano_Cu_LD_35.wiff, Sample: Sara_Cyano_Cu_LD_35 (sample number 1), Elution: 44.378 min, Period: 1, Cycle(s): 2453 (Experiment 2)	NAPNPENAVK%iTRAQ_8plex_Nterm::::::::::iTRAQ_8plex_K:%sample_0%cmpd_6045
11725	tr|A3INN1|A3INN1_9CHRO	IADQDFQSR	2	6.75776	2.803e-10	1	692.38	0	iTRAQ_8plex_Nterm::::::::::	0.1563	0.0666	0.1004	0.1776	0.0916	0.1646	0.0632	0.1078	File: Sara_Cyano_Cu_LD_28.wiff, Sample: Sara_Cyano_Cu_LD_28 (sample number 1), Elution: 48.615 min, Period: 1, Cycle(s): 2381 (Experiment 3)	IADQDFQSR%iTRAQ_8plex_Nterm::::::::::%sample_0%cmpd_1088
11725	tr|A3INN1|A3INN1_9CHRO	AVEDMGDR	2	6.26724	1.231e-08	1	598.832	0	iTRAQ_8plex_Nterm:::::::::	0.4027	0.3378	0.2198	0.456	0.4869	0.4163	0.141	0.2059	File: Sara_Cyano_Cu_LD_31.5.wiff, Sample: Sara_Cyano_Cu_LD_31.5 (sample number 1), Elution: 42.556 min, Period: 1, Cycle(s): 2237 (Experiment 3)	AVEDMGDR%iTRAQ_8plex_Nterm:::::::::%sample_0%cmpd_4080
11725	tr|A3IN59|A3IN59_9CHRO	GITSAEK	3	6.26214	6.076e-09	1	438.611	0	iTRAQ_8plex_Nterm:::::::iTRAQ_8plex_K:	0.0805	0.0761	0.0956	0.0624	0.0723	0.0726	0.0146	0.0098	File: Sara_Cyano_Cu_LD_32.wiff, Sample: Sara_Cyano_Cu_LD_32 (sample number 1), Elution: 41.434 min, Period: 1, Cycle(s): 2247 (Experiment 3)	GITSAEK%iTRAQ_8plex_Nterm:::::::iTRAQ_8plex_K:%sample_0%cmpd_4402
11725	tr|A3IN59|A3IN59_9CHRO	GITSAEK	3	5.52451	5.287e-07	1	438.618	0	iTRAQ_8plex_Nterm:::::::iTRAQ_8plex_K:	0.0947	0.1332	0.043	0.072	0.0916	0.0968	0.0097		File: Sara_Cyano_Cu_LD_31.5.wiff, Sample: Sara_Cyano_Cu_LD_31.5 (sample number 1), Elution: 41.124 min, Period: 1, Cycle(s): 2225 (Experiment 3)	GITSAEK%iTRAQ_8plex_Nterm:::::::iTRAQ_8plex_K:%sample_0%cmpd_4062
11725	tr|A3IN59|A3IN59_9CHRO	QEISFADEVAAQTGQK	3	6.7412	2.042e-10	1	777.44	0	iTRAQ_8plex_Nterm::::::::::::::::iTRAQ_8plex_K:	0.0995	0.0809	0.2055	0.3312	0.135	0.1162	0.0194	0.0147	File: Sara_Cyano_Cu_LD_29.wiff, Sample: Sara_Cyano_Cu_LD_29 (sample number 1), Elution: 66.942 min, Period: 1, Cycle(s): 2869 (Experiment 2)	QEISFADEVAAQTGQK%iTRAQ_8plex_Nterm::::::::::::::::iTRAQ_8plex_K:%sample_0%cmpd_2211
11725	tr|A3ITE5|A3ITE5_9CHRO	STVVDPSVLDKLR	3	7.26307	5.108e-12	1	679.754	1	iTRAQ_8plex_Nterm:::::::::::iTRAQ_8plex_K:::	0.379	0.2379	0.2581	0.3312	0.3326	0.1985	0.0729	0.1029	File: Sara_Cyano_Cu_LD_30.wiff, Sample: Sara_Cyano_Cu_LD_30 (sample number 1), Elution: 66.939 min, Period: 1, Cycle(s): 2750 (Experiment 2)	STVVDPSVLDKLR%iTRAQ_8plex_Nterm:::::::::::iTRAQ_8plex_K:::%sample_0%cmpd_3079
11725	tr|A3ITE5|A3ITE5_9CHRO	QIAAGQDIVGDK	3	5.66518	2.497e-07	1	608.377	0	iTRAQ_8plex_Nterm::::::::::::iTRAQ_8plex_K:	0.1421	0.1237	0.0239	0.1392	0.1302	0.1259	0.0146	0.0686	File: Sara_Cyano_Cu_LD_30.5.wiff, Sample: Sara_Cyano_Cu_LD_30.5 (sample number 1), Elution: 54.387 min, Period: 1, Cycle(s): 2438 (Experiment 2)	QIAAGQDIVGDK%iTRAQ_8plex_Nterm::::::::::::iTRAQ_8plex_K:%sample_0%cmpd_3378
11725	tr|A3IYQ9|A3IYQ9_9CHRO	TFIMIKPDGVQR	3	7.1456	1.747e-11	1	671.751	0	iTRAQ_8plex_Nterm::::::iTRAQ_8plex_K:::::::	0.7532	0.3854	0.2294	0.4368	0.564	0.3001	0.2431	0.5147	File: Sara_Cyano_Cu_LD_28.5.wiff, Sample: Sara_Cyano_Cu_LD_28.5 (sample number 1), Elution: 61.707 min, Period: 1, Cycle(s): 2634 (Experiment 2)	TFIMIKPDGVQR%iTRAQ_8plex_Nterm::::::iTRAQ_8plex_K:::::::%sample_0%cmpd_1754
11725	tr|A3IYQ9|A3IYQ9_9CHRO	TFIMIKPDGVQR	3	6.58922	8.622e-10	1	671.744	0	iTRAQ_8plex_Nterm::::::iTRAQ_8plex_K:::::::	0.4832	0.1903	0.1529	0.2448	0.4097	0.1888	0.1264	0.3824	File: Sara_Cyano_Cu_LD_28.wiff, Sample: Sara_Cyano_Cu_LD_28 (sample number 1), Elution: 61.722 min, Period: 1, Cycle(s): 2599 (Experiment 3)	TFIMIKPDGVQR%iTRAQ_8plex_Nterm::::::iTRAQ_8plex_K:::::::%sample_0%cmpd_1258
11725	tr|A3IYQ9|A3IYQ9_9CHRO	KLIGATNPLSAEPGTIR	3	5.72884	1.315e-07	1	782.817	1	iTRAQ_8plex_Nterm:iTRAQ_8plex_K:::::::::::::::::	0.2369	0.0999	0.0669	0.1632	0.241	0.1017	0.1604	0.2108	File: Sara_Cyano_Cu_LD_31.5.wiff, Sample: Sara_Cyano_Cu_LD_31.5 (sample number 1), Elution: 62.641 min, Period: 1, Cycle(s): 2774 (Experiment 3)	KLIGATNPLSAEPGTIR%iTRAQ_8plex_Nterm:iTRAQ_8plex_K:::::::::::::::::%sample_0%cmpd_4276
11725	tr|A3IYQ9|A3IYQ9_9CHRO	KLIGATNPLSAEPGTIR	3	5.64543	2.142e-07	1	782.811	1	iTRAQ_8plex_Nterm:iTRAQ_8plex_K:::::::::::::::::	0.2321	0.1285	0.0573	0.168	0.1494	0.0871	0.0778	0.2059	File: Sara_Cyano_Cu_LD_32.wiff, Sample: Sara_Cyano_Cu_LD_32 (sample number 1), Elution: 62.731 min, Period: 1, Cycle(s): 2868 (Experiment 2)	KLIGATNPLSAEPGTIR%iTRAQ_8plex_Nterm:iTRAQ_8plex_K:::::::::::::::::%sample_0%cmpd_4608
11725	tr|A3IPL8|A3IPL8_9CHRO	STQLPTNEQNLSK	3	6.49948	1.37e-09	1	690.067	0	iTRAQ_8plex_Nterm:::::::::::::iTRAQ_8plex_K:	0.1753	0.2046	0.1482	0.1152	0.3471	0.2033	0.0583	0.0637	File: Sara_Cyano_Cu_LD_33.wiff, Sample: Sara_Cyano_Cu_LD_33 (sample number 1), Elution: 49.246 min, Period: 1, Cycle(s): 2466 (Experiment 2)	STQLPTNEQNLSK%iTRAQ_8plex_Nterm:::::::::::::iTRAQ_8plex_K:%sample_0%cmpd_5082
11725	tr|A3IPL8|A3IPL8_9CHRO	AETEIEYHSQIEELTAK	3	5.96932	2.263e-08	1	867.146	0	iTRAQ_8plex_Nterm:::::::::::::::::iTRAQ_8plex_K:	0.2179	0.2236	0.0956	0.1296	0.2844	0.1694	0.0194	0.0392	File: Sara_Cyano_Cu_LD_31.wiff, Sample: Sara_Cyano_Cu_LD_31 (sample number 1), Elution: 64.553 min, Period: 1, Cycle(s): 2720 (Experiment 2)	AETEIEYHSQIEELTAK%iTRAQ_8plex_Nterm:::::::::::::::::iTRAQ_8plex_K:%sample_0%cmpd_3906
11725	tr|A3IMR4|A3IMR4_9CHRO	APLTQK	3	5.97824	4.511e-08	1	422.621	0	iTRAQ_8plex_Nterm::::::iTRAQ_8plex_K:	0.0711	0.0619	0.0143	0.0192	0.0289	0.0339	0.1313	0.7501	File: Sara_Cyano_Cu_LD_30.wiff, Sample: Sara_Cyano_Cu_LD_30 (sample number 1), Elution: 42.937 min, Period: 1, Cycle(s): 2304 (Experiment 2)	APLTQK%iTRAQ_8plex_Nterm::::::iTRAQ_8plex_K:%sample_0%cmpd_2792
11725	tr|A3IMR4|A3IMR4_9CHRO	APLTQK	2	5.20103	3.964e-06	1	633.417	0	iTRAQ_8plex_Nterm::::::iTRAQ_8plex_K:	0.5164	0.4473	0.1673	0.1392	0.1542	0.1355	0.8313	4.1817	File: Sara_Cyano_Cu_LD_30.wiff, Sample: Sara_Cyano_Cu_LD_30 (sample number 1), Elution: 43.039 min, Period: 1, Cycle(s): 2304 (Experiment 3)	APLTQK%iTRAQ_8plex_Nterm::::::iTRAQ_8plex_K:%sample_0%cmpd_2791
11725	tr|A3IMR4|A3IMR4_9CHRO	RFPTLPAANFPNTER	3	6.30363	4.507e-09	1	679.058	1	iTRAQ_8plex_Nterm::::::::::::::::	0.0474	0.0476	0.0573	0.0624	0.0434	0.0533	0.0292	0.0588	File: Sara_Cyano_Cu_LD_34.5.wiff, Sample: Sara_Cyano_Cu_LD_34.5 (sample number 1), Elution: 64.489 min, Period: 1, Cycle(s): 3196 (Experiment 2)	RFPTLPAANFPNTER%iTRAQ_8plex_Nterm::::::::::::::::%sample_0%cmpd_5958
11725	tr|A3IMR4|A3IMR4_9CHRO	APLTQK	3	5.38474	1.451e-06	1	422.619	0	iTRAQ_8plex_Nterm::::::iTRAQ_8plex_K:	0.0379	0.0761	0.0287	0.0192	0.0241	0.029	0.0778	0.4755	File: Sara_Cyano_Cu_LD_30.5.wiff, Sample: Sara_Cyano_Cu_LD_30.5 (sample number 1), Elution: 43.12 min, Period: 1, Cycle(s): 2304 (Experiment 2)	APLTQK%iTRAQ_8plex_Nterm::::::iTRAQ_8plex_K:%sample_0%cmpd_3224
11725	tr|A3IMR4|A3IMR4_9CHRO	HILGR	2	5.44961	3.281e-07	0	450.296	0	iTRAQ_8plex_Nterm::::::	0.1611	0.0999	0.0382	0.0384	0.053	0.0484	0.0486	0.152	File: Sara_Cyano_Cu_LD_34.5.wiff, Sample: Sara_Cyano_Cu_LD_34.5 (sample number 1), Elution: 41.454 min, Period: 1, Cycle(s): 2266 (Experiment 3)	HILGR%iTRAQ_8plex_Nterm::::::%sample_0%cmpd_5819
11725	tr|A3IMR4|A3IMR4_9CHRO	RFPTLPAANFPNTER	3	6.48596	1.411e-09	1	679.022	1	iTRAQ_8plex_Nterm::::::::::::::::	0.0237	0.0571	0.0382		0.0145	0.0097		0.1226	File: Sara_Cyano_Cu_LD_35.wiff, Sample: Sara_Cyano_Cu_LD_35 (sample number 1), Elution: 64.293 min, Period: 1, Cycle(s): 3365 (Experiment 2)	RFPTLPAANFPNTER%iTRAQ_8plex_Nterm::::::::::::::::%sample_0%cmpd_6131
11725	tr|A3IMR4|A3IMR4_9CHRO	HILGR	2	5.09477	2.27e-06	0	450.292	0	iTRAQ_8plex_Nterm::::::	0.199	0.0856	0.0478	0.1152	0.0771	0.0436	0.0438	0.1863	File: Sara_Cyano_Cu_LD_35.wiff, Sample: Sara_Cyano_Cu_LD_35 (sample number 1), Elution: 41.468 min, Period: 1, Cycle(s): 2321 (Experiment 3)	HILGR%iTRAQ_8plex_Nterm::::::%sample_0%cmpd_6030
11725	tr|A3ITD8|A3ITD8_9CHRO	GVDEDGNALTEDASER	2	7.08906	1.418e-11	1	991.472	0	iTRAQ_8plex_Nterm:::::::::::::::::	0.0379	0.1285	0.2294	0.1824	0.3181	0.1452	0.3354	0.5392	File: Sara_Cyano_Cu_LD_34.wiff, Sample: Sara_Cyano_Cu_LD_34 (sample number 1), Elution: 49.952 min, Period: 1, Cycle(s): 2506 (Experiment 3)	GVDEDGNALTEDASER%iTRAQ_8plex_Nterm:::::::::::::::::%sample_0%cmpd_5633
11725	tr|A3ITD8|A3ITD8_9CHRO	ASDGDFLIVDEDSGNDYGER	3	5.13966	2.89e-06	1	826.726	0	iTRAQ_8plex_Nterm:::::::::::::::::::::	0.0663	0.0285	0.0382	0.0096	0.0578	0.0484	0.0632	0.0833	File: Sara_Cyano_Cu_LD_31.wiff, Sample: Sara_Cyano_Cu_LD_31 (sample number 1), Elution: 69.05 min, Period: 1, Cycle(s): 2903 (Experiment 2)	ASDGDFLIVDEDSGNDYGER%iTRAQ_8plex_Nterm:::::::::::::::::::::%sample_0%cmpd_3929
11725	tr|A3IVE5|A3IVE5_9CHRO	SAATDEILEK	3	7.15777	1.599e-11	1	562.336	0	iTRAQ_8plex_Nterm::::::::::iTRAQ_8plex_K:	0.9238	0.4806	0.8315	0.8736	0.5399	0.8278	1.5606	2.059	File: Sara_Cyano_Cu_LD_31.wiff, Sample: Sara_Cyano_Cu_LD_31 (sample number 1), Elution: 56.413 min, Period: 1, Cycle(s): 2467 (Experiment 2)	SAATDEILEK%iTRAQ_8plex_Nterm::::::::::iTRAQ_8plex_K:%sample_0%cmpd_3831
11725	tr|A3IVE5|A3IVE5_9CHRO	SAATDEILEK	2	6.20547	1.063e-08	1	843.005	0	iTRAQ_8plex_Nterm::::::::::iTRAQ_8plex_K:	0.9001	0.5995	0.6404	0.6288	0.3712	0.5664	1.1813	1.603	File: Sara_Cyano_Cu_LD_31.5.wiff, Sample: Sara_Cyano_Cu_LD_31.5 (sample number 1), Elution: 56.166 min, Period: 1, Cycle(s): 2550 (Experiment 2)	SAATDEILEK%iTRAQ_8plex_Nterm::::::::::iTRAQ_8plex_K:%sample_0%cmpd_4230
11725	tr|A3IVE5|A3IVE5_9CHRO	SAATDEILEK	2	6.24798	8.108e-09	1	843.001	0	iTRAQ_8plex_Nterm::::::::::iTRAQ_8plex_K:	0.8859	0.5139	0.6834	0.5952	0.4965	0.547	1.3321	1.9021	File: Sara_Cyano_Cu_LD_31.wiff, Sample: Sara_Cyano_Cu_LD_31 (sample number 1), Elution: 56.481 min, Period: 1, Cycle(s): 2468 (Experiment 2)	SAATDEILEK%iTRAQ_8plex_Nterm::::::::::iTRAQ_8plex_K:%sample_0%cmpd_3833
11725	tr|A3IVE5|A3IVE5_9CHRO	SAATDEILEK	2	5.77855	1.469e-07	1	843.004	0	iTRAQ_8plex_Nterm::::::::::iTRAQ_8plex_K:	0.6916	0.6233	0.6452	0.7536	0.5592	0.6632	0.9237	1.0687	File: Sara_Cyano_Cu_LD_31.5.wiff, Sample: Sara_Cyano_Cu_LD_31.5 (sample number 1), Elution: 55.144 min, Period: 1, Cycle(s): 2526 (Experiment 2)	SAATDEILEK%iTRAQ_8plex_Nterm::::::::::iTRAQ_8plex_K:%sample_0%cmpd_4219
11725	tr|A3IVE5|A3IVE5_9CHRO	SAATDEILEK	3	6.31621	5.227e-09	1	562.346	0	iTRAQ_8plex_Nterm::::::::::iTRAQ_8plex_K:	0.1895	0.157	0.129	0.1488	0.0627	0.0629	0.1653	0.2304	File: Sara_Cyano_Cu_LD_31.5.wiff, Sample: Sara_Cyano_Cu_LD_31.5 (sample number 1), Elution: 55.025 min, Period: 1, Cycle(s): 2525 (Experiment 2)	SAATDEILEK%iTRAQ_8plex_Nterm::::::::::iTRAQ_8plex_K:%sample_0%cmpd_4217
11725	tr|A3IVE5|A3IVE5_9CHRO	SAATDEILEK	3	6.86489	1.298e-10	1	562.342	0	iTRAQ_8plex_Nterm::::::::::iTRAQ_8plex_K:	0.1232	0.0999	0.1338	0.1248	0.0675	0.0097	0.1167	0.2304	File: Sara_Cyano_Cu_LD_31.wiff, Sample: Sara_Cyano_Cu_LD_31 (sample number 1), Elution: 55.409 min, Period: 1, Cycle(s): 2441 (Experiment 2)	SAATDEILEK%iTRAQ_8plex_Nterm::::::::::iTRAQ_8plex_K:%sample_0%cmpd_3820
11725	tr|A3IVE5|A3IVE5_9CHRO	LEEAGAK	3	5.04327	1.327e-05	1	442.62	0	iTRAQ_8plex_Nterm:::::::iTRAQ_8plex_K:	0.0853	0.0238	0.0239	0.0624	0.0337	0.0823	0.0826	0.1422	File: Sara_Cyano_Cu_LD_31.wiff, Sample: Sara_Cyano_Cu_LD_31 (sample number 1), Elution: 45.74 min, Period: 1, Cycle(s): 2305 (Experiment 3)	LEEAGAK%iTRAQ_8plex_Nterm:::::::iTRAQ_8plex_K:%sample_0%cmpd_3684
11725	tr|A3IVE5|A3IVE5_9CHRO	SAATDEILEK	3	5.75511	1.688e-07	1	562.342	0	iTRAQ_8plex_Nterm::::::::::iTRAQ_8plex_K:	0.1184	0.1094	0.1195	0.1344	0.082	0.0436	0.2334	0.2794	File: Sara_Cyano_Cu_LD_31.5.wiff, Sample: Sara_Cyano_Cu_LD_31.5 (sample number 1), Elution: 56.456 min, Period: 1, Cycle(s): 2558 (Experiment 2)	SAATDEILEK%iTRAQ_8plex_Nterm::::::::::iTRAQ_8plex_K:%sample_0%cmpd_4232
11725	tr|A3IVE5|A3IVE5_9CHRO	SAATDEILEK	3	5.06615	7.916e-06	1	562.334	0	iTRAQ_8plex_Nterm::::::::::iTRAQ_8plex_K:	0.1184	0.0523	0.043	0.0864	0.0241	0.0726	0.0681	0.1324	File: Sara_Cyano_Cu_LD_32.wiff, Sample: Sara_Cyano_Cu_LD_32 (sample number 1), Elution: 55.784 min, Period: 1, Cycle(s): 2601 (Experiment 2)	SAATDEILEK%iTRAQ_8plex_Nterm::::::::::iTRAQ_8plex_K:%sample_0%cmpd_4563
11725	tr|A3IVU5|A3IVU5_9CHRO	ATTIEDVQR	2	6.52294	1.413e-09	1	668.885	0	iTRAQ_8plex_Nterm::::::::::	0.1326	0.0809	0.1482	0.1008	0.1109	0.1113	0.4035	0.5197	File: Sara_Cyano_Cu_LD_28.5.wiff, Sample: Sara_Cyano_Cu_LD_28.5 (sample number 1), Elution: 46.693 min, Period: 1, Cycle(s): 2349 (Experiment 3)	ATTIEDVQR%iTRAQ_8plex_Nterm::::::::::%sample_0%cmpd_1565
11725	tr|A3IVU5|A3IVU5_9CHRO	TPDPEINIPSAEQK	3	5.67502	1.387e-07	1	716.408	0	iTRAQ_8plex_Nterm::::::::::::::iTRAQ_8plex_K:	0.0947	0.0286	0.043	0.0288	0.0337	0.0194	0.0632	0.25	File: Sara_Cyano_Cu_LD_32.wiff, Sample: Sara_Cyano_Cu_LD_32 (sample number 1), Elution: 57.708 min, Period: 1, Cycle(s): 2669 (Experiment 2)	TPDPEINIPSAEQK%iTRAQ_8plex_Nterm::::::::::::::iTRAQ_8plex_K:%sample_0%cmpd_4577
11725	tr|A3IVD1|A3IVD1_9CHRO	MITSVQQETQR	2	6.86845	1.266e-10	1	812.955	0	iTRAQ_8plex_Nterm::::::::::::	0.2748	0.0999	0.1816	0.3552	0.3182	0.2178	0.1021	0.2402	File: Sara_Cyano_Cu_LD_28.5.wiff, Sample: Sara_Cyano_Cu_LD_28.5 (sample number 1), Elution: 53.621 min, Period: 1, Cycle(s): 2471 (Experiment 2)	MITSVQQETQR%iTRAQ_8plex_Nterm::::::::::::%sample_0%cmpd_1657
11725	tr|A3IVD1|A3IVD1_9CHRO	AFADTHFGGK	3	5.22269	3.086e-06	1	553.653	0	iTRAQ_8plex_Nterm::::::::::iTRAQ_8plex_K:	0.3553	0.2855	0.1959	0.1632	0.2362	0.1549	0.0438	0.1716	File: Sara_Cyano_Cu_LD_29.5.wiff, Sample: Sara_Cyano_Cu_LD_29.5 (sample number 1), Elution: 52.991 min, Period: 1, Cycle(s): 2422 (Experiment 2)	AFADTHFGGK%iTRAQ_8plex_Nterm::::::::::iTRAQ_8plex_K:%sample_0%cmpd_2508
11725	tr|A3IYR7|A3IYR7_9CHRO	GNISLDDSNR	2	6.64086	5.769e-10	1	697.881	0	iTRAQ_8plex_Nterm:::::::::::	0.6253	0.4663	0.239	0.1344	0.3953	0.3582	0.1264	0.1471	File: Sara_Cyano_Cu_LD_30.5.wiff, Sample: Sara_Cyano_Cu_LD_30.5 (sample number 1), Elution: 44.192 min, Period: 1, Cycle(s): 2313 (Experiment 2)	GNISLDDSNR%iTRAQ_8plex_Nterm:::::::::::%sample_0%cmpd_3238
11725	tr|A3IYR7|A3IYR7_9CHRO	GNISLDDSNR	2	5.94177	5.216e-08	1	697.902	0	iTRAQ_8plex_Nterm:::::::::::	0.5258	0.1903	0.1195	0.1248	0.3664	0.2808	0.0778	0.0931	File: Sara_Cyano_Cu_LD_30.wiff, Sample: Sara_Cyano_Cu_LD_30 (sample number 1), Elution: 43.755 min, Period: 1, Cycle(s): 2310 (Experiment 3)	GNISLDDSNR%iTRAQ_8plex_Nterm:::::::::::%sample_0%cmpd_2801
11725	tr|A3IYR7|A3IYR7_9CHRO	IQVPSNVELTPTETK	3	5.21557	2.107e-06	1	755.45	0	iTRAQ_8plex_Nterm:::::::::::::::iTRAQ_8plex_K:	0.2369	0.0048	0.0669	0.1056	0.1639	0.092	0.0097	0.0441	File: Sara_Cyano_Cu_LD_28.5.wiff, Sample: Sara_Cyano_Cu_LD_28.5 (sample number 1), Elution: 63.87 min, Period: 1, Cycle(s): 2716 (Experiment 2)	IQVPSNVELTPTETK%iTRAQ_8plex_Nterm:::::::::::::::iTRAQ_8plex_K:%sample_0%cmpd_1768
11725	tr|A3IPB0|A3IPB0_9CHRO	GFIGDEQK	3	5.71186	2.291e-07	1	501.294	0	iTRAQ_8plex_Nterm::::::::iTRAQ_8plex_K:	0.0284	0.1285	0.3106	0.2496	0.3037	0.2711	0.2042	0.4118	File: Sara_Cyano_Cu_LD_29.5.wiff, Sample: Sara_Cyano_Cu_LD_29.5 (sample number 1), Elution: 49.535 min, Period: 1, Cycle(s): 2372 (Experiment 2)	GFIGDEQK%iTRAQ_8plex_Nterm::::::::iTRAQ_8plex_K:%sample_0%cmpd_2456
11725	tr|A3IPB0|A3IPB0_9CHRO	SESLPR	2	6.13664	1.18e-08	1	496.803	0	iTRAQ_8plex_Nterm:::::::	0.0426	0.0381	0.2055	0.2592	0.1494	0.0775	0.141	0.2353	File: Sara_Cyano_Cu_LD_30.wiff, Sample: Sara_Cyano_Cu_LD_30 (sample number 1), Elution: 39.817 min, Period: 1, Cycle(s): 2277 (Experiment 3)	SESLPR%iTRAQ_8plex_Nterm:::::::%sample_0%cmpd_2751
11725	tr|A3IPB0|A3IPB0_9CHRO	SESLPR	2	5.08213	5.225e-06	1	496.803	0	iTRAQ_8plex_Nterm:::::::	0.1374	0.0571	0.239	0.2592	0.1302	0.1888	0.1799	0.1667	File: Sara_Cyano_Cu_LD_30.5.wiff, Sample: Sara_Cyano_Cu_LD_30.5 (sample number 1), Elution: 39.954 min, Period: 1, Cycle(s): 2277 (Experiment 2)	SESLPR%iTRAQ_8plex_Nterm:::::::%sample_0%cmpd_3181
11725	tr|A3IQ26|A3IQ26_9CHRO	SQEILEETGVNPDTR	2	10.8365	3.237e-26	1	996.54	0	iTRAQ_8plex_Nterm::::::::::::::::	0.7864	0.3569	0.5114	0.7008	0.7713	0.7843	0.1313	0.1128	File: Sara_Cyano_Cu_LD_30.wiff, Sample: Sara_Cyano_Cu_LD_30 (sample number 1), Elution: 60.245 min, Period: 1, Cycle(s): 2570 (Experiment 3)	SQEILEETGVNPDTR%iTRAQ_8plex_Nterm::::::::::::::::%sample_0%cmpd_3011
11725	tr|A3IQ26|A3IQ26_9CHRO	SQEILEETGVNPDTR	3	11.8449	3.202e-31	1	664.693	0	iTRAQ_8plex_Nterm::::::::::::::::	0.0758	0.0856	0.0621	0.0768	0.0964	0.0726	0.0194	0.0049	File: Sara_Cyano_Cu_LD_30.wiff, Sample: Sara_Cyano_Cu_LD_30 (sample number 1), Elution: 60.382 min, Period: 1, Cycle(s): 2572 (Experiment 2)	SQEILEETGVNPDTR%iTRAQ_8plex_Nterm::::::::::::::::%sample_0%cmpd_3016
11725	tr|A3IQ26|A3IQ26_9CHRO	SQEILEETGVNPDTR	2	6.85417	1.004e-10	1	996.528	0	iTRAQ_8plex_Nterm::::::::::::::::	0.3174	0.0476	0.129	0.2832	0.2073	0.2759	0.0438	0.0882	File: Sara_Cyano_Cu_LD_30.5.wiff, Sample: Sara_Cyano_Cu_LD_30.5 (sample number 1), Elution: 60.601 min, Period: 1, Cycle(s): 2611 (Experiment 2)	SQEILEETGVNPDTR%iTRAQ_8plex_Nterm::::::::::::::::%sample_0%cmpd_3440
11725	tr|A3IY97|A3IY97_9CHRO	SDGSGTTGVFTK	3	6.62021	4.484e-10	1	589.005	0	iTRAQ_8plex_Nterm::::::::::::iTRAQ_8plex_K:	0.09	0.0571	0.0239	0.096	0.0723	0.0533	0.0924	0.5	File: Sara_Cyano_Cu_LD_28.5.wiff, Sample: Sara_Cyano_Cu_LD_28.5 (sample number 1), Elution: 48.157 min, Period: 1, Cycle(s): 2372 (Experiment 2)	SDGSGTTGVFTK%iTRAQ_8plex_Nterm::::::::::::iTRAQ_8plex_K:%sample_0%cmpd_1586
11725	tr|A3IY97|A3IY97_9CHRO	EKVAAAADAISPDYEIK	3	5.12209	2.719e-06	1	901.842	1	iTRAQ_8plex_Nterm::iTRAQ_8plex_K:::::::::::::::iTRAQ_8plex_K:	0.1516	0.1285	0.0239	0.0528	0.1157	0.092	0.4959	0.1667	File: Sara_Cyano_Cu_LD_34.5.wiff, Sample: Sara_Cyano_Cu_LD_34.5 (sample number 1), Elution: 65.324 min, Period: 1, Cycle(s): 3221 (Experiment 2)	EKVAAAADAISPDYEIK%iTRAQ_8plex_Nterm::iTRAQ_8plex_K:::::::::::::::iTRAQ_8plex_K:%sample_0%cmpd_5965
11725	tr|A3IW60|A3IW60_9CHRO	QAFGQTLASQK	3	6.02195	2.585e-08	1	596.366	0	iTRAQ_8plex_Nterm:::::::::::iTRAQ_8plex_K:	0.0474	0.0571	0.1243	0.1248	0.053	0.029	0.0535	0.098	File: Sara_Cyano_Cu_LD_30.wiff, Sample: Sara_Cyano_Cu_LD_30 (sample number 1), Elution: 53.858 min, Period: 1, Cycle(s): 2417 (Experiment 2)	QAFGQTLASQK%iTRAQ_8plex_Nterm:::::::::::iTRAQ_8plex_K:%sample_0%cmpd_2942
11725	tr|A3IW60|A3IW60_9CHRO	DANTWEQR	2	5.66599	3.581e-07	1	662.355	0	iTRAQ_8plex_Nterm:::::::::	0.1326	0.1094	0.0956	0.2256	0.1735	0.1985	0.0924	0.5981	File: Sara_Cyano_Cu_LD_30.wiff, Sample: Sara_Cyano_Cu_LD_30 (sample number 1), Elution: 42.8 min, Period: 1, Cycle(s): 2302 (Experiment 3)	DANTWEQR%iTRAQ_8plex_Nterm:::::::::%sample_0%cmpd_2787
11725	tr|A3IPJ4|A3IPJ4_9CHRO	ANELANK	3	6.27803	7.201e-09	1	456.617	0	iTRAQ_8plex_Nterm:::::::iTRAQ_8plex_K:	0.0047	0.0476	0.0908	0.0048	0.0337	0.0581	0.0826	0.2059	File: Sara_Cyano_Cu_LD_33.5.wiff, Sample: Sara_Cyano_Cu_LD_33.5 (sample number 1), Elution: 44.821 min, Period: 1, Cycle(s): 2326 (Experiment 2)	ANELANK%iTRAQ_8plex_Nterm:::::::iTRAQ_8plex_K:%sample_0%cmpd_5300
11725	tr|A3IPJ4|A3IPJ4_9CHRO	ANELANK	3	6.24329	8.997e-09	1	456.624	0	iTRAQ_8plex_Nterm:::::::iTRAQ_8plex_K:	0.0142	0.0143	0.0669	0.0528	0.0241	0.0339	0.0778	0.1177	File: Sara_Cyano_Cu_LD_33.wiff, Sample: Sara_Cyano_Cu_LD_33 (sample number 1), Elution: 44.668 min, Period: 1, Cycle(s): 2305 (Experiment 3)	ANELANK%iTRAQ_8plex_Nterm:::::::iTRAQ_8plex_K:%sample_0%cmpd_5045
11725	tr|A3IPJ4|A3IPJ4_9CHRO	DLELAQK	3	5.30173	2.237e-06	1	475.642	0	iTRAQ_8plex_Nterm:::::::iTRAQ_8plex_K:	0.0332	0.0095	0.0287	0.0576	0.053		0.0292	0.2843	File: Sara_Cyano_Cu_LD_30.wiff, Sample: Sara_Cyano_Cu_LD_30 (sample number 1), Elution: 51.678 min, Period: 1, Cycle(s): 2385 (Experiment 2)	DLELAQK%iTRAQ_8plex_Nterm:::::::iTRAQ_8plex_K:%sample_0%cmpd_2911
11725	tr|A3IH78|A3IH78_9CHRO	QPYETPR	2	5.16385	6.411e-06	1	597.846	0	iTRAQ_8plex_Nterm::::::::	0.2084	0.1713	0.1195	0.1056	0.135	0.1162	0.0681	0.0882	File: Sara_Cyano_Cu_LD_30.wiff, Sample: Sara_Cyano_Cu_LD_30 (sample number 1), Elution: 38.846 min, Period: 1, Cycle(s): 2265 (Experiment 2)	QPYETPR%iTRAQ_8plex_Nterm::::::::%sample_0%cmpd_2742
11725	tr|A3IH78|A3IH78_9CHRO	LNEDYIHTPIGK	3	6.41235	2.078e-09	1	670.067	0	iTRAQ_8plex_Nterm::::::::::::iTRAQ_8plex_K:	0.1753	0.2141	0.1912	0.1152	0.0964	0.1114	0.034	0.0784	File: Sara_Cyano_Cu_LD_28.wiff, Sample: Sara_Cyano_Cu_LD_28 (sample number 1), Elution: 59.866 min, Period: 1, Cycle(s): 2562 (Experiment 2)	LNEDYIHTPIGK%iTRAQ_8plex_Nterm::::::::::::iTRAQ_8plex_K:%sample_0%cmpd_1238
11725	tr|A3IPM4|A3IPM4_9CHRO	GDVSEVQASVSAGIDNAGR	3	11.5686	8.028e-30	1	712.713	0	iTRAQ_8plex_Nterm::::::::::::::::::::	0.0189		0.0239	0.0192	0.0578	0.0194	0.0438	0.2745	File: Sara_Cyano_Cu_LD_29.wiff, Sample: Sara_Cyano_Cu_LD_29 (sample number 1), Elution: 63.536 min, Period: 1, Cycle(s): 2765 (Experiment 2)	GDVSEVQASVSAGIDNAGR%iTRAQ_8plex_Nterm::::::::::::::::::::%sample_0%cmpd_2180
11725	tr|A3IPV3|A3IPV3_9CHRO	GITVPDINK	3	5.61793	3.189e-07	1	522.341	0	iTRAQ_8plex_Nterm:::::::::iTRAQ_8plex_K:	0.0379	0.0476	0.0669	0.0144	0.0337	0.0968	0.0681	0.0931	File: Sara_Cyano_Cu_LD_28.wiff, Sample: Sara_Cyano_Cu_LD_28 (sample number 1), Elution: 58.913 min, Period: 1, Cycle(s): 2536 (Experiment 2)	GITVPDINK%iTRAQ_8plex_Nterm:::::::::iTRAQ_8plex_K:%sample_0%cmpd_1228
11725	tr|A3IPV3|A3IPV3_9CHRO	LGKDGDLVEVAPGYAR	3	5.84236	6.948e-08	1	756.771	1	iTRAQ_8plex_Nterm:::iTRAQ_8plex_K::::::::::::::	0.2748	0.3569	0.4158	0.384	0.1784	0.2566	0.0389	0.0245	File: Sara_Cyano_Cu_LD_29.5.wiff, Sample: Sara_Cyano_Cu_LD_29.5 (sample number 1), Elution: 61.775 min, Period: 1, Cycle(s): 2602 (Experiment 3)	LGKDGDLVEVAPGYAR%iTRAQ_8plex_Nterm:::iTRAQ_8plex_K::::::::::::::%sample_0%cmpd_2613
11725	tr|A3IPV3|A3IPV3_9CHRO	LGKDGDLVEVAPGYAR	3	5.45633	6.562e-07	1	756.787	1	iTRAQ_8plex_Nterm:::iTRAQ_8plex_K::::::::::::::	0.4548	0.2855	0.3536	0.3456	0.2844	0.4212	0.0389	0.0392	File: Sara_Cyano_Cu_LD_30.wiff, Sample: Sara_Cyano_Cu_LD_30 (sample number 1), Elution: 61.42 min, Period: 1, Cycle(s): 2597 (Experiment 2)	LGKDGDLVEVAPGYAR%iTRAQ_8plex_Nterm:::iTRAQ_8plex_K::::::::::::::%sample_0%cmpd_3026
11725	tr|A3ILH5|A3ILH5_9CHRO	IEEELGDR	2	5.90118	5.594e-08	1	632.863	0	iTRAQ_8plex_Nterm:::::::::	0.2037	0.2807	0.4444	0.5376	0.4001	0.3631	0.0826	0.299	File: Sara_Cyano_Cu_LD_31.wiff, Sample: Sara_Cyano_Cu_LD_31 (sample number 1), Elution: 54.966 min, Period: 1, Cycle(s): 2433 (Experiment 2)	IEEELGDR%iTRAQ_8plex_Nterm:::::::::%sample_0%cmpd_3814
11725	tr|A3ILH5|A3ILH5_9CHRO	IEEELGDR	2	5.64337	4.252e-07	1	632.856	0	iTRAQ_8plex_Nterm:::::::::	0.2606	0.1427	0.2629	0.4656	0.2892	0.3292	0.0438	0.1373	File: Sara_Cyano_Cu_LD_31.5.wiff, Sample: Sara_Cyano_Cu_LD_31.5 (sample number 1), Elution: 55.127 min, Period: 1, Cycle(s): 2525 (Experiment 3) (Charge not auto determined)(*)(*)(*)	IEEELGDR%iTRAQ_8plex_Nterm:::::::::%sample_0%cmpd_4216
11725	tr|A3ILH5|A3ILH5_9CHRO	MLNKPVVSIEEITAR	3	5.54844	2.882e-07	1	770.133	0	iTRAQ_8plex_Nterm::::iTRAQ_8plex_K::::::::::::	0.2274	0.1523	0.2294	0.4032	0.3712	0.184	0.0583	0.0882	File: Sara_Cyano_Cu_LD_29.wiff, Sample: Sara_Cyano_Cu_LD_29 (sample number 1), Elution: 74.147 min, Period: 1, Cycle(s): 3160 (Experiment 2)	MLNKPVVSIEEITAR%iTRAQ_8plex_Nterm::::iTRAQ_8plex_K::::::::::::%sample_0%cmpd_2251
11725	tr|A3IV81|A3IV81_9CHRO	TAMSQPVILK	3	5.29664	2.123e-06	1	571.359	0	iTRAQ_8plex_Nterm:::Oxidation_M:::::::iTRAQ_8plex_K:	0.1848	0.1047	0.3059	0.4896	0.3278	0.3001	0.5639	1.5295	File: Sara_Cyano_Cu_LD_28.5.wiff, Sample: Sara_Cyano_Cu_LD_28.5 (sample number 1), Elution: 51.442 to 51.884 min, Period: 1, Cycle(s): 2415, 2417, 2420 (Experiment 2)	TAMSQPVILK%iTRAQ_8plex_Nterm:::Oxidation_M:::::::iTRAQ_8plex_K:%sample_0%cmpd_1641
11725	tr|A3IV81|A3IV81_9CHRO	VVSGLENLKK	3	6.10088	1.53e-08	1	667.095	1	iTRAQ_8plex_Nterm:::::::::iTRAQ_8plex_K:iTRAQ_8plex_K:	0.8811	0.5948	0.7838	0.7392	0.9834	0.8956	0.5591	0.8334	File: Sara_Cyano_Cu_LD_34.5.wiff, Sample: Sara_Cyano_Cu_LD_34.5 (sample number 1), Elution: 61.323 min, Period: 1, Cycle(s): 3061 (Experiment 2)	VVSGLENLKK%iTRAQ_8plex_Nterm:::::::::iTRAQ_8plex_K:iTRAQ_8plex_K:%sample_0%cmpd_5942
11725	tr|A3IZ81|A3IZ81_9CHRO	MTPQPNK	2	5.5522	5.924e-07	1	712.438	0	iTRAQ_8plex_Nterm:::::::iTRAQ_8plex_K:	2.1697	1.4085	1.2378	1.488	1.0798	0.7988	0.1264	0.1765	File: Sara_Cyano_Cu_LD_32.5.wiff, Sample: Sara_Cyano_Cu_LD_32.5 (sample number 1), Elution: 40.298 min, Period: 1, Cycle(s): 2228 (Experiment 2)	MTPQPNK%iTRAQ_8plex_Nterm:::::::iTRAQ_8plex_K:%sample_0%cmpd_4717
11725	tr|A3IZ81|A3IZ81_9CHRO	SVFIIDPNKK	3	5.80473	8.059e-08	1	691.776	1	iTRAQ_8plex_Nterm:::::::::iTRAQ_8plex_K:iTRAQ_8plex_K:	1.2649	1.0088	0.5974	0.768	0.8339	0.4308	0.1264	0.1422	File: Sara_Cyano_Cu_LD_32.wiff, Sample: Sara_Cyano_Cu_LD_32 (sample number 1), Elution: 60.569 min, Period: 1, Cycle(s): 2789 (Experiment 2)	SVFIIDPNKK%iTRAQ_8plex_Nterm:::::::::iTRAQ_8plex_K:iTRAQ_8plex_K:%sample_0%cmpd_4593
11725	tr|A3IZ81|A3IZ81_9CHRO	SVFIIDPNKK	3	5.45376	6.165e-07	1	691.774	1	iTRAQ_8plex_Nterm:::::::::iTRAQ_8plex_K:iTRAQ_8plex_K:	0.5827	0.3664	0.1864	0.2832	0.2603	0.1065	0.0486	0.0784	File: Sara_Cyano_Cu_LD_32.wiff, Sample: Sara_Cyano_Cu_LD_32 (sample number 1), Elution: 59.564 min, Period: 1, Cycle(s): 2751 (Experiment 2)	SVFIIDPNKK%iTRAQ_8plex_Nterm:::::::::iTRAQ_8plex_K:iTRAQ_8plex_K:%sample_0%cmpd_4586
11725	tr|A3IPG1|A3IPG1_9CHRO	YQQAATELEEGLK	3	6.12176	1.296e-08	1	696.732	0	iTRAQ_8plex_Nterm:::::::::::::iTRAQ_8plex_K:	0.0568	0.0143	0.0812	0.0624	0.0675	0.1017	0.0632	0.2353	File: Sara_Cyano_Cu_LD_28.wiff, Sample: Sara_Cyano_Cu_LD_28 (sample number 1), Elution: 72.604 min, Period: 1, Cycle(s): 2986 (Experiment 2)	YQQAATELEEGLK%iTRAQ_8plex_Nterm:::::::::::::iTRAQ_8plex_K:%sample_0%cmpd_1338
11725	tr|A3IPG1|A3IPG1_9CHRO	ALEIDPEQAEPK	2	5.20992	3.401e-06	1	974.565	0	iTRAQ_8plex_Nterm::::::::::::iTRAQ_8plex_K:	0.1848	0.2141	0.1768	0.1248	0.2362	0.092	0.2285	0.4951	File: Sara_Cyano_Cu_LD_33.wiff, Sample: Sara_Cyano_Cu_LD_33 (sample number 1), Elution: 58.66 min, Period: 1, Cycle(s): 2812 (Experiment 2)	ALEIDPEQAEPK%iTRAQ_8plex_Nterm::::::::::::iTRAQ_8plex_K:%sample_0%cmpd_5148
11725	tr|A3IPG1|A3IPG1_9CHRO	ALEIDPEQAEPK	3	5.17929	4.009e-06	1	650.047	0	iTRAQ_8plex_Nterm::::::::::::iTRAQ_8plex_K:	0.0568	0.0285	0.0526	0.024	0.0578	0.0242	0.0535	0.1765	File: Sara_Cyano_Cu_LD_33.wiff, Sample: Sara_Cyano_Cu_LD_33 (sample number 1), Elution: 58.473 min, Period: 1, Cycle(s): 2804 (Experiment 2)	ALEIDPEQAEPK%iTRAQ_8plex_Nterm::::::::::::iTRAQ_8plex_K:%sample_0%cmpd_5147
11725	tr|A3IWK8|A3IWK8_9CHRO	LGGEQATNALK	3	5.246	2.876e-06	1	570.686	0	iTRAQ_8plex_Nterm:::::::::::iTRAQ_8plex_K:	0.0853	0.0809	0.0287	0.096	0.0675	0.1017	0.1021	0.2745	File: Sara_Cyano_Cu_LD_28.wiff, Sample: Sara_Cyano_Cu_LD_28 (sample number 1), Elution: 51.798 min, Period: 1, Cycle(s): 2421 (Experiment 2)	LGGEQATNALK%iTRAQ_8plex_Nterm:::::::::::iTRAQ_8plex_K:%sample_0%cmpd_1134
11725	tr|A3IWK8|A3IWK8_9CHRO	ILVEDSMEQVAK	3	5.70855	1.424e-07	1	662.721	0	iTRAQ_8plex_Nterm:::::::Oxidation_M:::::iTRAQ_8plex_K:	0.0284	0.0238	0.0621	0.1008	0.0578	0.0775	0.5494	0.6814	File: Sara_Cyano_Cu_LD_29.wiff, Sample: Sara_Cyano_Cu_LD_29 (sample number 1), Elution: 58.802 min, Period: 1, Cycle(s): 2637 (Experiment 2)	ILVEDSMEQVAK%iTRAQ_8plex_Nterm:::::::Oxidation_M:::::iTRAQ_8plex_K:%sample_0%cmpd_2131
11725	tr|A3IY85|A3IY85_9CHRO	YAAYGAHLR	3	10.8613	5.548e-26	1	442.595	0	iTRAQ_8plex_Nterm::::::::::	0.0568	0.0571	0.0621	0.1488	0.1253	0.0387	0.0292	0.0196	File: Sara_Cyano_Cu_LD_29.5.wiff, Sample: Sara_Cyano_Cu_LD_29.5 (sample number 1), Elution: 49.178 min, Period: 1, Cycle(s): 2369 (Experiment 2)	YAAYGAHLR%iTRAQ_8plex_Nterm::::::::::%sample_0%cmpd_2451
11725	tr|A3IY85|A3IY85_9CHRO	YAAYGAHLR	3	6.76627	4.163e-10	1	442.598	0	iTRAQ_8plex_Nterm::::::::::	0.0379	0.0143	0.0287	0.024	0.0723	0.0242	0.0146	0.0245	File: Sara_Cyano_Cu_LD_31.wiff, Sample: Sara_Cyano_Cu_LD_31 (sample number 1), Elution: 49.519 min, Period: 1, Cycle(s): 2344 (Experiment 2)	YAAYGAHLR%iTRAQ_8plex_Nterm::::::::::%sample_0%cmpd_3740
11725	tr|A3IVD9|A3IVD9_9CHRO	AISEIQK	3	5.3499	1.892e-06	1	466.299	0	iTRAQ_8plex_Nterm:::::::iTRAQ_8plex_K:	0.2416	0.2141	0.1147	0.1824	0.1687	0.1307	0.0389	0.1373	File: Sara_Cyano_Cu_LD_29.5.wiff, Sample: Sara_Cyano_Cu_LD_29.5 (sample number 1), Elution: 51.016 min, Period: 1, Cycle(s): 2390 (Experiment 2)	AISEIQK%iTRAQ_8plex_Nterm:::::::iTRAQ_8plex_K:%sample_0%cmpd_2480
11725	tr|A3IVD9|A3IVD9_9CHRO	KLNVEIVIR	3	5.40597	5.479e-07	1	564.729	1	iTRAQ_8plex_Nterm:iTRAQ_8plex_K:::::::::	0.1705	0.1237	0.0908	0.1056	0.1543	0.1307	0.141	0.0735	File: Sara_Cyano_Cu_LD_32.5.wiff, Sample: Sara_Cyano_Cu_LD_32.5 (sample number 1), Elution: 62.393 min, Period: 1, Cycle(s): 2965 (Experiment 3)	KLNVEIVIR%iTRAQ_8plex_Nterm:iTRAQ_8plex_K:::::::::%sample_0%cmpd_4895
11725	tr|A3IYL1|A3IYL1_9CHRO	ADVTEAK	3	5.14288	5.817e-06	1	447.947	0	iTRAQ_8plex_Nterm:::::::iTRAQ_8plex_K:	0.09	0.1094	0.0335	0.072	0.0578	0.0678	0.2042	0.1569	File: Sara_Cyano_Cu_LD_33.wiff, Sample: Sara_Cyano_Cu_LD_33 (sample number 1), Elution: 41.077 min, Period: 1, Cycle(s): 2244 (Experiment 3)	ADVTEAK%iTRAQ_8plex_Nterm:::::::iTRAQ_8plex_K:%sample_0%cmpd_4998
11725	tr|A3IYL1|A3IYL1_9CHRO	ADVTEAK	3	5.26396	3.031e-06	1	447.953	0	iTRAQ_8plex_Nterm:::::::iTRAQ_8plex_K:	0.0379	0.0714	0.0335	0.0288	0.1494	0.0726	0.2139	0.2451	File: Sara_Cyano_Cu_LD_32.5.wiff, Sample: Sara_Cyano_Cu_LD_32.5 (sample number 1), Elution: 40.281 min, Period: 1, Cycle(s): 2227 (Experiment 3)	ADVTEAK%iTRAQ_8plex_Nterm:::::::iTRAQ_8plex_K:%sample_0%cmpd_4714
11725	tr|A3IYL1|A3IYL1_9CHRO	VTVDKDPVPTSFEK	3	5.31031	1.423e-06	1	825.474	1	iTRAQ_8plex_Nterm:::::iTRAQ_8plex_K:::::::::iTRAQ_8plex_K:	0.4643	0.2903	0.1338	0.2784	0.4869	0.2566	0.7049	1.4266	File: Sara_Cyano_Cu_LD_34.5.wiff, Sample: Sara_Cyano_Cu_LD_34.5 (sample number 1), Elution: 59.279 min, Period: 1, Cycle(s): 2971 (Experiment 3)	VTVDKDPVPTSFEK%iTRAQ_8plex_Nterm:::::iTRAQ_8plex_K:::::::::iTRAQ_8plex_K:%sample_0%cmpd_5929
11725	tr|A3IYL1|A3IYL1_9CHRO	VTVDKDPVPTSFEK	3	5.23702	2.122e-06	1	825.472	1	iTRAQ_8plex_Nterm:::::iTRAQ_8plex_K:::::::::iTRAQ_8plex_K:	0.2369	0.2141	0.2055	0.2352	0.2025	0.1404	0.3646	0.7844	File: Sara_Cyano_Cu_LD_34.wiff, Sample: Sara_Cyano_Cu_LD_34 (sample number 1), Elution: 58.809 min, Period: 1, Cycle(s): 2834 (Experiment 2)	VTVDKDPVPTSFEK%iTRAQ_8plex_Nterm:::::iTRAQ_8plex_K:::::::::iTRAQ_8plex_K:%sample_0%cmpd_5698
11725	tr|A3ILB6|A3ILB6_9CHRO	SLEEGQTVEYEVGQGR	2	10.2192	1.871e-23	1	1043.03	0	iTRAQ_8plex_Nterm:::::::::::::::::	0.848	0.5139	0.7168	0.7008	0.6749	0.8327	0.1118	0.152	File: Sara_Cyano_Cu_LD_29.5.wiff, Sample: Sara_Cyano_Cu_LD_29.5 (sample number 1), Elution: 57.026 min, Period: 1, Cycle(s): 2524 (Experiment 2)	SLEEGQTVEYEVGQGR%iTRAQ_8plex_Nterm:::::::::::::::::%sample_0%cmpd_2551
11725	tr|A3ILB6|A3ILB6_9CHRO	SLEEGQTVEYEVGQGR	3	9.61162	1.107e-20	1	695.696	0	iTRAQ_8plex_Nterm:::::::::::::::::	0.0474	0.0476	0.0717	0.0384	0.0386	0.0629	0.0389	0.0196	File: Sara_Cyano_Cu_LD_29.5.wiff, Sample: Sara_Cyano_Cu_LD_29.5 (sample number 1), Elution: 57.009 min, Period: 1, Cycle(s): 2523 (Experiment 3)	SLEEGQTVEYEVGQGR%iTRAQ_8plex_Nterm:::::::::::::::::%sample_0%cmpd_2548
11725	tr|A3ILB6|A3ILB6_9CHRO	SLEEGQTVEYEVGQGR	2	10.1723	3.162e-23	1	1043.04	0	iTRAQ_8plex_Nterm:::::::::::::::::	0.6443	0.3045	0.4683	0.3552	0.5688	0.7213	0.0826	0.0686	File: Sara_Cyano_Cu_LD_29.wiff, Sample: Sara_Cyano_Cu_LD_29 (sample number 1), Elution: 56.486 min, Period: 1, Cycle(s): 2582 (Experiment 2)	SLEEGQTVEYEVGQGR%iTRAQ_8plex_Nterm:::::::::::::::::%sample_0%cmpd_2105
11725	tr|A3ILB6|A3ILB6_9CHRO	SLEEGQTVEYEVGQGR	3	8.50665	2.775e-16	1	695.708	0	iTRAQ_8plex_Nterm:::::::::::::::::	0.0616	0.0238	0.0239	0.0384	0.0482	0.0339	0.0194	0.0147	File: Sara_Cyano_Cu_LD_29.wiff, Sample: Sara_Cyano_Cu_LD_29 (sample number 1), Elution: 56.418 min, Period: 1, Cycle(s): 2581 (Experiment 2)	SLEEGQTVEYEVGQGR%iTRAQ_8plex_Nterm:::::::::::::::::%sample_0%cmpd_2104
11725	tr|A3IXW0|A3IXW0_9CHRO	EAATEAGFTADIPASTSR	2	8.95364	4.987e-18	1	1050.06	0	iTRAQ_8plex_Nterm:::::::::::::::::::	0.1184	0.1142	0.0908	0.1104	0.1109	0.092	0.739	1.2599	File: Sara_Cyano_Cu_LD_29.wiff, Sample: Sara_Cyano_Cu_LD_29 (sample number 1), Elution: 59.909 min, Period: 1, Cycle(s): 2657 (Experiment 2)	EAATEAGFTADIPASTSR%iTRAQ_8plex_Nterm:::::::::::::::::::%sample_0%cmpd_2145
11725	tr|A3IXW0|A3IXW0_9CHRO	EAATEAGFTADIPASTSR	3	9.82875	1.312e-21	1	700.386	0	iTRAQ_8plex_Nterm:::::::::::::::::::	0.0189	0.0285	0.0191	0.024	0.0193	0.0436	0.0729	0.098	File: Sara_Cyano_Cu_LD_29.wiff, Sample: Sara_Cyano_Cu_LD_29 (sample number 1), Elution: 59.79 min, Period: 1, Cycle(s): 2656 (Experiment 2)	EAATEAGFTADIPASTSR%iTRAQ_8plex_Nterm:::::::::::::::::::%sample_0%cmpd_2143
11725	tr|A3ITL1|A3ITL1_9CHRO	AATLTGSESAGASLASAAGK	3	9.32912	1.014e-19	1	777.121	0	iTRAQ_8plex_Nterm::::::::::::::::::::iTRAQ_8plex_K:	0.0947	0.0476	0.1434	0.2112	0.1735	0.1791	0.1993	0.3726	File: Sara_Cyano_Cu_LD_28.5.wiff, Sample: Sara_Cyano_Cu_LD_28.5 (sample number 1), Elution: 61.996 min, Period: 1, Cycle(s): 2636 (Experiment 3)	AATLTGSESAGASLASAAGK%iTRAQ_8plex_Nterm::::::::::::::::::::iTRAQ_8plex_K:%sample_0%cmpd_1756
11725	tr|A3IMC4|A3IMC4_9CHRO	SNIDDQIQQER	2	9.30604	1.924e-19	1	825.435	0	iTRAQ_8plex_Nterm::::::::::::	0.45	0.1998	0.4158	0.4128	0.4387	0.4986	0.1507	0.3285	File: Sara_Cyano_Cu_LD_32.wiff, Sample: Sara_Cyano_Cu_LD_32 (sample number 1), Elution: 45.247 min, Period: 1, Cycle(s): 2291 (Experiment 3)	SNIDDQIQQER%iTRAQ_8plex_Nterm::::::::::::%sample_0%cmpd_4458
11725	tr|A3IMC4|A3IMC4_9CHRO	SNIDDQIQQER	2	7.37449	2.392e-12	1	825.453	0	iTRAQ_8plex_Nterm::::::::::::	0.1705	0.0571	0.172	0.2016	0.1832	0.2566	0.0632	0.0882	File: Sara_Cyano_Cu_LD_32.5.wiff, Sample: Sara_Cyano_Cu_LD_32.5 (sample number 1), Elution: 44.672 min, Period: 1, Cycle(s): 2281 (Experiment 2)	SNIDDQIQQER%iTRAQ_8plex_Nterm::::::::::::%sample_0%cmpd_4779
11725	tr|A3IMC4|A3IMC4_9CHRO	SNIDDQIQQER	2	7.72506	1.621e-13	1	825.448	0	iTRAQ_8plex_Nterm::::::::::::	0.3079	0.138	0.3632	0.3792	0.3037	0.4599	0.1458	0.2647	File: Sara_Cyano_Cu_LD_32.5.wiff, Sample: Sara_Cyano_Cu_LD_32.5 (sample number 1), Elution: 45.676 min, Period: 1, Cycle(s): 2295 (Experiment 2)	SNIDDQIQQER%iTRAQ_8plex_Nterm::::::::::::%sample_0%cmpd_4794
11725	tr|A3IN26|A3IN26_9CHRO	VTLNINAEDGK	3	9.25505	3.212e-19	1	594.678	0	iTRAQ_8plex_Nterm:::::::::::iTRAQ_8plex_K:	3.1598	2.165	2.3656	2.5727	2.9453	2.4108	0.1847	0.353	File: Sara_Cyano_Cu_LD_29.5.wiff, Sample: Sara_Cyano_Cu_LD_29.5 (sample number 1), Elution: 57.298 min, Period: 1, Cycle(s): 2528 (Experiment 2)	VTLNINAEDGK%iTRAQ_8plex_Nterm:::::::::::iTRAQ_8plex_K:%sample_0%cmpd_2555
11725	tr|A3IN26|A3IN26_9CHRO	VTLNINAEDGK	3	7.4806	1.11e-12	1	594.69	0	iTRAQ_8plex_Nterm:::::::::::iTRAQ_8plex_K:	0.1137	0.1713	0.1816	0.216	0.2941	0.2082	0.0243	0.0196	File: Sara_Cyano_Cu_LD_29.5.wiff, Sample: Sara_Cyano_Cu_LD_29.5 (sample number 1), Elution: 56.259 min, Period: 1, Cycle(s): 2509 (Experiment 2)	VTLNINAEDGK%iTRAQ_8plex_Nterm:::::::::::iTRAQ_8plex_K:%sample_0%cmpd_2540
11725	tr|A3IN26|A3IN26_9CHRO	VTLNINAEDGK	2	6.60109	6.122e-10	1	891.517	0	iTRAQ_8plex_Nterm:::::::::::iTRAQ_8plex_K:	0.7769	0.5187	0.5018	0.5856	0.67	0.5809	0.1021	0.098	File: Sara_Cyano_Cu_LD_29.5.wiff, Sample: Sara_Cyano_Cu_LD_29.5 (sample number 1), Elution: 56.327 min, Period: 1, Cycle(s): 2510 (Experiment 2)	VTLNINAEDGK%iTRAQ_8plex_Nterm:::::::::::iTRAQ_8plex_K:%sample_0%cmpd_2542
11725	tr|A3IN26|A3IN26_9CHRO	VTLNINAEDGK	2	5.93851	4.314e-08	1	891.517	0	iTRAQ_8plex_Nterm:::::::::::iTRAQ_8plex_K:	1.388	0.7899	1.1422	1.0751	1.1087	1.0602	0.1653	0.2451	File: Sara_Cyano_Cu_LD_29.5.wiff, Sample: Sara_Cyano_Cu_LD_29.5 (sample number 1), Elution: 57.417 min, Period: 1, Cycle(s): 2529 (Experiment 2)	VTLNINAEDGK%iTRAQ_8plex_Nterm:::::::::::iTRAQ_8plex_K:%sample_0%cmpd_2557
11725	tr|A3IN26|A3IN26_9CHRO	VTLNINAEDGK	3	7.03367	3.018e-11	1	594.7	0	iTRAQ_8plex_Nterm:::::::::::iTRAQ_8plex_K:	0.1611	0.1047	0.1625	0.2016	0.135	0.1452	0.0049	0.0441	File: Sara_Cyano_Cu_LD_29.wiff, Sample: Sara_Cyano_Cu_LD_29 (sample number 1), Elution: 56.095 min, Period: 1, Cycle(s): 2571 (Experiment 2)	VTLNINAEDGK%iTRAQ_8plex_Nterm:::::::::::iTRAQ_8plex_K:%sample_0%cmpd_2101
11725	tr|A3IN26|A3IN26_9CHRO	VTLNINAEDGK	2	5.19494	3.072e-06	1	891.526	0	iTRAQ_8plex_Nterm:::::::::::iTRAQ_8plex_K:	0.5637	0.3521	0.6356	0.6384	0.6508	0.5809	0.0924	0.1716	File: Sara_Cyano_Cu_LD_29.wiff, Sample: Sara_Cyano_Cu_LD_29 (sample number 1), Elution: 56.265 min, Period: 1, Cycle(s): 2572 (Experiment 3)	VTLNINAEDGK%iTRAQ_8plex_Nterm:::::::::::iTRAQ_8plex_K:%sample_0%cmpd_2102
11725	tr|A3IN26|A3IN26_9CHRO	VTLNINAEDGK	3	6.54289	9.051e-10	1	594.695	0	iTRAQ_8plex_Nterm:::::::::::iTRAQ_8plex_K:	0.2605	0.1998	0.172	0.192	0.2844	0.2614	0.0681	0.0588	File: Sara_Cyano_Cu_LD_30.wiff, Sample: Sara_Cyano_Cu_LD_30 (sample number 1), Elution: 57.452 min, Period: 1, Cycle(s): 2526 (Experiment 2)	VTLNINAEDGK%iTRAQ_8plex_Nterm:::::::::::iTRAQ_8plex_K:%sample_0%cmpd_2976
11725	tr|A3IN26|A3IN26_9CHRO	VTLNINAEDGK	3	5.94363	4.182e-08	1	594.695	0	iTRAQ_8plex_Nterm:::::::::::iTRAQ_8plex_K:	0.0805	0.0285	0.0765	0.0768	0.0337	0.0533		0.0147	File: Sara_Cyano_Cu_LD_30.5.wiff, Sample: Sara_Cyano_Cu_LD_30.5 (sample number 1), Elution: 56.141 min, Period: 1, Cycle(s): 2478 (Experiment 3)	VTLNINAEDGK%iTRAQ_8plex_Nterm:::::::::::iTRAQ_8plex_K:%sample_0%cmpd_3395
11725	tr|A3IN26|A3IN26_9CHRO	VTLNINAEDGK	3	6.02254	2.576e-08	1	594.695	0	iTRAQ_8plex_Nterm:::::::::::iTRAQ_8plex_K:	0.1705	0.1856	0.239	0.1872	0.1735	0.1791	0.0389	0.049	File: Sara_Cyano_Cu_LD_29.wiff, Sample: Sara_Cyano_Cu_LD_29 (sample number 1), Elution: 57.099 min, Period: 1, Cycle(s): 2594 (Experiment 2)	VTLNINAEDGK%iTRAQ_8plex_Nterm:::::::::::iTRAQ_8plex_K:%sample_0%cmpd_2113
11725	tr|A3IPM5|A3IPM5_9CHRO	GDVSEVQASVSAGIDAANR	3	8.74727	2.295e-17	1	717.387	0	iTRAQ_8plex_Nterm::::::::::::::::::::	0.0568	0.0285	0.0191	0.024	0.0482	0.0194	0.0438	0.1275	File: Sara_Cyano_Cu_LD_28.5.wiff, Sample: Sara_Cyano_Cu_LD_28.5 (sample number 1), Elution: 66.067 min, Period: 1, Cycle(s): 2788 (Experiment 2)	GDVSEVQASVSAGIDAANR%iTRAQ_8plex_Nterm::::::::::::::::::::%sample_0%cmpd_1786
11725	tr|A3IN68|A3IN68_9CHRO	AIAGDASK	2	6.99613	7.236e-11	1	670.895	0	iTRAQ_8plex_Nterm::::::::iTRAQ_8plex_K:	8.3282	6.9994	10.7098	11.0251	10.6967	9.3964	11.8669	21.5357	File: Sara_Cyano_Cu_LD_31.wiff, Sample: Sara_Cyano_Cu_LD_31 (sample number 1), Elution: 41.468 min, Period: 1, Cycle(s): 2267 (Experiment 2)	AIAGDASK%iTRAQ_8plex_Nterm::::::::iTRAQ_8plex_K:%sample_0%cmpd_3630
11725	tr|A3IN68|A3IN68_9CHRO	AIAGDASK	2	6.89566	1.474e-10	1	670.91	0	iTRAQ_8plex_Nterm::::::::iTRAQ_8plex_K:	4.5526	3.9827	5.754	5.9806	5.9485	5.2428	6.8936	13.1038	File: Sara_Cyano_Cu_LD_30.5.wiff, Sample: Sara_Cyano_Cu_LD_30.5 (sample number 1), Elution: 40.976 to 42.048 min, Period: 1, Cycle(s): 2286, 2295 (Experiment 2)	AIAGDASK%iTRAQ_8plex_Nterm::::::::iTRAQ_8plex_K:%sample_0%cmpd_3208
11725	tr|A3IN68|A3IN68_9CHRO	AIAGDASK	3	8.45344	7.778e-16	1	447.612	0	iTRAQ_8plex_Nterm::::::::iTRAQ_8plex_K:	0.5353	0.4758	0.5114	0.744	0.6604	0.5858	0.6077	1.3874	File: Sara_Cyano_Cu_LD_30.5.wiff, Sample: Sara_Cyano_Cu_LD_30.5 (sample number 1), Elution: 41.095 min, Period: 1, Cycle(s): 2287 (Experiment 2)	AIAGDASK%iTRAQ_8plex_Nterm::::::::iTRAQ_8plex_K:%sample_0%cmpd_3195
11725	tr|A3IN68|A3IN68_9CHRO	AIAGDASK	3	8.1248	1.232e-14	1	447.618	0	iTRAQ_8plex_Nterm::::::::iTRAQ_8plex_K:	0.1468	0.1237	0.2342	0.2256	0.3133	0.1646	0.2042	0.554	File: Sara_Cyano_Cu_LD_31.wiff, Sample: Sara_Cyano_Cu_LD_31 (sample number 1), Elution: 41.111 min, Period: 1, Cycle(s): 2264 (Experiment 2)	AIAGDASK%iTRAQ_8plex_Nterm::::::::iTRAQ_8plex_K:%sample_0%cmpd_3627
11725	tr|A3IN68|A3IN68_9CHRO	AIAGDASK	2	5.54562	8.055e-07	1	670.916	0	iTRAQ_8plex_Nterm::::::::iTRAQ_8plex_K:	0.2842	0.2807	0.4014	0.5472	0.4483	0.397	0.5153	1.0442	File: Sara_Cyano_Cu_LD_30.wiff, Sample: Sara_Cyano_Cu_LD_30 (sample number 1), Elution: 41.607 min, Period: 1, Cycle(s): 2292 (Experiment 3)	AIAGDASK%iTRAQ_8plex_Nterm::::::::iTRAQ_8plex_K:%sample_0%cmpd_2772
11725	tr|A3IZS7|A3IZS7_9CHRO	NVEDIATESR	2	8.26409	3.238e-15	1	719.394	0	iTRAQ_8plex_Nterm:::::::::::	0.2511	0.2569	0.3823	0.3648	0.3615	0.426	0.0778	0.0588	File: Sara_Cyano_Cu_LD_30.5.wiff, Sample: Sara_Cyano_Cu_LD_30.5 (sample number 1), Elution: 48.668 min, Period: 1, Cycle(s): 2354 (Experiment 3)	NVEDIATESR%iTRAQ_8plex_Nterm:::::::::::%sample_0%cmpd_3298
11725	tr|A3INZ2|A3INZ2_9CHRO	GADFTLHDAER	2	6.57102	8.745e-10	1	768.401	0	iTRAQ_8plex_Nterm::::::::::::	0.5258	0.2855	0.1099	0.0336	0.0771	0.1501	0.0486	0.2304	File: Sara_Cyano_Cu_LD_31.wiff, Sample: Sara_Cyano_Cu_LD_31 (sample number 1), Elution: 48.446 min, Period: 1, Cycle(s): 2332 (Experiment 2)	GADFTLHDAER%iTRAQ_8plex_Nterm::::::::::::%sample_0%cmpd_3724
11725	tr|A3INZ2|A3INZ2_9CHRO	GADFTLHDAER	3	8.12575	8.003e-15	1	512.607	0	iTRAQ_8plex_Nterm::::::::::::	0.0616	0.0904	0.043	0.0432	0.0386	0.0242		0.049	File: Sara_Cyano_Cu_LD_31.wiff, Sample: Sara_Cyano_Cu_LD_31 (sample number 1), Elution: 48.259 min, Period: 1, Cycle(s): 2330 (Experiment 2)	GADFTLHDAER%iTRAQ_8plex_Nterm::::::::::::%sample_0%cmpd_3721
11725	tr|A3ISR4|A3ISR4_9CHRO	AVTVIMSGNQEPR	2	8.00928	1.904e-14	1	861.474	0	iTRAQ_8plex_Nterm::::::Oxidation_M::::::::	0.1421	0.0476	0.1386	0.1296	0.0819	0.1694	0.5883	1.0785	File: Sara_Cyano_Cu_LD_30.wiff, Sample: Sara_Cyano_Cu_LD_30 (sample number 1), Elution: 50.247 min, Period: 1, Cycle(s): 2370 (Experiment 3)	AVTVIMSGNQEPR%iTRAQ_8plex_Nterm::::::Oxidation_M::::::::%sample_0%cmpd_2889
11725	tr|A3IQ08|A3IQ08_9CHRO	AVDTTTEAK	3	7.97966	2.495e-14	1	515.317	0	iTRAQ_8plex_Nterm:::::::::iTRAQ_8plex_K:	0.3221	0.3664	0.2007	0.1776	0.3085	0.1646	0.0438	0.0196	File: Sara_Cyano_Cu_LD_31.5.wiff, Sample: Sara_Cyano_Cu_LD_31.5 (sample number 1), Elution: 40.05 min, Period: 1, Cycle(s): 2216 (Experiment 3)	AVDTTTEAK%iTRAQ_8plex_Nterm:::::::::iTRAQ_8plex_K:%sample_0%cmpd_4047
11725	tr|A3IU26|A3IU26_9CHRO	DRLDQIQDSLTTEIR	3	7.97661	1.955e-14	1	703.064	1	iTRAQ_8plex_Nterm::::::::::::::::	0.0568	0.1047	0.1481	0.1824	0.1687	0.1307	0.0632	0.098	File: Sara_Cyano_Cu_LD_30.wiff, Sample: Sara_Cyano_Cu_LD_30 (sample number 1), Elution: 67.245 min, Period: 1, Cycle(s): 2756 (Experiment 2)	DRLDQIQDSLTTEIR%iTRAQ_8plex_Nterm::::::::::::::::%sample_0%cmpd_3082
11725	tr|A3IQ38|A3IQ38_9CHRO	VSVDVDSK	3	7.96316	2.515e-14	1	486.301	0	iTRAQ_8plex_Nterm::::::::iTRAQ_8plex_K:	0.2937	0.1618	0.3106	0.4224	0.3664	0.1936	0.0389	0.0637	File: Sara_Cyano_Cu_LD_31.wiff, Sample: Sara_Cyano_Cu_LD_31 (sample number 1), Elution: 47.663 min, Period: 1, Cycle(s): 2322 (Experiment 2)	VSVDVDSK%iTRAQ_8plex_Nterm::::::::iTRAQ_8plex_K:%sample_0%cmpd_3712
11725	tr|A3IQ38|A3IQ38_9CHRO	VSVDVDSK	2	5.71271	1.668e-07	1	728.946	0	iTRAQ_8plex_Nterm::::::::iTRAQ_8plex_K:	1.9944	1.4418	2.055	2.1215	2.1307	2.0526	0.3354	0.4118	File: Sara_Cyano_Cu_LD_30.5.wiff, Sample: Sara_Cyano_Cu_LD_30.5 (sample number 1), Elution: 47.953 to 48.072 min, Period: 1, Cycle(s): 2348-2349 (Experiment 3)	VSVDVDSK%iTRAQ_8plex_Nterm::::::::iTRAQ_8plex_K:%sample_0%cmpd_3292
11725	tr|A3IQ38|A3IQ38_9CHRO	VSVDVDSK	3	7.059	2.516e-11	1	486.298	0	iTRAQ_8plex_Nterm::::::::iTRAQ_8plex_K:	0.6916	0.3949	0.5591	0.6192	0.4869	0.6439	0.2431	0.5343	File: Sara_Cyano_Cu_LD_30.5.wiff, Sample: Sara_Cyano_Cu_LD_30.5 (sample number 1), Elution: 47.851 to 48.974 min, Period: 1, Cycle(s): 2348, 2350, 2355 (Experiment 2), 2357 (Experiment 3)	VSVDVDSK%iTRAQ_8plex_Nterm::::::::iTRAQ_8plex_K:%sample_0%cmpd_3301
11725	tr|A3INA7|A3INA7_9CHRO	RYETLSYLPPLTDQQIVR	3	7.92042	2.841e-14	1	832.799	1	iTRAQ_8plex_Nterm:::::::::::::::::::	0.0379	0.0428	0.0335	0.0288	0.0096	0.0194	0.0632	0.0196	File: Sara_Cyano_Cu_LD_28.wiff, Sample: Sara_Cyano_Cu_LD_28 (sample number 1), Elution: 73.523 min, Period: 1, Cycle(s): 3031 (Experiment 2)	RYETLSYLPPLTDQQIVR%iTRAQ_8plex_Nterm:::::::::::::::::::%sample_0%cmpd_1341
11725	tr|A3INA7|A3INA7_9CHRO	RYETLSYLPPLTDQQIVR	3	7.41137	1.5e-12	1	832.815	1	iTRAQ_8plex_Nterm:::::::::::::::::::	0.0521	0.0381	0.0669	0.0432	0.0434	0.0678	0.034	0.0392	File: Sara_Cyano_Cu_LD_28.wiff, Sample: Sara_Cyano_Cu_LD_28 (sample number 1), Elution: 72.518 min, Period: 1, Cycle(s): 2984 (Experiment 2)	RYETLSYLPPLTDQQIVR%iTRAQ_8plex_Nterm:::::::::::::::::::%sample_0%cmpd_1337
11725	tr|A3IWF1|A3IWF1_9CHRO	DLPTIHVGDTVR	3	7.89004	7.099e-14	1	542.999	0	iTRAQ_8plex_Nterm:::::::::::::	0.1042	0.0333	0.0191	0.0384	0.0578	0.0678	0.0049	0.0147	File: Sara_Cyano_Cu_LD_28.5.wiff, Sample: Sara_Cyano_Cu_LD_28.5 (sample number 1), Elution: 57.162 min, Period: 1, Cycle(s): 2553 (Experiment 2)	DLPTIHVGDTVR%iTRAQ_8plex_Nterm:::::::::::::%sample_0%cmpd_1696
11725	tr|A3IPR1|A3IPR1_9CHRO	GQATDIQIR	2	7.67961	1.915e-13	1	653.389	0	iTRAQ_8plex_Nterm::::::::::	0.2226	0.3378	0.2151	0.2544	0.2507	0.2663	0.0438	0.0784	File: Sara_Cyano_Cu_LD_28.wiff, Sample: Sara_Cyano_Cu_LD_28 (sample number 1), Elution: 46.318 min, Period: 1, Cycle(s): 2354 (Experiment 3)	GQATDIQIR%iTRAQ_8plex_Nterm::::::::::%sample_0%cmpd_1058
11725	tr|A3IPR1|A3IPR1_9CHRO	GQATDIQIR	2	5.69427	1.487e-07	1	653.386	0	iTRAQ_8plex_Nterm::::::::::	0.4311	0.4045	0.325	0.2736	0.376	0.2953	0.0389	0.0931	File: Sara_Cyano_Cu_LD_28.5.wiff, Sample: Sara_Cyano_Cu_LD_28.5 (sample number 1), Elution: 46.284 min, Period: 1, Cycle(s): 2346 (Experiment 2)	GQATDIQIR%iTRAQ_8plex_Nterm::::::::::%sample_0%cmpd_1561
11725	tr|A3IQ28|A3IQ28_9CHRO	SAEEVIEALQK	3	7.66793	2.534e-13	1	609.044	0	iTRAQ_8plex_Nterm:::::::::::iTRAQ_8plex_K:	0.199	0.119	0.129	0.072	0.1302	0.0968	0.0292	0.0539	File: Sara_Cyano_Cu_LD_28.wiff, Sample: Sara_Cyano_Cu_LD_28 (sample number 1), Elution: 72.399 min, Period: 1, Cycle(s): 2983 (Experiment 2)	SAEEVIEALQK%iTRAQ_8plex_Nterm:::::::::::iTRAQ_8plex_K:%sample_0%cmpd_1335
11725	tr|A3IQ28|A3IQ28_9CHRO	SAEEVIEALQK	3	5.10206	4.872e-06	1	609.044	0	iTRAQ_8plex_Nterm:::::::::::iTRAQ_8plex_K:	0.0805	0.0381	0.0335	0.0384	0.0964	0.0678	0.0292	0.0196	File: Sara_Cyano_Cu_LD_28.5.wiff, Sample: Sara_Cyano_Cu_LD_28.5 (sample number 1), Elution: 72.744 min, Period: 1, Cycle(s): 3030 (Experiment 3)	SAEEVIEALQK%iTRAQ_8plex_Nterm:::::::::::iTRAQ_8plex_K:%sample_0%cmpd_1827
11725	tr|A3IN42|A3IN42_9CHRO	APELAPNEEAR	2	7.61206	6.204e-13	1	750.924	0	iTRAQ_8plex_Nterm::::::::::::	0.3742	0.4853	0.5257	0.6672	0.5254	0.5373	0.1458	0.2941	File: Sara_Cyano_Cu_LD_31.wiff, Sample: Sara_Cyano_Cu_LD_31 (sample number 1), Elution: 46.234 min, Period: 1, Cycle(s): 2310 (Experiment 2)	APELAPNEEAR%iTRAQ_8plex_Nterm::::::::::::%sample_0%cmpd_3693
11725	tr|A3IQ52|A3IQ52_9CHRO	DGEIPVSPR	2	7.60816	5.422e-13	1	637.363	0	iTRAQ_8plex_Nterm::::::::::	0.2369	0.1903	0.2676	0.2784	0.4049	0.2517	0.666	1.1667	File: Sara_Cyano_Cu_LD_29.5.wiff, Sample: Sara_Cyano_Cu_LD_29.5 (sample number 1), Elution: 46.488 min, Period: 1, Cycle(s): 2334 (Experiment 3)	DGEIPVSPR%iTRAQ_8plex_Nterm::::::::::%sample_0%cmpd_2410
11725	tr|A3IQ52|A3IQ52_9CHRO	DGEIPVSPR	2	6.19114	1.165e-08	1	637.373	0	iTRAQ_8plex_Nterm::::::::::	0.1279	0.0523	0.1147	0.1344	0.1735	0.1307	0.1653	0.3186	File: Sara_Cyano_Cu_LD_28.5.wiff, Sample: Sara_Cyano_Cu_LD_28.5 (sample number 1), Elution: 46.165 min, Period: 1, Cycle(s): 2345 (Experiment 2)	DGEIPVSPR%iTRAQ_8plex_Nterm::::::::::%sample_0%cmpd_1559
11725	tr|A3IQ52|A3IQ52_9CHRO	DGEIPVSPR	2	7.3271	4.586e-12	1	637.372	0	iTRAQ_8plex_Nterm::::::::::	0.0616	0.0381	0.0048	0.0432	0.0723	0.1162	0.0972	0.2745	File: Sara_Cyano_Cu_LD_29.wiff, Sample: Sara_Cyano_Cu_LD_29 (sample number 1), Elution: 45.744 min, Period: 1, Cycle(s): 2332 (Experiment 2)	DGEIPVSPR%iTRAQ_8plex_Nterm::::::::::%sample_0%cmpd_1987
11725	tr|A3INL8|A3INL8_9CHRO	VIAIVSPESAPIKR	3	7.5405	4.682e-13	1	696.799	1	iTRAQ_8plex_Nterm:::::::::::::iTRAQ_8plex_K::	0.1611	0.0952	0.2389	0.384	0.1735	0.184	0.0875	0.152	File: Sara_Cyano_Cu_LD_29.wiff, Sample: Sara_Cyano_Cu_LD_29 (sample number 1), Elution: 64.762 min, Period: 1, Cycle(s): 2804 (Experiment 2)	VIAIVSPESAPIKR%iTRAQ_8plex_Nterm:::::::::::::iTRAQ_8plex_K::%sample_0%cmpd_2191
11725	tr|A3INL8|A3INL8_9CHRO	VIAIVSPESAPIKR	3	6.84345	8.118e-11	1	696.789	1	iTRAQ_8plex_Nterm:::::::::::::iTRAQ_8plex_K::	0.1942	0.1094	0.1959	0.3744	0.27	0.1694	0.0583	0.201	File: Sara_Cyano_Cu_LD_28.5.wiff, Sample: Sara_Cyano_Cu_LD_28.5 (sample number 1), Elution: 64.994 min, Period: 1, Cycle(s): 2755 (Experiment 2)	VIAIVSPESAPIKR%iTRAQ_8plex_Nterm:::::::::::::iTRAQ_8plex_K::%sample_0%cmpd_1777
11725	tr|A3IWF9|A3IWF9_9CHRO	SDDIPADVR	2	7.4135	9.225e-13	1	646.357	0	iTRAQ_8plex_Nterm::::::::::	0.4216	0.2522	0.2103	0.168	0.4965	0.4018	0.034	0.0784	File: Sara_Cyano_Cu_LD_31.wiff, Sample: Sara_Cyano_Cu_LD_31 (sample number 1), Elution: 47.17 min, Period: 1, Cycle(s): 2317 (Experiment 3)	SDDIPADVR%iTRAQ_8plex_Nterm::::::::::%sample_0%cmpd_3702
11725	tr|A3IWF9|A3IWF9_9CHRO	SDDIPADVR	2	7.49503	4.971e-13	1	646.365	0	iTRAQ_8plex_Nterm::::::::::	0.2558	0.1237	0.1577	0.2352	0.3808	0.334	0.0438	0.0245	File: Sara_Cyano_Cu_LD_31.5.wiff, Sample: Sara_Cyano_Cu_LD_31.5 (sample number 1), Elution: 46.745 min, Period: 1, Cycle(s): 2276 (Experiment 2)	SDDIPADVR%iTRAQ_8plex_Nterm::::::::::%sample_0%cmpd_4142
11725	tr|A3ILQ6|A3ILQ6_9CHRO	SYFESGSDR	2	7.47653	8.776e-13	1	676.341	0	iTRAQ_8plex_Nterm::::::::::	0.469	0.3759	0.2915	0.288	0.6267	0.5277	0.175	0.3382	File: Sara_Cyano_Cu_LD_28.5.wiff, Sample: Sara_Cyano_Cu_LD_28.5 (sample number 1), Elution: 45.348 min, Period: 1, Cycle(s): 2336 (Experiment 2)	SYFESGSDR%iTRAQ_8plex_Nterm::::::::::%sample_0%cmpd_1548
11725	tr|A3ILQ6|A3ILQ6_9CHRO	SYFESGSDR	2	7.21215	6.334e-12	1	676.342	0	iTRAQ_8plex_Nterm::::::::::	0.36	0.2474	0.2963	0.2304	0.3953	0.2759	0.0632	0.25	File: Sara_Cyano_Cu_LD_28.wiff, Sample: Sara_Cyano_Cu_LD_28 (sample number 1), Elution: 45.331 min, Period: 1, Cycle(s): 2341 (Experiment 2)	SYFESGSDR%iTRAQ_8plex_Nterm::::::::::%sample_0%cmpd_1046
11725	tr|A3IJW9|A3IJW9_9CHRO	VVETASAAK	3	7.35035	3.361e-12	1	495.313	0	iTRAQ_8plex_Nterm:::::::::iTRAQ_8plex_K:	0.0758	0.0856	0.2246	0.192	0.1639	0.1017	0.0146	0.0441	File: Sara_Cyano_Cu_LD_29.5.wiff, Sample: Sara_Cyano_Cu_LD_29.5 (sample number 1), Elution: 47.629 min, Period: 1, Cycle(s): 2347 (Experiment 2)	VVETASAAK%iTRAQ_8plex_Nterm:::::::::iTRAQ_8plex_K:%sample_0%cmpd_2431
11725	tr|A3IHA7|A3IHA7_9CHRO	EGSAVYDTFNPDR	2	7.31855	4.512e-12	1	887.954	0	iTRAQ_8plex_Nterm::::::::::::::	0.4121	0.1523	0.3489	0.2496	0.5495	0.5567	0.0535	0.2108	File: Sara_Cyano_Cu_LD_28.wiff, Sample: Sara_Cyano_Cu_LD_28 (sample number 1), Elution: 58.981 min, Period: 1, Cycle(s): 2537 (Experiment 2)	EGSAVYDTFNPDR%iTRAQ_8plex_Nterm::::::::::::::%sample_0%cmpd_1229
11725	tr|A3IL13|A3IL13_9CHRO	ALSDGPQSLTPDKFDR	3	7.31046	3.195e-12	1	785.783	1	iTRAQ_8plex_Nterm:::::::::::::iTRAQ_8plex_K::::	0.3032	0.2712	0.2867	0.1824	0.3471	0.2953	0.0583	0.152	File: Sara_Cyano_Cu_LD_32.wiff, Sample: Sara_Cyano_Cu_LD_32 (sample number 1), Elution: 60.092 min, Period: 1, Cycle(s): 2764 (Experiment 3)	ALSDGPQSLTPDKFDR%iTRAQ_8plex_Nterm:::::::::::::iTRAQ_8plex_K::::%sample_0%cmpd_4590
11725	tr|A3IQH4|A3IQH4_9CHRO	ETNADISLSVLPVDEK	3	7.2625	4.37e-12	1	780.127	0	iTRAQ_8plex_Nterm::::::::::::::::iTRAQ_8plex_K:	0.2795	0.1237	0.1912	0.12	0.2651	0.1017	0.0049	0.1128	File: Sara_Cyano_Cu_LD_28.5.wiff, Sample: Sara_Cyano_Cu_LD_28.5 (sample number 1), Elution: 70.172 min, Period: 1, Cycle(s): 2948 (Experiment 2)	ETNADISLSVLPVDEK%iTRAQ_8plex_Nterm::::::::::::::::iTRAQ_8plex_K:%sample_0%cmpd_1811
11725	tr|A3IQH4|A3IQH4_9CHRO	ETNADISLSVLPVDEK	3	7.0276	2.416e-11	1	780.122	0	iTRAQ_8plex_Nterm::::::::::::::::iTRAQ_8plex_K:	0.2321	0.0904	0.1004	0.1008	0.1302	0.1017		0.0735	File: Sara_Cyano_Cu_LD_29.wiff, Sample: Sara_Cyano_Cu_LD_29 (sample number 1), Elution: 70.45 min, Period: 1, Cycle(s): 2991 (Experiment 2)	ETNADISLSVLPVDEK%iTRAQ_8plex_Nterm::::::::::::::::iTRAQ_8plex_K:%sample_0%cmpd_2236
11725	tr|A3IQ75|A3IQ75_9CHRO	VQIPSDR	2	7.23563	6.487e-12	1	559.844	0	iTRAQ_8plex_Nterm::::::::	0.2132	0.2236	0.3393	0.3456	0.3326	0.3728	0.3209	1.2501	File: Sara_Cyano_Cu_LD_29.wiff, Sample: Sara_Cyano_Cu_LD_29 (sample number 1), Elution: 45.625 min, Period: 1, Cycle(s): 2331 (Experiment 2)	VQIPSDR%iTRAQ_8plex_Nterm::::::::%sample_0%cmpd_1986
11725	tr|A3IQ75|A3IQ75_9CHRO	VQIPSDR	2	5.64758	2.278e-07	1	559.836	0	iTRAQ_8plex_Nterm::::::::	0.0568	0.0761	0.1386	0.0912	0.1494	0.1598	0.1313	0.4167	File: Sara_Cyano_Cu_LD_29.5.wiff, Sample: Sara_Cyano_Cu_LD_29.5 (sample number 1), Elution: 45.876 min, Period: 1, Cycle(s): 2328 (Experiment 3)	VQIPSDR%iTRAQ_8plex_Nterm::::::::%sample_0%cmpd_2400
11725	tr|A3IQ05|A3IQ05_9CHRO	DLADLVLKPIITEK	3	7.07474	1.123e-11	1	827.542	0	iTRAQ_8plex_Nterm::::::::iTRAQ_8plex_K::::::iTRAQ_8plex_K:	0.5022	0.5424	0.2963	0.3168	0.2169	0.184	0.0535	0.0882	File: Sara_Cyano_Cu_LD_28.5.wiff, Sample: Sara_Cyano_Cu_LD_28.5 (sample number 1), Elution: 81.262 min, Period: 1, Cycle(s): 3440 (Experiment 2)	DLADLVLKPIITEK%iTRAQ_8plex_Nterm::::::::iTRAQ_8plex_K::::::iTRAQ_8plex_K:%sample_0%cmpd_1858
11725	tr|A3IQ05|A3IQ05_9CHRO	DLADLVLKPIITEK	3	5.92532	2.805e-08	1	827.531	0	iTRAQ_8plex_Nterm::::::::iTRAQ_8plex_K::::::iTRAQ_8plex_K:	0.4548	0.3093	0.2581	0.2544	0.3326	0.213	0.0049	0.0343	File: Sara_Cyano_Cu_LD_29.wiff, Sample: Sara_Cyano_Cu_LD_29 (sample number 1), Elution: 81.181 min, Period: 1, Cycle(s): 3516 (Experiment 2)	DLADLVLKPIITEK%iTRAQ_8plex_Nterm::::::::iTRAQ_8plex_K::::::iTRAQ_8plex_K:%sample_0%cmpd_2270
11725	tr|A3IQ05|A3IQ05_9CHRO	DLADLVLKPIITEK	4	5.31013	1.205e-06	1	620.916	0	iTRAQ_8plex_Nterm::::::::iTRAQ_8plex_K::::::iTRAQ_8plex_K:	0.4785	0.1523	0.0956	0.2016	0.2169	0.1259	0.0535	0.0392	File: Sara_Cyano_Cu_LD_29.wiff, Sample: Sara_Cyano_Cu_LD_29 (sample number 1), Elution: 81.266 min, Period: 1, Cycle(s): 3518 (Experiment 2)	DLADLVLKPIITEK%iTRAQ_8plex_Nterm::::::::iTRAQ_8plex_K::::::iTRAQ_8plex_K:%sample_0%cmpd_2272
11725	tr|A3IZG7|A3IZG7_9CHRO	AISVEEDPEVVSAR	2	7.06419	2.666e-11	1	903.004	0	iTRAQ_8plex_Nterm:::::::::::::::	0.199	0.1761	0.2389	0.3552	0.1928	0.2614	0.0194	0.0196	File: Sara_Cyano_Cu_LD_28.5.wiff, Sample: Sara_Cyano_Cu_LD_28.5 (sample number 1), Elution: 56.821 min, Period: 1, Cycle(s): 2545 (Experiment 2)	AISVEEDPEVVSAR%iTRAQ_8plex_Nterm:::::::::::::::%sample_0%cmpd_1692
11725	tr|A3IZG7|A3IZG7_9CHRO	AISVEEDPEVVSAR	2	6.87028	1.057e-10	1	903.003	0	iTRAQ_8plex_Nterm:::::::::::::::	0.3174	0.2617	0.3441	0.2832	0.2603	0.2808	0.0681		File: Sara_Cyano_Cu_LD_29.wiff, Sample: Sara_Cyano_Cu_LD_29 (sample number 1), Elution: 56.895 min, Period: 1, Cycle(s): 2588 (Experiment 2)	AISVEEDPEVVSAR%iTRAQ_8plex_Nterm:::::::::::::::%sample_0%cmpd_2111
11725	tr|A3IH18|A3IH18_9CHRO	SNAESALQK	2	5.98511	4.217e-08	1	778.451	0	iTRAQ_8plex_Nterm:::::::::iTRAQ_8plex_K:	0.2416	0.0856	0.4636	0.6384	0.429	0.1888	0.107	0.4706	File: Sara_Cyano_Cu_LD_33.5.wiff, Sample: Sara_Cyano_Cu_LD_33.5 (sample number 1), Elution: 44.532 min, Period: 1, Cycle(s): 2321 (Experiment 2)	SNAESALQK%iTRAQ_8plex_Nterm:::::::::iTRAQ_8plex_K:%sample_0%cmpd_5296
11725	tr|A3IH18|A3IH18_9CHRO	SNAESALQK	3	6.87436	1.245e-10	1	519.311	0	iTRAQ_8plex_Nterm:::::::::iTRAQ_8plex_K:	0.0237	0.0048	0.0956	0.1104	0.0337		0.0146	0.0147	File: Sara_Cyano_Cu_LD_34.wiff, Sample: Sara_Cyano_Cu_LD_34 (sample number 1), Elution: 44.402 min, Period: 1, Cycle(s): 2297 (Experiment 2)	SNAESALQK%iTRAQ_8plex_Nterm:::::::::iTRAQ_8plex_K:%sample_0%cmpd_5596
11725	tr|A3IH18|A3IH18_9CHRO	SNAESALQK	3	7.05154	3.539e-11	1	519.31	0	iTRAQ_8plex_Nterm:::::::::iTRAQ_8plex_K:	0.0568	0.0285	0.1864	0.1728	0.1061	0.1113	0.0049	0.1863	File: Sara_Cyano_Cu_LD_33.5.wiff, Sample: Sara_Cyano_Cu_LD_33.5 (sample number 1), Elution: 44.464 min, Period: 1, Cycle(s): 2320 (Experiment 2)	SNAESALQK%iTRAQ_8plex_Nterm:::::::::iTRAQ_8plex_K:%sample_0%cmpd_5295
11725	tr|A3IVG2|A3IVG2_9CHRO	AQTPQEVLK	2	7.02581	4.363e-11	1	811.506	0	iTRAQ_8plex_Nterm:::::::::iTRAQ_8plex_K:	0.8243	0.728	0.9988	1.4351	1.0412	0.852	0.1313	0.0931	File: Sara_Cyano_Cu_LD_30.5.wiff, Sample: Sara_Cyano_Cu_LD_30.5 (sample number 1), Elution: 49.213 min, Period: 1, Cycle(s): 2359 (Experiment 3)	AQTPQEVLK%iTRAQ_8plex_Nterm:::::::::iTRAQ_8plex_K:%sample_0%cmpd_3304
11725	tr|A3IVG2|A3IVG2_9CHRO	AQTPQEVLK	3	6.49655	1.726e-09	1	541.343	0	iTRAQ_8plex_Nterm:::::::::iTRAQ_8plex_K:	0.2653	0.2236	0.3345	0.4032	0.2025	0.2614	0.0049	0.1128	File: Sara_Cyano_Cu_LD_31.wiff, Sample: Sara_Cyano_Cu_LD_31 (sample number 1), Elution: 48.923 to 49.927 min, Period: 1, Cycle(s): 2339, 2350 (Experiment 2)	AQTPQEVLK%iTRAQ_8plex_Nterm:::::::::iTRAQ_8plex_K:%sample_0%cmpd_3745
11725	tr|A3IVG2|A3IVG2_9CHRO	AQTPQEVLK	3	6.21978	1.045e-08	1	541.344	0	iTRAQ_8plex_Nterm:::::::::iTRAQ_8plex_K:	0.3174	0.1856	0.4827	0.432	0.3182	0.334	0.0632	0.2451	File: Sara_Cyano_Cu_LD_30.5.wiff, Sample: Sara_Cyano_Cu_LD_30.5 (sample number 1), Elution: 48.855 to 49.774 min, Period: 1, Cycle(s): 2365 (Experiment 2), 2356 (Experiment 3)	AQTPQEVLK%iTRAQ_8plex_Nterm:::::::::iTRAQ_8plex_K:%sample_0%cmpd_3314
11725	tr|A3IL03|A3IL03_9CHRO	SIAVMGGFAEVEQDEIK	3	7.00194	3.029e-11	1	816.45	0	iTRAQ_8plex_Nterm:::::Oxidation_M::::::::::::iTRAQ_8plex_K:	0.0663	0.0143	0.0765	0.0624	0.053	0.0581	0.3111	0.2696	File: Sara_Cyano_Cu_LD_28.5.wiff, Sample: Sara_Cyano_Cu_LD_28.5 (sample number 1), Elution: 69.661 min, Period: 1, Cycle(s): 2936 (Experiment 2)	SIAVMGGFAEVEQDEIK%iTRAQ_8plex_Nterm:::::Oxidation_M::::::::::::iTRAQ_8plex_K:%sample_0%cmpd_1804
11725	tr|A3ISY1|A3ISY1_9CHRO	GMEAGIEEGLKPFAEK	4	6.88617	7.164e-11	1	655.375	0	iTRAQ_8plex_Nterm:::::::::::iTRAQ_8plex_K:::::iTRAQ_8plex_K:	0.2748	0.3616	0.1959	0.1824	0.1205	0.0387	0.0243	0.0196	File: Sara_Cyano_Cu_LD_33.5.wiff, Sample: Sara_Cyano_Cu_LD_33.5 (sample number 1), Elution: 70.346 min, Period: 1, Cycle(s): 3342 (Experiment 2)	GMEAGIEEGLKPFAEK%iTRAQ_8plex_Nterm:::::::::::iTRAQ_8plex_K:::::iTRAQ_8plex_K:%sample_0%cmpd_5451
11725	tr|A3ISY1|A3ISY1_9CHRO	GMEAGIEEGLKPFAEK	3	6.36963	2.368e-09	1	873.507	0	iTRAQ_8plex_Nterm:::::::::::iTRAQ_8plex_K:::::iTRAQ_8plex_K:	0.7438	0.6519	0.4779	0.5376	0.27	0.1936	0.0194	0.0098	File: Sara_Cyano_Cu_LD_33.wiff, Sample: Sara_Cyano_Cu_LD_33 (sample number 1), Elution: 70.337 min, Period: 1, Cycle(s): 3384 (Experiment 2)	GMEAGIEEGLKPFAEK%iTRAQ_8plex_Nterm:::::::::::iTRAQ_8plex_K:::::iTRAQ_8plex_K:%sample_0%cmpd_5183
11725	tr|A3ISY1|A3ISY1_9CHRO	GMEAGIEEGLKPFAEK	4	6.01272	2.28e-08	1	655.394	0	iTRAQ_8plex_Nterm:::::::::::iTRAQ_8plex_K:::::iTRAQ_8plex_K:	0.4169	0.4853	0.3106	0.3312	0.2169	0.0581	0.0049	0.0392	File: Sara_Cyano_Cu_LD_33.wiff, Sample: Sara_Cyano_Cu_LD_33 (sample number 1), Elution: 70.201 min, Period: 1, Cycle(s): 3382 (Experiment 2)	GMEAGIEEGLKPFAEK%iTRAQ_8plex_Nterm:::::::::::iTRAQ_8plex_K:::::iTRAQ_8plex_K:%sample_0%cmpd_5182
11725	tr|A3IW63|A3IW63_9CHRO	GMIGQEEVHNIELK	3	6.83948	1.033e-10	1	735.758	0	iTRAQ_8plex_Nterm::::::::::::::iTRAQ_8plex_K:	0.45	0.1475	0.129	0.1344	0.3326	0.2227	0.0292	0.0392	File: Sara_Cyano_Cu_LD_30.5.wiff, Sample: Sara_Cyano_Cu_LD_30.5 (sample number 1), Elution: 61.555 min, Period: 1, Cycle(s): 2631 (Experiment 2)	GMIGQEEVHNIELK%iTRAQ_8plex_Nterm::::::::::::::iTRAQ_8plex_K:%sample_0%cmpd_3452
11725	tr|A3IW63|A3IW63_9CHRO	GMIGQEEVHNIELK	3	5.45529	6.356e-07	1	735.767	0	iTRAQ_8plex_Nterm::::::::::::::iTRAQ_8plex_K:	0.5637	0.4378	0.3441	0.2976	0.4338	0.2953	0.0729	0.0833	File: Sara_Cyano_Cu_LD_30.wiff, Sample: Sara_Cyano_Cu_LD_30 (sample number 1), Elution: 61.829 to 62.613 min, Period: 1, Cycle(s): 2600, 2610 (Experiment 3)	GMIGQEEVHNIELK%iTRAQ_8plex_Nterm::::::::::::::iTRAQ_8plex_K:%sample_0%cmpd_3042
11725	tr|A3IP62|A3IP62_9CHRO	GGTIDEDALAEAIAEGK	3	6.82297	9.364e-11	1	756.77	0	iTRAQ_8plex_Nterm:::::::::::::::::iTRAQ_8plex_K:	0.1232	0.138	0.043	0.0288	0.1494	0.029		0.0539	File: Sara_Cyano_Cu_LD_30.wiff, Sample: Sara_Cyano_Cu_LD_30 (sample number 1), Elution: 74.571 min, Period: 1, Cycle(s): 3018 (Experiment 2)	GGTIDEDALAEAIAEGK%iTRAQ_8plex_Nterm:::::::::::::::::iTRAQ_8plex_K:%sample_0%cmpd_3129
11725	tr|A3ITM6|A3ITM6_9CHRO	ANTGEGIQSK	3	6.74283	3.34e-10	1	538.319	0	iTRAQ_8plex_Nterm::::::::::iTRAQ_8plex_K:	0.0095	0.0048	0.0239	0.0576	0.0193	0.0823	0.1653	0.3432	File: Sara_Cyano_Cu_LD_33.5.wiff, Sample: Sara_Cyano_Cu_LD_33.5 (sample number 1), Elution: 40.413 min, Period: 1, Cycle(s): 2235 (Experiment 2)	ANTGEGIQSK%iTRAQ_8plex_Nterm::::::::::iTRAQ_8plex_K:%sample_0%cmpd_5246
11725	tr|A3ISF9|A3ISF9_9CHRO	IVFVVTIHEADKR	3	6.73407	2.227e-10	1	712.436	1	iTRAQ_8plex_Nterm::::::::::::iTRAQ_8plex_K::	0.2227	0.119	0.1434	0.3792	0.3133	0.3001	0.1702	0.4314	File: Sara_Cyano_Cu_LD_29.5.wiff, Sample: Sara_Cyano_Cu_LD_29.5 (sample number 1), Elution: 68.638 min, Period: 1, Cycle(s): 2843 (Experiment 2)	IVFVVTIHEADKR%iTRAQ_8plex_Nterm::::::::::::iTRAQ_8plex_K::%sample_0%cmpd_2665
11725	tr|A3ISF9|A3ISF9_9CHRO	IVFVVTIHEADKR	3	6.17706	8.817e-09	1	712.442	1	iTRAQ_8plex_Nterm::::::::::::iTRAQ_8plex_K::	0.1563	0.0666	0.0765	0.144	0.1928	0.1597	0.0972	0.1177	File: Sara_Cyano_Cu_LD_30.wiff, Sample: Sara_Cyano_Cu_LD_30 (sample number 1), Elution: 69 min, Period: 1, Cycle(s): 2820 (Experiment 2)	IVFVVTIHEADKR%iTRAQ_8plex_Nterm::::::::::::iTRAQ_8plex_K::%sample_0%cmpd_3093
11725	tr|A3IIR0|A3IIR0_9CHRO	QLATEAVAEAQK	3	6.70782	3.26e-10	1	623.051	0	iTRAQ_8plex_Nterm::::::::::::iTRAQ_8plex_K:	0.0521	0.0285	0.0669	0.1008	0.0289	0.029	0.0778	0.098	File: Sara_Cyano_Cu_LD_30.5.wiff, Sample: Sara_Cyano_Cu_LD_30.5 (sample number 1), Elution: 57.503 min, Period: 1, Cycle(s): 2516 (Experiment 3)	QLATEAVAEAQK%iTRAQ_8plex_Nterm::::::::::::iTRAQ_8plex_K:%sample_0%cmpd_3409
11725	tr|A3IQ20|A3IQ20_9CHRO	VIVRPAAPGTGVIAGGAVR	3	6.69657	2.667e-10	1	689.109	0	iTRAQ_8plex_Nterm::::::::::::::::::::	0.1563	0.138	0.1577	0.2064	0.135	0.121	0.0049	0.049	File: Sara_Cyano_Cu_LD_30.wiff, Sample: Sara_Cyano_Cu_LD_30 (sample number 1), Elution: 58.763 min, Period: 1, Cycle(s): 2552 (Experiment 2)	VIVRPAAPGTGVIAGGAVR%iTRAQ_8plex_Nterm::::::::::::::::::::%sample_0%cmpd_2993
11725	tr|A3IQ20|A3IQ20_9CHRO	VIVRPAAPGTGVIAGGAVR	3	6.0459	1.857e-08	1	689.107	0	iTRAQ_8plex_Nterm::::::::::::::::::::	0.2321	0.0285	0.2198	0.168	0.106	0.1936	0.0632	0.098	File: Sara_Cyano_Cu_LD_30.5.wiff, Sample: Sara_Cyano_Cu_LD_30.5 (sample number 1), Elution: 59.086 min, Period: 1, Cycle(s): 2576 (Experiment 2)	VIVRPAAPGTGVIAGGAVR%iTRAQ_8plex_Nterm::::::::::::::::::::%sample_0%cmpd_3423
11725	tr|A3IQA5|A3IQA5_9CHRO	EINQPEVR	2	6.66793	3.891e-10	1	644.876	0	iTRAQ_8plex_Nterm:::::::::	0.2842	0.0952	0.1386	0.1392	0.2941	0.3582	0.2577	0.5442	File: Sara_Cyano_Cu_LD_30.5.wiff, Sample: Sara_Cyano_Cu_LD_30.5 (sample number 1), Elution: 42.524 min, Period: 1, Cycle(s): 2299 (Experiment 2)	EINQPEVR%iTRAQ_8plex_Nterm:::::::::%sample_0%cmpd_3215
11725	tr|A3IWS1|A3IWS1_9CHRO	SQEEQLQIMR	2	6.60886	6.971e-10	1	783.435	0	iTRAQ_8plex_Nterm:::::::::::	0.0379	0.0381	0.5161	0.5376	0.2025	0.2178	0.0924	0.5687	File: Sara_Cyano_Cu_LD_28.wiff, Sample: Sara_Cyano_Cu_LD_28 (sample number 1), Elution: 53.024 min, Period: 1, Cycle(s): 2439 (Experiment 3)	SQEEQLQIMR%iTRAQ_8plex_Nterm:::::::::::%sample_0%cmpd_1149
11725	tr|A3IUE0|A3IUE0_9CHRO	GSISLQVTK	3	6.60264	6.462e-10	1	514.332	0	iTRAQ_8plex_Nterm:::::::::iTRAQ_8plex_K:	0.0379	0.0381	0.0717	0.1008	0.0241	0.0387	0.0389	0.1275	File: Sara_Cyano_Cu_LD_28.wiff, Sample: Sara_Cyano_Cu_LD_28 (sample number 1), Elution: 54.675 min, Period: 1, Cycle(s): 2476 (Experiment 2)	GSISLQVTK%iTRAQ_8plex_Nterm:::::::::iTRAQ_8plex_K:%sample_0%cmpd_1169
11725	tr|A3INF6|A3INF6_9CHRO	LQEEPKPLVPTAPAR	3	6.59427	6.41e-10	1	752.128	0	iTRAQ_8plex_Nterm::::::iTRAQ_8plex_K::::::::::	0.1611	0.1665	0.0956	0.2544	0.2266	0.1017	0.0924	0.1275	File: Sara_Cyano_Cu_LD_33.5.wiff, Sample: Sara_Cyano_Cu_LD_33.5 (sample number 1), Elution: 56.311 min, Period: 1, Cycle(s): 2743 (Experiment 2)	LQEEPKPLVPTAPAR%iTRAQ_8plex_Nterm::::::iTRAQ_8plex_K::::::::::%sample_0%cmpd_5384
11725	tr|A3II69|A3II69_9CHRO	GSYNAEAAQDAWPK	3	6.55992	7.268e-10	1	706.06	0	iTRAQ_8plex_Nterm::::::::::::::iTRAQ_8plex_K:	0.1042	0.0714	0.129	0.1008	0.1157	0.0726	0.0292	0.0735	File: Sara_Cyano_Cu_LD_30.wiff, Sample: Sara_Cyano_Cu_LD_30 (sample number 1), Elution: 55.818 min, Period: 1, Cycle(s): 2478 (Experiment 2)	GSYNAEAAQDAWPK%iTRAQ_8plex_Nterm::::::::::::::iTRAQ_8plex_K:%sample_0%cmpd_2960
11725	tr|A3INV1|A3INV1_9CHRO	SVGNMSPSQTK	3	6.53669	1.321e-09	1	581.996	0	iTRAQ_8plex_Nterm:::::::::::iTRAQ_8plex_K:	0.0995	0.0333	0.0956	0.1152	0.0771	0.121	0.0146	0.049	File: Sara_Cyano_Cu_LD_33.5.wiff, Sample: Sara_Cyano_Cu_LD_33.5 (sample number 1), Elution: 43.732 min, Period: 1, Cycle(s): 2301 (Experiment 2)	SVGNMSPSQTK%iTRAQ_8plex_Nterm:::::::::::iTRAQ_8plex_K:%sample_0%cmpd_5287
11725	tr|A3IPR0|A3IPR0_9CHRO	RQASDIEIEANEILR	3	6.52496	8.843e-10	1	687.721	1	iTRAQ_8plex_Nterm::::::::::::::::	0.0189	0.019	0.0287	0.024	0.0434	0.0533			File: Sara_Cyano_Cu_LD_32.wiff, Sample: Sara_Cyano_Cu_LD_32 (sample number 1), Elution: 68.435 min, Period: 1, Cycle(s): 3092 (Experiment 2)	RQASDIEIEANEILR%iTRAQ_8plex_Nterm::::::::::::::::%sample_0%cmpd_4643
11725	tr|A3IRQ3|A3IRQ3_9CHRO	SQNPTTDLGK	3	6.49872	1.458e-09	1	557.012	0	iTRAQ_8plex_Nterm::::::::::iTRAQ_8plex_K:	0.0426	0.0286	0.0191	0.048	0.0386	0.0339	0.1458	0.3088	File: Sara_Cyano_Cu_LD_32.5.wiff, Sample: Sara_Cyano_Cu_LD_32.5 (sample number 1), Elution: 44.246 min, Period: 1, Cycle(s): 2268 (Experiment 2)	SQNPTTDLGK%iTRAQ_8plex_Nterm::::::::::iTRAQ_8plex_K:%sample_0%cmpd_4776
11725	tr|A3IQF9|A3IQF9_9CHRO	SLAQNLGDR	2	6.37229	1.583e-09	1	639.375	0	iTRAQ_8plex_Nterm::::::::::	0.2274	0.0856	0.3871	0.6144	0.3808	0.3243	0.1361	0.5196	File: Sara_Cyano_Cu_LD_28.wiff, Sample: Sara_Cyano_Cu_LD_28 (sample number 1), Elution: 47.679 min, Period: 1, Cycle(s): 2374 (Experiment 2)	SLAQNLGDR%iTRAQ_8plex_Nterm::::::::::%sample_0%cmpd_1077
11725	tr|A3IRM0|A3IRM0_9CHRO	APAPDEPPFVDVGDR	3	6.32673	4.758e-09	1	629.347	0	iTRAQ_8plex_Nterm::::::::::::::::	0.0758	0.0333	0.0287	0.024	0.053	0.0339		0.0735	File: Sara_Cyano_Cu_LD_30.wiff, Sample: Sara_Cyano_Cu_LD_30 (sample number 1), Elution: 63.243 min, Period: 1, Cycle(s): 2626 (Experiment 2)	APAPDEPPFVDVGDR%iTRAQ_8plex_Nterm::::::::::::::::%sample_0%cmpd_3051
11725	tr|A3IRM0|A3IRM0_9CHRO	APAPDEPPFVDVGDR	2	5.87597	7.987e-08	1	943.512	0	iTRAQ_8plex_Nterm::::::::::::::::	0.1895	0.1665	0.129	0.2544	0.3471	0.1307	0.2334	0.5442	File: Sara_Cyano_Cu_LD_30.wiff, Sample: Sara_Cyano_Cu_LD_30 (sample number 1), Elution: 63.362 min, Period: 1, Cycle(s): 2627 (Experiment 2)	APAPDEPPFVDVGDR%iTRAQ_8plex_Nterm::::::::::::::::%sample_0%cmpd_3053
11725	tr|A3IPU9|A3IPU9_9CHRO	AAAEEYR	2	6.31219	6.74e-09	1	557.317	0	iTRAQ_8plex_Nterm::::::::	0.2463	0.276	0.129	0.0432	0.0916	0.1259	0.0535	0.2402	File: Sara_Cyano_Cu_LD_30.wiff, Sample: Sara_Cyano_Cu_LD_30 (sample number 1), Elution: 39.016 min, Period: 1, Cycle(s): 2266 (Experiment 3)	AAAEEYR%iTRAQ_8plex_Nterm::::::::%sample_0%cmpd_2743
11725	tr|A3IUB7|A3IUB7_9CHRO	GAAQNIIPASTGAAK	3	6.3041	4.783e-09	1	660.071	0	iTRAQ_8plex_Nterm:::::::::::::::iTRAQ_8plex_K:	0.0047	0.0619	0.1434	0.1728	0.0675	0.0533	0.0146		File: Sara_Cyano_Cu_LD_31.5.wiff, Sample: Sara_Cyano_Cu_LD_31.5 (sample number 1), Elution: 52.16 min, Period: 1, Cycle(s): 2441 (Experiment 2)	GAAQNIIPASTGAAK%iTRAQ_8plex_Nterm:::::::::::::::iTRAQ_8plex_K:%sample_0%cmpd_4189
11725	tr|A3IQ10|A3IQ10_9CHRO	GSPEYWVAVVKPGR	3	6.2668	4.791e-09	1	718.429	0	iTRAQ_8plex_Nterm:::::::::::iTRAQ_8plex_K::::	0.2416	0.2332	0.1004	0.1776	0.2266	0.0823		0.1177	File: Sara_Cyano_Cu_LD_30.5.wiff, Sample: Sara_Cyano_Cu_LD_30.5 (sample number 1), Elution: 67.771 min, Period: 1, Cycle(s): 2828 (Experiment 2)	GSPEYWVAVVKPGR%iTRAQ_8plex_Nterm:::::::::::iTRAQ_8plex_K::::%sample_0%cmpd_3502
11725	tr|A3IRH8|A3IRH8_9CHRO	TTTNIELQER	2	6.25293	6.244e-09	1	754.935	0	iTRAQ_8plex_Nterm:::::::::::	0.0568	0.0714	0.5591	0.528	0.3182	0.4018	0.1458	0.1912	File: Sara_Cyano_Cu_LD_30.wiff, Sample: Sara_Cyano_Cu_LD_30 (sample number 1), Elution: 47.026 min, Period: 1, Cycle(s): 2343 (Experiment 3)	TTTNIELQER%iTRAQ_8plex_Nterm:::::::::::%sample_0%cmpd_2848
11725	tr|A3IRG0|A3IRG0_9CHRO	GIDTTELGTK	3	6.19987	1.045e-08	1	548.335	0	iTRAQ_8plex_Nterm::::::::::iTRAQ_8plex_K:	0.0711	0.1047	0.0812	0.0672	0.135	0.1065	0.0972	0.1226	File: Sara_Cyano_Cu_LD_28.wiff, Sample: Sara_Cyano_Cu_LD_28 (sample number 1), Elution: 51.611 min, Period: 1, Cycle(s): 2419 (Experiment 2)	GIDTTELGTK%iTRAQ_8plex_Nterm::::::::::iTRAQ_8plex_K:%sample_0%cmpd_1131
11725	tr|A3IRG0|A3IRG0_9CHRO	GIDTTELGTK	3	5.69364	2.301e-07	1	548.337	0	iTRAQ_8plex_Nterm::::::::::iTRAQ_8plex_K:	0.09	0.0714	0.0382	0.0816	0.0868		0.0486	0.0637	File: Sara_Cyano_Cu_LD_28.5.wiff, Sample: Sara_Cyano_Cu_LD_28.5 (sample number 1), Elution: 51.986 min, Period: 1, Cycle(s): 2420 (Experiment 3)	GIDTTELGTK%iTRAQ_8plex_Nterm::::::::::iTRAQ_8plex_K:%sample_0%cmpd_1640
11725	tr|A3IJ97|A3IJ97_9CHRO	EQNIILEER	2	6.17317	1.205e-08	1	724.421	0	iTRAQ_8plex_Nterm::::::::::	0.0616	0.0761	0.0382	0.0672	0.0916	0.0968	0.209	0.6079	File: Sara_Cyano_Cu_LD_28.5.wiff, Sample: Sara_Cyano_Cu_LD_28.5 (sample number 1), Elution: 53.74 min, Period: 1, Cycle(s): 2472 (Experiment 2)	EQNIILEER%iTRAQ_8plex_Nterm::::::::::%sample_0%cmpd_1658
11725	tr|A3ISG3|A3ISG3_9CHRO	TAASQGDDSLR	2	6.12432	1.958e-08	1	712.887	0	iTRAQ_8plex_Nterm::::::::::::	0.0853	0.0476	0.0765	0.1584	0.0964	0.2275	0.0194	0.0588	File: Sara_Cyano_Cu_LD_31.wiff, Sample: Sara_Cyano_Cu_LD_31 (sample number 1), Elution: 38.609 min, Period: 1, Cycle(s): 2237 (Experiment 2)	TAASQGDDSLR%iTRAQ_8plex_Nterm::::::::::::%sample_0%cmpd_3592
11725	tr|A3IRY4|A3IRY4_9CHRO	VQTPDGLVDELTPDK	3	6.11749	2.139e-08	1	745.769	0	iTRAQ_8plex_Nterm:::::::::::::::iTRAQ_8plex_K:	0.0711	0.0714	0.1195	0.3552	0.0675	0.0823	0.0778	0.1078	File: Sara_Cyano_Cu_LD_30.5.wiff, Sample: Sara_Cyano_Cu_LD_30.5 (sample number 1), Elution: 70.564 min, Period: 1, Cycle(s): 2908 (Experiment 2)	VQTPDGLVDELTPDK%iTRAQ_8plex_Nterm:::::::::::::::iTRAQ_8plex_K:%sample_0%cmpd_3526
11725	tr|A3IXQ2|A3IXQ2_9CHRO	AQEMMGEVTGDPQDK	3	6.06531	1.91e-08	1	748.73	0	iTRAQ_8plex_Nterm:::::::::::::::iTRAQ_8plex_K:	0.9617	0.5329	0.454	0.4896	0.3037	0.1597	0.0194	0.0637	File: Sara_Cyano_Cu_LD_32.wiff, Sample: Sara_Cyano_Cu_LD_32 (sample number 1), Elution: 61.862 min, Period: 1, Cycle(s): 2829 (Experiment 3)	AQEMMGEVTGDPQDK%iTRAQ_8plex_Nterm:::::::::::::::iTRAQ_8plex_K:%sample_0%cmpd_4602
11725	tr|A3IPL6|A3IPL6_9CHRO	ANNPEIDTK	3	5.99512	4.778e-08	1	537.31	0	iTRAQ_8plex_Nterm:::::::::iTRAQ_8plex_K:	0.0474	0.0761	0.0573	0.0672	0.0964	0.0775	0.0583	0.0686	File: Sara_Cyano_Cu_LD_34.wiff, Sample: Sara_Cyano_Cu_LD_34 (sample number 1), Elution: 42.272 min, Period: 1, Cycle(s): 2235 (Experiment 2)	ANNPEIDTK%iTRAQ_8plex_Nterm:::::::::iTRAQ_8plex_K:%sample_0%cmpd_5576
11725	tr|A3IUR6|A3IUR6_9CHRO	QVVNELVSAGAQPEK	3	5.98484	3.141e-08	1	726.43	0	iTRAQ_8plex_Nterm:::::::::::::::iTRAQ_8plex_K:	0.0805	0.0619	0.0908	0.0576	0.0964	0.0823	0.0097	0.0441	File: Sara_Cyano_Cu_LD_30.wiff, Sample: Sara_Cyano_Cu_LD_30 (sample number 1), Elution: 65.61 min, Period: 1, Cycle(s): 2708 (Experiment 2)	QVVNELVSAGAQPEK%iTRAQ_8plex_Nterm:::::::::::::::iTRAQ_8plex_K:%sample_0%cmpd_3069
11725	tr|A3IGU1|A3IGU1_9CHRO	AVGSIESK	3	5.97504	4.946e-08	1	466.961	0	iTRAQ_8plex_Nterm::::::::iTRAQ_8plex_K:	0.1326	0.1285	0.086	0.1488	0.0337	0.0678	0.0438	0.0735	File: Sara_Cyano_Cu_LD_29.5.wiff, Sample: Sara_Cyano_Cu_LD_29.5 (sample number 1), Elution: 47.373 min, Period: 1, Cycle(s): 2344 (Experiment 3)	AVGSIESK%iTRAQ_8plex_Nterm::::::::iTRAQ_8plex_K:%sample_0%cmpd_2424
11725	tr|A3IGU1|A3IGU1_9CHRO	AVGSIESK	2	5.77394	1.665e-07	1	699.928	0	iTRAQ_8plex_Nterm::::::::iTRAQ_8plex_K:	0.7201	0.6233	0.5544	0.6912	0.3519	0.3631	0.1993	0.4069	File: Sara_Cyano_Cu_LD_29.5.wiff, Sample: Sara_Cyano_Cu_LD_29.5 (sample number 1), Elution: 47.493 min, Period: 1, Cycle(s): 2345 (Experiment 3)	AVGSIESK%iTRAQ_8plex_Nterm::::::::iTRAQ_8plex_K:%sample_0%cmpd_2426
11725	tr|A3IGU1|A3IGU1_9CHRO	AVGSIESK	3	5.23587	3.53e-06	1	466.971	0	iTRAQ_8plex_Nterm::::::::iTRAQ_8plex_K:	0.1042	0.0428	0.086	0.0864	0.1157	0.0533	0.0146	0.0441	File: Sara_Cyano_Cu_LD_30.wiff, Sample: Sara_Cyano_Cu_LD_30 (sample number 1), Elution: 47.265 min, Period: 1, Cycle(s): 2345 (Experiment 3)	AVGSIESK%iTRAQ_8plex_Nterm::::::::iTRAQ_8plex_K:%sample_0%cmpd_2851
11725	tr|A3IUY4|A3IUY4_9CHRO	GEEITDSVIEGK	3	5.92278	5.54e-08	1	629.025	0	iTRAQ_8plex_Nterm::::::::::::iTRAQ_8plex_K:	0.1563	0.0904	0.0812	0.1008	0.1976	0.0968	0.034	0.0245	File: Sara_Cyano_Cu_LD_32.wiff, Sample: Sara_Cyano_Cu_LD_32 (sample number 1), Elution: 60.705 min, Period: 1, Cycle(s): 2791 (Experiment 2)	GEEITDSVIEGK%iTRAQ_8plex_Nterm::::::::::::iTRAQ_8plex_K:%sample_0%cmpd_4595
11725	tr|A3IX81|A3IX81_9CHRO	VTLDANHPLAGK	3	5.86317	7.039e-08	1	615.38	0	iTRAQ_8plex_Nterm::::::::::::iTRAQ_8plex_K:	0.3269	0.2141	0.1051	0.0864	0.0916	0.1791	0.1021	0.1863	File: Sara_Cyano_Cu_LD_30.5.wiff, Sample: Sara_Cyano_Cu_LD_30.5 (sample number 1), Elution: 52.685 min, Period: 1, Cycle(s): 2416 (Experiment 2)	VTLDANHPLAGK%iTRAQ_8plex_Nterm::::::::::::iTRAQ_8plex_K:%sample_0%cmpd_3353
11725	tr|A3IVS0|A3IVS0_9CHRO	LTSGEEPPEVTVNIPETVK	3	5.82453	6.873e-08	1	883.178	0	iTRAQ_8plex_Nterm:::::::::::::::::::iTRAQ_8plex_K:	0.1042	0.0952	0.043	0.0624	0.1157	0.0775	0.1264	0.3628	File: Sara_Cyano_Cu_LD_28.5.wiff, Sample: Sara_Cyano_Cu_LD_28.5 (sample number 1), Elution: 70.104 min, Period: 1, Cycle(s): 2947 (Experiment 2)	LTSGEEPPEVTVNIPETVK%iTRAQ_8plex_Nterm:::::::::::::::::::iTRAQ_8plex_K:%sample_0%cmpd_1809
11725	tr|A3IMB6|A3IMB6_9CHRO	VGEGDIAVVDIGEDGK	3	5.80674	8.599e-08	1	727.743	0	iTRAQ_8plex_Nterm::::::::::::::::iTRAQ_8plex_K:	0.0237	0.0428	0.0191	0.0432	0.053	0.0532	0.0632	0.0784	File: Sara_Cyano_Cu_LD_31.wiff, Sample: Sara_Cyano_Cu_LD_31 (sample number 1), Elution: 67.159 min, Period: 1, Cycle(s): 2828 (Experiment 2)	VGEGDIAVVDIGEDGK%iTRAQ_8plex_Nterm::::::::::::::::iTRAQ_8plex_K:%sample_0%cmpd_3919
11725	tr|A3IN58|A3IN58_9CHRO	RPPDVVVIVDQR	3	5.80509	1.319e-07	1	566.348	0	iTRAQ_8plex_Nterm:::::::::::::	0.0095	0.0286	0.0287	0.0384	0.0193	0.0339	0.0146		File: Sara_Cyano_Cu_LD_32.wiff, Sample: Sara_Cyano_Cu_LD_32 (sample number 1), Elution: 57.47 min, Period: 1, Cycle(s): 2664 (Experiment 2)	RPPDVVVIVDQR%iTRAQ_8plex_Nterm:::::::::::::%sample_0%cmpd_4574
11725	tr|A3IN58|A3IN58_9CHRO	RPPDVVVIVDQR	3	5.30159	2.353e-06	1	566.363	0	iTRAQ_8plex_Nterm:::::::::::::	0.0237	0.0048	0.0382	0.0192	0.0627	0.0145		0.0147	File: Sara_Cyano_Cu_LD_32.5.wiff, Sample: Sara_Cyano_Cu_LD_32.5 (sample number 1), Elution: 57.269 min, Period: 1, Cycle(s): 2742 (Experiment 2)	RPPDVVVIVDQR%iTRAQ_8plex_Nterm:::::::::::::%sample_0%cmpd_4872
11725	tr|A3IQ06|A3IQ06_9CHRO	QASVSDFADITK	3	5.79797	8.055e-08	1	630.699	0	iTRAQ_8plex_Nterm::::::::::::iTRAQ_8plex_K:	0.0711	0.0428	0.172	0.1632	0.0627	0.0629	0.0049	0.0196	File: Sara_Cyano_Cu_LD_28.5.wiff, Sample: Sara_Cyano_Cu_LD_28.5 (sample number 1), Elution: 62.388 min, Period: 1, Cycle(s): 2650 (Experiment 2)	QASVSDFADITK%iTRAQ_8plex_Nterm::::::::::::iTRAQ_8plex_K:%sample_0%cmpd_1761
11725	tr|A3IGP2|A3IGP2_9CHRO	VTEPVAPPK	2	5.378	1.205e-06	1	773.49	0	iTRAQ_8plex_Nterm:::::::::iTRAQ_8plex_K:	0.2179	0.2617	0.2963	0.2928	0.4676	0.184	0.0146	0.0539	File: Sara_Cyano_Cu_LD_31.wiff, Sample: Sara_Cyano_Cu_LD_31 (sample number 1), Elution: 48.685 min, Period: 1, Cycle(s): 2334 (Experiment 3)	VTEPVAPPK%iTRAQ_8plex_Nterm:::::::::iTRAQ_8plex_K:%sample_0%cmpd_3726
11725	tr|A3IGP2|A3IGP2_9CHRO	VTEPVAPPK	3	5.76694	1.292e-07	1	515.983	0	iTRAQ_8plex_Nterm:::::::::iTRAQ_8plex_K:	0.1611	0.0952	0.2007	0.168	0.241	0.1646	0.0292	0.0735	File: Sara_Cyano_Cu_LD_30.5.wiff, Sample: Sara_Cyano_Cu_LD_30.5 (sample number 1), Elution: 48.209 to 49.332 min, Period: 1, Cycle(s): 2351 (Experiment 2), 2360 (Experiment 3)	VTEPVAPPK%iTRAQ_8plex_Nterm:::::::::iTRAQ_8plex_K:%sample_0%cmpd_3306
11725	tr|A3IQ17|A3IQ17_9CHRO	VLQEEGFIEGFEEVGEGVKK	4	5.75952	1.054e-07	1	784.706	1	iTRAQ_8plex_Nterm:::::::::::::::::::iTRAQ_8plex_K:iTRAQ_8plex_K:	0.3316	0.1713	0.0669	0.1488	0.1687	0.213	0.0097	0.0441	File: Sara_Cyano_Cu_LD_31.5.wiff, Sample: Sara_Cyano_Cu_LD_31.5 (sample number 1), Elution: 82.485 min, Period: 1, Cycle(s): 3728 (Experiment 2)	VLQEEGFIEGFEEVGEGVKK%iTRAQ_8plex_Nterm:::::::::::::::::::iTRAQ_8plex_K:iTRAQ_8plex_K:%sample_0%cmpd_4339
11725	tr|A3IQ17|A3IQ17_9CHRO	VLQEEGFIEGFEEVGEGVKK	4	5.64008	2.125e-07	1	784.706	1	iTRAQ_8plex_Nterm:::::::::::::::::::iTRAQ_8plex_K:iTRAQ_8plex_K:	0.3932	0.1237	0.129	0.1632	0.241	0.1936	0.0146	0.0392	File: Sara_Cyano_Cu_LD_31.wiff, Sample: Sara_Cyano_Cu_LD_31 (sample number 1), Elution: 82.605 min, Period: 1, Cycle(s): 3435 (Experiment 2)	VLQEEGFIEGFEEVGEGVKK%iTRAQ_8plex_Nterm:::::::::::::::::::iTRAQ_8plex_K:iTRAQ_8plex_K:%sample_0%cmpd_4006
11725	tr|A3IR74|A3IR74_9CHRO	AETGYTQMVK	3	5.75672	1.286e-07	1	579.336	0	iTRAQ_8plex_Nterm::::::::::iTRAQ_8plex_K:	0.0995	0.1951	0.1147	0.24	0.1735	0.1355	0.0681	0.098	File: Sara_Cyano_Cu_LD_28.wiff, Sample: Sara_Cyano_Cu_LD_28 (sample number 1), Elution: 51.781 min, Period: 1, Cycle(s): 2420 (Experiment 3)	AETGYTQMVK%iTRAQ_8plex_Nterm::::::::::iTRAQ_8plex_K:%sample_0%cmpd_1132
11725	tr|A3IR74|A3IR74_9CHRO	AETGYTQMVK	3	5.26199	2.138e-06	1	584.67	0	iTRAQ_8plex_Nterm::::::::Oxidation_M::iTRAQ_8plex_K:	0.0332	0.0333	0.0191	0.0096	0.0386	0.0436	0.1361	0.2549	File: Sara_Cyano_Cu_LD_31.wiff, Sample: Sara_Cyano_Cu_LD_31 (sample number 1), Elution: 44.532 min, Period: 1, Cycle(s): 2294 (Experiment 2)	AETGYTQMVK%iTRAQ_8plex_Nterm::::::::Oxidation_M::iTRAQ_8plex_K:%sample_0%cmpd_3671
11725	tr|A3IR74|A3IR74_9CHRO	AETGYTQMVK	3	5.18662	3.212e-06	1	584.671	0	iTRAQ_8plex_Nterm::::::::Oxidation_M::iTRAQ_8plex_K:	0.0284	0.0238	0.0096	0.048		0.0242	0.0875	0.1422	File: Sara_Cyano_Cu_LD_31.5.wiff, Sample: Sara_Cyano_Cu_LD_31.5 (sample number 1), Elution: 43.885 min, Period: 1, Cycle(s): 2249 (Experiment 2)	AETGYTQMVK%iTRAQ_8plex_Nterm::::::::Oxidation_M::iTRAQ_8plex_K:%sample_0%cmpd_4099
11725	tr|A3IGN9|A3IGN9_9CHRO	VIQHTDEGAFVDIGGK	3	5.72957	1.259e-07	1	765.436	0	iTRAQ_8plex_Nterm::::::::::::::::iTRAQ_8plex_K:	0.2558	0.1808	0.2581	0.2448	0.2459	0.3001	0.0583	0.0735	File: Sara_Cyano_Cu_LD_30.5.wiff, Sample: Sara_Cyano_Cu_LD_30.5 (sample number 1), Elution: 62.611 min, Period: 1, Cycle(s): 2651 (Experiment 2)	VIQHTDEGAFVDIGGK%iTRAQ_8plex_Nterm::::::::::::::::iTRAQ_8plex_K:%sample_0%cmpd_3466
11725	tr|A3IJZ7|A3IJZ7_9CHRO	VELRPSLTEGR	3	5.72881	2.073e-07	1	520.992	0	iTRAQ_8plex_Nterm::::::::::::	0.0284	0.0333	0.0812	0.0192	0.0386	0.0339	0.0729	0.1569	File: Sara_Cyano_Cu_LD_31.wiff, Sample: Sara_Cyano_Cu_LD_31 (sample number 1), Elution: 52.736 min, Period: 1, Cycle(s): 2413 (Experiment 3)	VELRPSLTEGR%iTRAQ_8plex_Nterm::::::::::::%sample_0%cmpd_3777
11725	tr|A3IQS4|A3IQS4_9CHRO	DQTIIVEDPIHGPK	3	5.71326	2.05e-07	1	724.087	0	iTRAQ_8plex_Nterm::::::::::::::iTRAQ_8plex_K:	0.2037	0.1523	0.1004	0.216	0.1109	0.1694	0.1313	0.0441	File: Sara_Cyano_Cu_LD_31.wiff, Sample: Sara_Cyano_Cu_LD_31 (sample number 1), Elution: 59.376 min, Period: 1, Cycle(s): 2536 (Experiment 2)	DQTIIVEDPIHGPK%iTRAQ_8plex_Nterm::::::::::::::iTRAQ_8plex_K:%sample_0%cmpd_3866
11725	tr|A3IGV1|A3IGV1_9CHRO	GFAFVEMTSDDQEEK	3	5.7117	1.566e-07	1	781.077	0	iTRAQ_8plex_Nterm:::::::::::::::iTRAQ_8plex_K:	0.1563	0.314	0.4444	0.6	0.1253	0.3147	0.034	0.049	File: Sara_Cyano_Cu_LD_30.wiff, Sample: Sara_Cyano_Cu_LD_30 (sample number 1), Elution: 71.471 min, Period: 1, Cycle(s): 2887 (Experiment 2)	GFAFVEMTSDDQEEK%iTRAQ_8plex_Nterm:::::::::::::::iTRAQ_8plex_K:%sample_0%cmpd_3114
11725	tr|A3IGV1|A3IGV1_9CHRO	GFAFVEMTSDDQEEK	3	5.06526	5.098e-06	1	781.064	0	iTRAQ_8plex_Nterm:::::::::::::::iTRAQ_8plex_K:	0.0616	0.1427	0.4158	0.504	0.0916	0.2517	0.0729	0.0931	File: Sara_Cyano_Cu_LD_29.5.wiff, Sample: Sara_Cyano_Cu_LD_29.5 (sample number 1), Elution: 71.721 min, Period: 1, Cycle(s): 2949 (Experiment 3)	GFAFVEMTSDDQEEK%iTRAQ_8plex_Nterm:::::::::::::::iTRAQ_8plex_K:%sample_0%cmpd_2687
11725	tr|A3IYD7|A3IYD7_9CHRO	NQDELTSLAK	3	5.70373	2.462e-07	1	576.342	0	iTRAQ_8plex_Nterm::::::::::iTRAQ_8plex_K:	0.1279	0.0476	0.129	0.0864	0.0578	0.1065	0.0146	0.0931	File: Sara_Cyano_Cu_LD_30.5.wiff, Sample: Sara_Cyano_Cu_LD_30.5 (sample number 1), Elution: 54.149 min, Period: 1, Cycle(s): 2436 (Experiment 2)	NQDELTSLAK%iTRAQ_8plex_Nterm::::::::::iTRAQ_8plex_K:%sample_0%cmpd_3374
11725	tr|A3IRH0|A3IRH0_9CHRO	AQEMVGEVTGDPEDK	3	5.66902	2.082e-07	1	738.388	0	iTRAQ_8plex_Nterm:::::::::::::::iTRAQ_8plex_K:	0.0805	0.1285	0.2055	0.2112	0.053	0.0823	0.0097	0.0343	File: Sara_Cyano_Cu_LD_34.5.wiff, Sample: Sara_Cyano_Cu_LD_34.5 (sample number 1), Elution: 61.799 min, Period: 1, Cycle(s): 3068 (Experiment 2)	AQEMVGEVTGDPEDK%iTRAQ_8plex_Nterm:::::::::::::::iTRAQ_8plex_K:%sample_0%cmpd_5948
11725	tr|A3IH17|A3IH17_9CHRO	EEIASQLNSGK	3	5.63673	3.466e-07	1	595.349	0	iTRAQ_8plex_Nterm:::::::::::iTRAQ_8plex_K:	0.0237	0.0143	0.0096		0.0193	0.0242	0.0292	0.4657	File: Sara_Cyano_Cu_LD_31.wiff, Sample: Sara_Cyano_Cu_LD_31 (sample number 1), Elution: 54.728 min, Period: 1, Cycle(s): 2431 (Experiment 2)	EEIASQLNSGK%iTRAQ_8plex_Nterm:::::::::::iTRAQ_8plex_K:%sample_0%cmpd_3811
11725	tr|A3IWM1|A3IWM1_9CHRO	ETGADITLSVVPIDEKR	3	5.61289	1.791e-07	1	817.813	1	iTRAQ_8plex_Nterm::::::::::::::::iTRAQ_8plex_K::	0.0947	0.0952	0.0765	0.1536	0.1302	0.092	0.0146	0.0539	File: Sara_Cyano_Cu_LD_30.wiff, Sample: Sara_Cyano_Cu_LD_30 (sample number 1), Elution: 65.917 min, Period: 1, Cycle(s): 2717 (Experiment 2)	ETGADITLSVVPIDEKR%iTRAQ_8plex_Nterm::::::::::::::::iTRAQ_8plex_K::%sample_0%cmpd_3072
11725	tr|A3ITQ5|A3ITQ5_9CHRO	LVLSHR	2	5.60564	1.66e-07	1	514.843	0	iTRAQ_8plex_Nterm:::::::	0.1516	0.1142	0.1147	0.0672	0.1591	0.0871	0.0243	0.0588	File: Sara_Cyano_Cu_LD_30.5.wiff, Sample: Sara_Cyano_Cu_LD_30.5 (sample number 1), Elution: 45.724 min, Period: 1, Cycle(s): 2325 (Experiment 3)	LVLSHR%iTRAQ_8plex_Nterm:::::::%sample_0%cmpd_3258
11725	tr|A3IQK2|A3IQK2_9CHRO	DTSDPIGNR	2	5.5958	2.086e-07	1	639.854	0	iTRAQ_8plex_Nterm::::::::::	0.0521	0.0523	0.1625	0.216	0.1832	0.1694	0.0194	0.0392	File: Sara_Cyano_Cu_LD_30.5.wiff, Sample: Sara_Cyano_Cu_LD_30.5 (sample number 1), Elution: 39.801 min, Period: 1, Cycle(s): 2274 (Experiment 3)	DTSDPIGNR%iTRAQ_8plex_Nterm::::::::::%sample_0%cmpd_3177
11725	tr|A3INE4|A3INE4_9CHRO	ASIPTTYAPEK	3	5.57904	4.111e-07	1	596.029	0	iTRAQ_8plex_Nterm:::::::::::iTRAQ_8plex_K:	0.0189	0.019		0.0912	0.053	0.0194	0.0681	0.2843	File: Sara_Cyano_Cu_LD_29.wiff, Sample: Sara_Cyano_Cu_LD_29 (sample number 1), Elution: 53.319 min, Period: 1, Cycle(s): 2486 (Experiment 2)	ASIPTTYAPEK%iTRAQ_8plex_Nterm:::::::::::iTRAQ_8plex_K:%sample_0%cmpd_2076
11725	tr|A3INI8|A3INI8_9CHRO	ASNAGTISK	3	5.57669	4.78e-07	1	486.303	0	iTRAQ_8plex_Nterm:::::::::iTRAQ_8plex_K:	0.0095	0.0285	0.0812	0.024	0.0916	0.0242	0.034	0.1422	File: Sara_Cyano_Cu_LD_34.wiff, Sample: Sara_Cyano_Cu_LD_34 (sample number 1), Elution: 40.209 min, Period: 1, Cycle(s): 2210 (Experiment 2)	ASNAGTISK%iTRAQ_8plex_Nterm:::::::::iTRAQ_8plex_K:%sample_0%cmpd_5546
11725	tr|A3IQJ4|A3IQJ4_9CHRO	GGELVQDISSLEK	3	5.5699	4.588e-07	1	661.726	0	iTRAQ_8plex_Nterm:::::::::::::iTRAQ_8plex_K:	0.0947	0.1808	0.0717	0.1056	0.0578	0.0871		0.0196	File: Sara_Cyano_Cu_LD_28.wiff, Sample: Sara_Cyano_Cu_LD_28 (sample number 1), Elution: 73.694 min, Period: 1, Cycle(s): 3038 (Experiment 2)	GGELVQDISSLEK%iTRAQ_8plex_Nterm:::::::::::::iTRAQ_8plex_K:%sample_0%cmpd_1342
11725	tr|A3IQJ4|A3IQJ4_9CHRO	GGELVQDISSLEK	3	5.20876	3.422e-06	1	661.727	0	iTRAQ_8plex_Nterm:::::::::::::iTRAQ_8plex_K:	0.2227	0.2522	0.0765	0.024	0.1061	0.0484	0.0194		File: Sara_Cyano_Cu_LD_28.5.wiff, Sample: Sara_Cyano_Cu_LD_28.5 (sample number 1), Elution: 73.783 min, Period: 1, Cycle(s): 3079 (Experiment 2)	GGELVQDISSLEK%iTRAQ_8plex_Nterm:::::::::::::iTRAQ_8plex_K:%sample_0%cmpd_1833
11725	tr|A3IVV2|A3IVV2_9CHRO	VDGVAPSSK	3	5.56453	5.52e-07	1	489.975	0	iTRAQ_8plex_Nterm:::::::::iTRAQ_8plex_K:	0.0426	0.0143	0.0191	0.0192	0.0241	0.0339	0.0486	0.1471	File: Sara_Cyano_Cu_LD_30.5.wiff, Sample: Sara_Cyano_Cu_LD_30.5 (sample number 1), Elution: 44.294 min, Period: 1, Cycle(s): 2313 (Experiment 3)	VDGVAPSSK%iTRAQ_8plex_Nterm:::::::::iTRAQ_8plex_K:%sample_0%cmpd_3237
11725	tr|A3IYG1|A3IYG1_9CHRO	AEMENNPIVAEAATK	3	5.5592	2.846e-07	1	732.751	0	iTRAQ_8plex_Nterm:::::::::::::::iTRAQ_8plex_K:	0.1516	0.0952	0.0717	0.0192	0.1687	0.0242	0.0146	0.0196	File: Sara_Cyano_Cu_LD_30.wiff, Sample: Sara_Cyano_Cu_LD_30 (sample number 1), Elution: 63.022 min, Period: 1, Cycle(s): 2622 (Experiment 3)	AEMENNPIVAEAATK%iTRAQ_8plex_Nterm:::::::::::::::iTRAQ_8plex_K:%sample_0%cmpd_3045
11725	tr|A3IN92|A3IN92_9CHRO	SILDDAQTEDTR	2	5.49966	7.991e-07	1	834.432	0	iTRAQ_8plex_Nterm:::::::::::::	0.0995	0.0999	0.2151	0.2976	0.0482	0.2178	0.0826	0.0441	File: Sara_Cyano_Cu_LD_30.5.wiff, Sample: Sara_Cyano_Cu_LD_30.5 (sample number 1), Elution: 52.481 min, Period: 1, Cycle(s): 2413 (Experiment 2)	SILDDAQTEDTR%iTRAQ_8plex_Nterm:::::::::::::%sample_0%cmpd_3349
11725	tr|A3IUI6|A3IUI6_9CHRO	AAGINPIDTK	3	5.48573	5.353e-07	1	536.672	0	iTRAQ_8plex_Nterm::::::::::iTRAQ_8plex_K:	0.0805	0.0285	0.1195	0.1056	0.0916	0.0775	0.0146	0.0147	File: Sara_Cyano_Cu_LD_28.wiff, Sample: Sara_Cyano_Cu_LD_28 (sample number 1), Elution: 52.377 min, Period: 1, Cycle(s): 2425 (Experiment 3)	AAGINPIDTK%iTRAQ_8plex_Nterm::::::::::iTRAQ_8plex_K:%sample_0%cmpd_1141
11725	tr|A3IH05|A3IH05_9CHRO	SDPITPAISDR	2	5.48079	5.505e-07	1	738.42	0	iTRAQ_8plex_Nterm::::::::::::	0.4264	0.3283	0.2246	0.5136	0.4676	0.5616	0.1118	0.3088	File: Sara_Cyano_Cu_LD_28.wiff, Sample: Sara_Cyano_Cu_LD_28 (sample number 1), Elution: 50.215 min, Period: 1, Cycle(s): 2403 (Experiment 3)	SDPITPAISDR%iTRAQ_8plex_Nterm::::::::::::%sample_0%cmpd_1107
11725	tr|A3IMX7|A3IMX7_9CHRO	AIDEETQQK	3	5.47858	7.503e-07	1	557.325	0	iTRAQ_8plex_Nterm:::::::::iTRAQ_8plex_K:	0.0663	0.0666	0.0239	0.0192	0.0723	0.029	0.1313	0.1667	File: Sara_Cyano_Cu_LD_34.wiff, Sample: Sara_Cyano_Cu_LD_34 (sample number 1), Elution: 42.647 min, Period: 1, Cycle(s): 2242 (Experiment 2)	AIDEETQQK%iTRAQ_8plex_Nterm:::::::::iTRAQ_8plex_K:%sample_0%cmpd_5580
11725	tr|A3IMX7|A3IMX7_9CHRO	AIDEETQQK	3	5.24892	2.677e-06	1	557.322	0	iTRAQ_8plex_Nterm:::::::::iTRAQ_8plex_K:	0.0284	0.0666	0.0812	0.0624	0.0771	0.0533	0.1313	0.0735	File: Sara_Cyano_Cu_LD_33.5.wiff, Sample: Sara_Cyano_Cu_LD_33.5 (sample number 1), Elution: 43.051 min, Period: 1, Cycle(s): 2279 (Experiment 2)	AIDEETQQK%iTRAQ_8plex_Nterm:::::::::iTRAQ_8plex_K:%sample_0%cmpd_5282
11725	tr|A3IL87|A3IL87_9CHRO	APEEVVQGAR	2	5.45118	5.254e-07	1	680.408	0	iTRAQ_8plex_Nterm:::::::::::	0.2416	0.2189	0.2007	0.216	0.1639	0.1404	0.0924	0.3186	File: Sara_Cyano_Cu_LD_30.5.wiff, Sample: Sara_Cyano_Cu_LD_30.5 (sample number 1), Elution: 46.285 min, Period: 1, Cycle(s): 2331 (Experiment 2)	APEEVVQGAR%iTRAQ_8plex_Nterm:::::::::::%sample_0%cmpd_3269
11725	tr|A3IGP5|A3IGP5_9CHRO	LSEQDIPTGEGGFAK	3	5.41562	7.94e-07	1	719.737	0	iTRAQ_8plex_Nterm:::::::::::::::iTRAQ_8plex_K:	0.109	0.0999	0.0717	0.0624	0.0868	0.0532	0.0972	0.5638	File: Sara_Cyano_Cu_LD_28.5.wiff, Sample: Sara_Cyano_Cu_LD_28.5 (sample number 1), Elution: 62.081 min, Period: 1, Cycle(s): 2641 (Experiment 2)	LSEQDIPTGEGGFAK%iTRAQ_8plex_Nterm:::::::::::::::iTRAQ_8plex_K:%sample_0%cmpd_1758
11725	tr|A3IJL7|A3IJL7_9CHRO	TSVLVTDGDQIAPGDVVAK	3	5.39248	9.034e-07	1	831.81	0	iTRAQ_8plex_Nterm:::::::::::::::::::iTRAQ_8plex_K:	0.0474	0.1523	0.0478	0.144	0.0819	0.1065	0.0146		File: Sara_Cyano_Cu_LD_28.5.wiff, Sample: Sara_Cyano_Cu_LD_28.5 (sample number 1), Elution: 68.196 min, Period: 1, Cycle(s): 2874 (Experiment 2)	TSVLVTDGDQIAPGDVVAK%iTRAQ_8plex_Nterm:::::::::::::::::::iTRAQ_8plex_K:%sample_0%cmpd_1797
11725	tr|A3IJS1|A3IJS1_9CHRO	EITDMDLENAVTTESGLK	3	5.38317	9.514e-07	1	858.801	0	iTRAQ_8plex_Nterm::::::::::::::::::iTRAQ_8plex_K:	0.1137	0.1713		0.0384	0.1446	0.1065		0.0147	File: Sara_Cyano_Cu_LD_28.wiff, Sample: Sara_Cyano_Cu_LD_28 (sample number 1), Elution: 75.415 min, Period: 1, Cycle(s): 3112 (Experiment 2)	EITDMDLENAVTTESGLK%iTRAQ_8plex_Nterm::::::::::::::::::iTRAQ_8plex_K:%sample_0%cmpd_1351
11725	tr|A3IZX5|A3IZX5_9CHRO	SIEAAK	3	5.37507	1.952e-06	1	409.606	0	iTRAQ_8plex_Nterm::::::iTRAQ_8plex_K:	0.1942	0.1618	0.1051		0.2025	0.1017	0.0389	0.0441	File: Sara_Cyano_Cu_LD_30.5.wiff, Sample: Sara_Cyano_Cu_LD_30.5 (sample number 1), Elution: 42.882 min, Period: 1, Cycle(s): 2302 (Experiment 2)	SIEAAK%iTRAQ_8plex_Nterm::::::iTRAQ_8plex_K:%sample_0%cmpd_3220
11725	tr|A3IT71|A3IT71_9CHRO	SADTQDVQEIVSR	2	5.3679	1.195e-06	1	876.466	0	iTRAQ_8plex_Nterm::::::::::::::	0.1895	0.1665	0.1864	0.192	0.2458	0.2372		0.0637	File: Sara_Cyano_Cu_LD_30.5.wiff, Sample: Sara_Cyano_Cu_LD_30.5 (sample number 1), Elution: 55.102 min, Period: 1, Cycle(s): 2453 (Experiment 2)	SADTQDVQEIVSR%iTRAQ_8plex_Nterm::::::::::::::%sample_0%cmpd_3385
11725	tr|A3IMP6|A3IMP6_9CHRO	GIAVNITETLDQDTAK	3	5.34587	1.395e-06	1	766.443	0	iTRAQ_8plex_Nterm::::::::::::::::iTRAQ_8plex_K:	0.1042	0.1618	0.0765	0.0336	0.0578	0.0629	0.0097	0.098	File: Sara_Cyano_Cu_LD_28.5.wiff, Sample: Sara_Cyano_Cu_LD_28.5 (sample number 1), Elution: 73.953 min, Period: 1, Cycle(s): 3086 (Experiment 2)	GIAVNITETLDQDTAK%iTRAQ_8plex_Nterm::::::::::::::::iTRAQ_8plex_K:%sample_0%cmpd_1834
11725	tr|A3IZY6|A3IZY6_9CHRO	NFAEQYAK	3	5.34195	1.701e-06	1	526.983	0	iTRAQ_8plex_Nterm::::::::iTRAQ_8plex_K:	0.1232	0.1047	0.0956	0.1344	0.188	0.1549	0.0389	0.0441	File: Sara_Cyano_Cu_LD_29.wiff, Sample: Sara_Cyano_Cu_LD_29 (sample number 1), Elution: 50.681 min, Period: 1, Cycle(s): 2421 (Experiment 3)	NFAEQYAK%iTRAQ_8plex_Nterm::::::::iTRAQ_8plex_K:%sample_0%cmpd_2043
11725	tr|A3IVT1|A3IVT1_9CHRO	KPDLGILR	3	5.342	1.471e-06	1	507.344	0	iTRAQ_8plex_Nterm:iTRAQ_8plex_K::::::::	0.0237	0.0619	0.043	0.1584	0.0675	0.0533	0.0875	0.7599	File: Sara_Cyano_Cu_LD_31.5.wiff, Sample: Sara_Cyano_Cu_LD_31.5 (sample number 1), Elution: 56.626 min, Period: 1, Cycle(s): 2565 (Experiment 2)	KPDLGILR%iTRAQ_8plex_Nterm:iTRAQ_8plex_K::::::::%sample_0%cmpd_4233
11725	tr|A3IMW0|A3IMW0_9CHRO	ANQPEIGNK	3	5.16174	4.649e-06	1	526.985	0	iTRAQ_8plex_Nterm:::::::::iTRAQ_8plex_K:	0.0237	0.019	0.0621	0.0576	0.0868	0.0581	0.107	0.2304	File: Sara_Cyano_Cu_LD_34.wiff, Sample: Sara_Cyano_Cu_LD_34 (sample number 1), Elution: 41.897 min, Period: 1, Cycle(s): 2231 (Experiment 2)	ANQPEIGNK%iTRAQ_8plex_Nterm:::::::::iTRAQ_8plex_K:%sample_0%cmpd_5571
11725	tr|A3IMW0|A3IMW0_9CHRO	ANQPEIGNK	3	5.3282	1.885e-06	1	526.981	0	iTRAQ_8plex_Nterm:::::::::iTRAQ_8plex_K:	0.0284	0.0238	0.0526	0.0624	0.0241	0.0678	0.034	0.2647	File: Sara_Cyano_Cu_LD_34.5.wiff, Sample: Sara_Cyano_Cu_LD_34.5 (sample number 1), Elution: 42.203 min, Period: 1, Cycle(s): 2295 (Experiment 2)	ANQPEIGNK%iTRAQ_8plex_Nterm:::::::::iTRAQ_8plex_K:%sample_0%cmpd_5826
11725	tr|A3IQ24|A3IQ24_9CHRO	VKVELTPYDLTK	3	5.30341	2.216e-06	1	773.48	1	iTRAQ_8plex_Nterm::iTRAQ_8plex_K::::::::::iTRAQ_8plex_K:	0.4737	0.4711	0.454	0.4656	0.5351	0.184	0.1167	0.1667	File: Sara_Cyano_Cu_LD_30.5.wiff, Sample: Sara_Cyano_Cu_LD_30.5 (sample number 1), Elution: 65.557 min, Period: 1, Cycle(s): 2749 (Experiment 2)	VKVELTPYDLTK%iTRAQ_8plex_Nterm::iTRAQ_8plex_K::::::::::iTRAQ_8plex_K:%sample_0%cmpd_3489
11725	tr|A3IRX4|A3IRX4_9CHRO	TGEIGDGK	2	5.29023	1.832e-06	1	692.917	0	iTRAQ_8plex_Nterm::::::::iTRAQ_8plex_K:	0.2937	0.2189	0.3775	0.3792	0.3037	0.334	0.6952	1.2746	File: Sara_Cyano_Cu_LD_32.5.wiff, Sample: Sara_Cyano_Cu_LD_32.5 (sample number 1), Elution: 41.489 min, Period: 1, Cycle(s): 2238 (Experiment 2)	TGEIGDGK%iTRAQ_8plex_Nterm::::::::iTRAQ_8plex_K:%sample_0%cmpd_4735
11725	tr|A3IPN4|A3IPN4_9CHRO	AIKDSGYDMNR	3	5.2769	2.168e-06	1	626.675	1	iTRAQ_8plex_Nterm:::iTRAQ_8plex_K:::::::::	0.1232	0.2284	0.4014	0.3792	0.2796	0.213	0.034	0.0196	File: Sara_Cyano_Cu_LD_34.5.wiff, Sample: Sara_Cyano_Cu_LD_34.5 (sample number 1), Elution: 46.527 min, Period: 1, Cycle(s): 2456 (Experiment 2)	AIKDSGYDMNR%iTRAQ_8plex_Nterm:::iTRAQ_8plex_K:::::::::%sample_0%cmpd_5856
11725	tr|A3ITP0|A3ITP0_9CHRO	VTTDELNQR	2	5.23642	3.111e-06	1	690.392	0	iTRAQ_8plex_Nterm::::::::::	0.2227	0.1142	0.1242	0.312	0.3567	0.3437	0.0729	0.0784	File: Sara_Cyano_Cu_LD_29.wiff, Sample: Sara_Cyano_Cu_LD_29 (sample number 1), Elution: 44.808 min, Period: 1, Cycle(s): 2322 (Experiment 3)	VTTDELNQR%iTRAQ_8plex_Nterm::::::::::%sample_0%cmpd_1971
11725	tr|A3IRY5|A3IRY5_9CHRO	AEEEVVYPAVK	3	5.21591	4.024e-06	1	614.698	0	iTRAQ_8plex_Nterm:::::::::::iTRAQ_8plex_K:	0.0142	0.019	0.0908	0.1872	0.0482	0.029	0.0486	0.1029	File: Sara_Cyano_Cu_LD_28.5.wiff, Sample: Sara_Cyano_Cu_LD_28.5 (sample number 1), Elution: 56.566 min, Period: 1, Cycle(s): 2539 (Experiment 2)	AEEEVVYPAVK%iTRAQ_8plex_Nterm:::::::::::iTRAQ_8plex_K:%sample_0%cmpd_1690
11725	tr|A3INN4|A3INN4_9CHRO	EKAEINLQELR	3	5.18836	2.652e-06	1	651.048	1	iTRAQ_8plex_Nterm::iTRAQ_8plex_K::::::::::	0.1469	0.0333	0.2151	0.2208	0.1157	0.1404	0.0194	0.0686	File: Sara_Cyano_Cu_LD_35.wiff, Sample: Sara_Cyano_Cu_LD_35 (sample number 1), Elution: 57.553 min, Period: 1, Cycle(s): 3074 (Experiment 2)	EKAEINLQELR%iTRAQ_8plex_Nterm::iTRAQ_8plex_K::::::::::%sample_0%cmpd_6096
11725	tr|A3IGZ4|A3IGZ4_9CHRO	IGDNPEPVTLK	3	5.0281	7.926e-06	1	597.707	0	iTRAQ_8plex_Nterm:::::::::::iTRAQ_8plex_K:	0.1421	0.0619	0.086	0.0432	0.1543	0.1259	0.1215	0.1912	File: Sara_Cyano_Cu_LD_28.5.wiff, Sample: Sara_Cyano_Cu_LD_28.5 (sample number 1), Elution: 56.957 min, Period: 1, Cycle(s): 2547 (Experiment 2)	IGDNPEPVTLK%iTRAQ_8plex_Nterm:::::::::::iTRAQ_8plex_K:%sample_0%cmpd_1694
11725	tr|A3IGZ4|A3IGZ4_9CHRO	IGDNPEPVTLK	3	5.18693	3.421e-06	1	597.702	0	iTRAQ_8plex_Nterm:::::::::::iTRAQ_8plex_K:	0.0332	0.0381	0.0382	0.0672	0.0627	0.029	0.1118	0.1765	File: Sara_Cyano_Cu_LD_28.wiff, Sample: Sara_Cyano_Cu_LD_28 (sample number 1), Elution: 56.905 min, Period: 1, Cycle(s): 2517 (Experiment 2)	IGDNPEPVTLK%iTRAQ_8plex_Nterm:::::::::::iTRAQ_8plex_K:%sample_0%cmpd_1197
11725	tr|A3IQ31|A3IQ31_9CHRO	TITPSPEILDQK	3	5.14698	4.632e-06	1	650.732	0	iTRAQ_8plex_Nterm::::::::::::iTRAQ_8plex_K:	0.1563	0.0856	0.0812	0.0912	0.0771	0.0871	0.0535	0.1079	File: Sara_Cyano_Cu_LD_28.5.wiff, Sample: Sara_Cyano_Cu_LD_28.5 (sample number 1), Elution: 61.894 min, Period: 1, Cycle(s): 2636 (Experiment 2)	TITPSPEILDQK%iTRAQ_8plex_Nterm::::::::::::iTRAQ_8plex_K:%sample_0%cmpd_1757
11725	tr|A3IP60|A3IP60_9CHRO	ADGVNPK	2	5.14525	6.011e-06	1	654.9	0	iTRAQ_8plex_Nterm:::::::iTRAQ_8plex_K:	0.4216	0.414	0.3584	0.3552	0.5544	0.5277	0.6563	1.1079	File: Sara_Cyano_Cu_LD_33.5.wiff, Sample: Sara_Cyano_Cu_LD_33.5 (sample number 1), Elution: 39.375 min, Period: 1, Cycle(s): 2225 (Experiment 3)	ADGVNPK%iTRAQ_8plex_Nterm:::::::iTRAQ_8plex_K:%sample_0%cmpd_5232
11725	tr|A3IGV3|A3IGV3_9CHRO	NQPLSNK	3	5.12467	4.918e-06	1	470.295	0	iTRAQ_8plex_Nterm:::::::iTRAQ_8plex_K:	0.0616	0.0428	0.0382	0.0576	0.0771	0.0339	0.0194	0.0098	File: Sara_Cyano_Cu_LD_35.wiff, Sample: Sara_Cyano_Cu_LD_35 (sample number 1), Elution: 39.511 min, Period: 1, Cycle(s): 2239 (Experiment 2)	NQPLSNK%iTRAQ_8plex_Nterm:::::::iTRAQ_8plex_K:%sample_0%cmpd_6021
11725	tr|A3IQB6|A3IQB6_9CHRO	ASDLPPK	2	5.05184	5.251e-06	1	668.412	0	iTRAQ_8plex_Nterm:::::::iTRAQ_8plex_K:	0.1895	0.0333	0.1673	0.2736	0.2266	0.1404	0.0875	0.1226	File: Sara_Cyano_Cu_LD_33.wiff, Sample: Sara_Cyano_Cu_LD_33 (sample number 1), Elution: 46.268 min, Period: 1, Cycle(s): 2348 (Experiment 3)	ASDLPPK%iTRAQ_8plex_Nterm:::::::iTRAQ_8plex_K:%sample_0%cmpd_5062
11725	tr|A3IND6|A3IND6_9CHRO	FGEEGIREDGR	3	5.01033	1.141e-05	1	523.633	1	iTRAQ_8plex_Nterm::::::::::::	0.0853	0.0333	0.172	0.1248	0.0964	0.0775	0.107	0.0784	File: Sara_Cyano_Cu_LD_31.5.wiff, Sample: Sara_Cyano_Cu_LD_31.5 (sample number 1), Elution: 46.848 min, Period: 1, Cycle(s): 2276 (Experiment 3)	FGEEGIREDGR%iTRAQ_8plex_Nterm::::::::::::%sample_0%cmpd_4141

## Sheet: False positive peptides
AC	sequence	charge	zscore	pvalue	is selected	moz	miss. cleav.	modif	113.1	114.1	115.1	116.1	117.1	118.1	119.1	121.1	spectra descr.	pm key
REV_tr|A3IMW1|A3IMW1_9CHRO	ETVLER	2	5.14638	1.859e-06	1	525.817	0	iTRAQ_8plex_Nterm:::::::		0.0666	0.0812	0.0288	0.053	0.0387	0.1118	0.353	File: Sara_Cyano_Cu_LD_29.wiff, Sample: Sara_Cyano_Cu_LD_29 (sample number 1), Elution: 42.119 min, Period: 1, Cycle(s): 2290 (Experiment 2)	ETVLER%iTRAQ_8plex_Nterm:::::::%sample_0%cmpd_1935
REV_tr|A3IQH4|A3IQH4_9CHRO	TLPYLR	2	5.33169	4.379e-07	1	533.863	0	iTRAQ_8plex_Nterm:::::::	0.2132	0.1665	0.1577	0.0528	0.1832	0.1065	0.0292	0.0441	File: Sara_Cyano_Cu_LD_28.wiff, Sample: Sara_Cyano_Cu_LD_28 (sample number 1), Elution: 44.054 min, Period: 1, Cycle(s): 2326 (Experiment 3)	TLPYLR%iTRAQ_8plex_Nterm:::::::%sample_0%cmpd_1027
REV_tr|A3IQH4|A3IQH4_9CHRO	TLPYLR	2	5.54121	1.352e-07	1	533.871	0	iTRAQ_8plex_Nterm:::::::	0.1942	0.0428	0.1051	0.1104	0.0916	0.0629		0.0294	File: Sara_Cyano_Cu_LD_28.wiff, Sample: Sara_Cyano_Cu_LD_28 (sample number 2), Elution: 42.233 min, Period: 1, Cycle(s): 2422 (Experiment 2)	TLPYLR%iTRAQ_8plex_Nterm:::::::%sample_0%cmpd_1419

## Sheet: Functional categories (all IDs)
Entry	# uniq pepts	# Peptide Spectral Matches	Protein names	Gene names	Gene ontology (GO)	Funtional category
A3IGN9	1	1	30S ribosomal protein S1	CY0110_09662	RNA binding; ribosome; structural constituent of ribosome; translation	Translation
A3IGP2	1	2	Uncharacterized protein	CY0110_09677	chloride ion binding; light absorption; phycobilisome; transport	Uncharacterized
A3IGP5	1	1	Uncharacterized protein	CY0110_09692		uncharacterized
A3IGS4	4	4	Alpha,alpha-trehalose-phosphate synthase	CY0110_09837	glucosylglycerol biosynthetic process; transferase activity, transferring hexosyl groups; trehalose biosynthetic process	CO2 fixation & carbohydrate metabolism
A3IGU1	1	3	Carbon dioxide concentrating mechanism protein CcmK	CY0110_09922		CO2 fixation & carbohydrate metabolism
A3IGV1	1	2	RNA-binding region RNP-1	CY0110_09972	nucleic acid binding; nucleotide binding	RNA binding/processing
A3IGV3	1	1	3-ketoacyl-(Acyl-carrier-protein) reductase (EC 1.1.1.100)	fabG CY0110_09982	3-oxoacyl-[acyl-carrier-protein] reductase (NADPH) activity	Oxidoreductases
A3IGW3	2	8	Membrane protein	CY0110_10032	oxidoreductase activity	Oxidoreductases
A3IGZ4	1	2	Photosystem I subunit II	CY0110_10187	photosynthesis; photosystem I reaction center	Photosynthesis
A3IH05	1	1	Uncharacterized protein	CY0110_10242	FMN binding; oxidoreductase activity	Oxidoreductases
A3IH09	2	4	Uncharacterized protein	CY0110_10262	cellular iron ion homeostasis; ferric iron binding; oxidoreductase activity, oxidizing metal ions; response to stress	Metal metabolism
A3IH18	1	3	Uncharacterized protein	CY0110_10307		Uncharacterized
A3IH78	2	2	Xenobiotic reductase B	CY0110_10607	FMN binding; oxidoreductase activity	Oxidoreductases
A3IHA7	1	1	UDP-glucose/GDP-mannose dehydrogenase	CY0110_10752	NAD binding; UDP-glucose 6-dehydrogenase activity; polysaccharide biosynthetic process	Nucleotide sugar metabolism
A3IHX7	5	16	Arylsulfatase	CY0110_16477	sulfuric ester hydrolase activity	Sulphur metabolism
A3II69	1	1	Dienelactone hydrolase	CY0110_16937	hydrolase activity	Other hydrolases
A3III5	2	3	Uncharacterized protein	CY0110_17517		Uncharacterized
A3IIM2	8	16	60 kDa chaperonin (GroEL protein) (Protein Cpn60)	groL groEL CY0110_17702	ATP binding; cytoplasm; protein refolding	Protein folding & chaperones
A3IIR0	1	1	Uncharacterized protein	CY0110_17892	ATP synthesis coupled proton transport; hydrogen ion transmembrane transporter activity; integral component of membrane; proton-transporting ATP synthase complex, coupling factor F(o)	uncharacterized
A3IIS2	5	9	ATP synthase subunit alpha (EC 3.6.3.14) (ATP synthase F1 sector subunit alpha) (F-ATPase subunit alpha)	atpA CY0110_17952	ATP binding; ATP hydrolysis coupled proton transport; plasma membrane ATP synthesis coupled proton transport; proton-transporting ATP synthase activity, rotational mechanism; proton-transporting ATP synthase complex, catalytic core F(1); proton-transporting ATPase activity, rotational mechanism; thylakoid membrane	Photosynthesis & respiration (ATP synthase)
A3IIZ6	8	103	Phycocyanin b subunit	CY0110_18322	mannitol transport; oxidation-reduction process; photosynthesis; phycobilisome; protein-chromophore linkage	Photosynthesis (Phycobilisome)
A3IJ03	6	62	Phycocyanin a subunit	CY0110_18357	oxidation-reduction process; photosynthesis; phycobilisome; protein-chromophore linkage	Photosynthesis (Phycobilisome)
A3IJ26	2	2	Phycocyanin associated linker protein	CY0110_18472	phycobilisome	Photosynthesis (Phycobilisome)
A3IJ97	1	1	Protease	CY0110_18827	metal ion binding; metalloendopeptidase activity	Proteases & peptidases
A3IJG0	6	9	D-fructose 1,6-bisphosphatase class 2/sedoheptulose 1,7-bisphosphatase (FBPase class 2/SBPase) (EC 3.1.3.11) (EC 3.1.3.37)	CY0110_19142	fructose 1,6-bisphosphate 1-phosphatase activity; gluconeogenesis; glycerol metabolic process; metal ion binding; reductive pentose-phosphate cycle; sedoheptulose-bisphosphatase activity	CO2 fixation & carbohydrate metabolism
A3IJW9	1	1	50S ribosomal protein L20	CY0110_19937	rRNA binding; ribosome; structural constituent of ribosome; translation	Translation
A3IJZ7	1	1	Sulfatase	CY0110_02919	sulfuric ester hydrolase activity	Sulphur metabolism
A3IKJ6	2	2	Fructose-1,6-bisphosphatase class 1 (FBPase class 1) (EC 3.1.3.11) (D-fructose-1,6-bisphosphate 1-phosphohydrolase class 1)	fbp CY0110_03914	carbohydrate biosynthetic process; cytoplasm; fructose 1,6-bisphosphate 1-phosphatase activity; magnesium ion binding	CO2 fixation & carbohydrate metabolism
A3IKK2	3	3	6-phosphogluconate dehydrogenase, decarboxylating (EC 1.1.1.44)	CY0110_03944	D-gluconate metabolic process; NADP binding; pentose-phosphate shunt; phosphogluconate dehydrogenase (decarboxylating) activity	CO2 fixation & carbohydrate metabolism
A3IKP2	4	9	Adenosylhomocysteinase (EC 3.3.1.1) (S-adenosyl-L-homocysteine hydrolase)	ahcY CY0110_21732	adenosylhomocysteinase activity; cytoplasm; one-carbon metabolic process	Nitrogen & amino acid metabolism
A3IL03	1	1	ATP synthase epsilon chain (ATP synthase F1 sector epsilon subunit) (F-ATPase epsilon subunit)	atpC CY0110_22287	ATP binding; plasma membrane ATP synthesis coupled proton transport; proton-transporting ATP synthase activity, rotational mechanism; proton-transporting ATP synthase complex, catalytic core F(1); proton-transporting ATPase activity, rotational mechanism; thylakoid membrane	Photosynthesis & respiration (ATP synthase)
A3IL04	7	15	ATP synthase subunit beta (EC 3.6.3.14) (ATP synthase F1 sector subunit beta) (F-ATPase subunit beta)	atpD atpB CY0110_22292	ATP binding; ATP hydrolysis coupled proton transport; plasma membrane ATP synthesis coupled proton transport; proton-transporting ATP synthase activity, rotational mechanism; proton-transporting ATP synthase complex, catalytic core F(1); thylakoid membrane	Photosynthesis & respiration (ATP synthase)
A3IL13	1	1	3-deoxy-7-phosphoheptulonate synthase (EC 2.5.1.54)	CY0110_22337	3-deoxy-7-phosphoheptulonate synthase activity; aldehyde-lyase activity; aromatic amino acid family biosynthetic process	Nitrogen & amino acid metabolism
A3IL87	1	1	Valine--tRNA ligase (EC 6.1.1.9) (Valyl-tRNA synthetase)	valS CY0110_22707	ATP binding; aminoacyl-tRNA editing activity; cytoplasm; valine-tRNA ligase activity; valyl-tRNA aminoacylation	Translation
A3ILB6	1	4	Cold shock protein	CY0110_23411	DNA binding; cytoplasm; regulation of transcription, DNA-templated	Transcription
A3ILH5	2	3	Enolase (EC 4.2.1.11) (2-phospho-D-glycerate hydro-lyase) (2-phosphoglycerate dehydratase)	eno CY0110_23706	cell surface; extracellular region; glycolytic process; magnesium ion binding; phosphopyruvate hydratase activity; phosphopyruvate hydratase complex	CO2 fixation & carbohydrate metabolism
A3ILQ6	1	2	Phycobilisome core component	CY0110_24111	oxidation-reduction process; photosynthesis; phycobilisome; protein-chromophore linkage	Photosynthesis (Phycobilisome)
A3ILR4	4	8	Allophycocyanin-B	CY0110_24151	oxidation-reduction process; photosynthesis; phycobilisome; protein-chromophore linkage	Photosynthesis (Phycobilisome)
A3IMB6	1	1	ATP-dependent Clp protease regulatory subunit	CY0110_28039	ATP binding; nucleoside-triphosphatase activity; peptidase activity	Proteases & peptidases
A3IMC4	1	3	CP12 polypeptide	CY0110_28079		Uncharacterized
A3IMH3	5	25	Plastocyanin	CY0110_28324	copper ion binding; electron carrier activity	Photosynthesis (Plastocyanin)
A3IMP6	1	1	Translation initiation factor IF-2	fliN infB CY0110_24601	GTP binding; GTPase activity; cytoplasm; translation initiation factor activity	Translation
A3IMQ1	2	4	Phosphoglucomutase (EC 5.4.2.2)	CY0110_24626	carbohydrate metabolic process; magnesium ion binding; phosphoglucomutase activity	CO2 fixation & carbohydrate metabolism
A3IMR4	3	7	Phycobilisome LCM core-membrane linker polypeptide	CY0110_24691	photosynthesis; phycobilisome	Photosynthesis (Phycobilisome)
A3IMU7	2	2	Uncharacterized protein	CY0110_23342		Uncharacterized
A3IMW0	1	2	Uncharacterized protein	CY0110_23343		Uncharacterized
A3IMW3	3	4	Uncharacterized protein	CY0110_23344		Uncharacterized
A3IMX7	1	2	Uncharacterized protein	CY0110_23345		Uncharacterized
A3IMY5	2	2	Dihydrolipoyl dehydrogenase (EC 1.8.1.4)	CY0110_25046	cell redox homeostasis; dihydrolipoyl dehydrogenase activity; flavin adenine dinucleotide binding	Cell redox homeostasis
A3IN11	2	3	Acyl carrier protein (ACP)	acpP CY0110_25176	ACP phosphopantetheine attachment site binding involved in fatty acid biosynthetic process; cytoplasm	Fatty acid metabolism
A3IN26	1	9	Ferredoxin, 2Fe-2S	CY0110_00055	2 iron, 2 sulfur cluster binding; electron carrier activity; electron transport chain; metal ion binding	Photosynthesis
A3IN42	1	1	Glucose-6-phosphate isomerase (GPI) (EC 5.3.1.9) (Phosphoglucose isomerase) (Phosphohexose isomerase)	pgi CY0110_00135	cytoplasm; gluconeogenesis; glucose-6-phosphate isomerase activity; glycolytic process	CO2 fixation & carbohydrate metabolism
A3IN58	1	2	30S ribosomal protein S2	rpsB rps2 CY0110_00215	small ribosomal subunit; structural constituent of ribosome; translation	Translation
A3IN59	2	3	Elongation factor Ts (EF-Ts)	tsf CY0110_00220	cytoplasm; translation elongation factor activity	Translation
A3IN68	1	5	Superoxide dismutase (EC 1.15.1.1)	CY0110_00265	metal ion binding; superoxide dismutase activity	Cell redox homeostasis
A3IN92	1	1	ThiJ/PfpI	CY0110_00385		uncharacterized
A3IN95	2	3	Uncharacterized protein	CY0110_00400	carbon-nitrogen ligase activity, with glutamine as amido-N-donor	Uncharacterized
A3INA5	6	26	Ribulose bisphosphate carboxylase large chain (RuBisCO large subunit) (EC 4.1.1.39)	rbcL cbbL CY0110_00450	magnesium ion binding; monooxygenase activity; photorespiration; reductive pentose-phosphate cycle; ribulose-bisphosphate carboxylase activity	CO2 fixation & carbohydrate metabolism
A3INA7	1	2	Ribulose bisphosphate carboxylase small subunit	CY0110_00460		CO2 fixation & carbohydrate metabolism
A3IND6	1	1	Alkaline phosphatase	CY0110_00605	phosphatase activity	Phosphate metabolism
A3INE8	4	8	Photosystem II 12 kDa extrinsic protein (PS II complex 12 kDa extrinsic protein) (PSII-U)	psbU CY0110_00665	extrinsic component of membrane; nucleotidyltransferase activity; oxidation-reduction process; photosynthesis; photosystem II oxygen evolving complex; photosystem II stabilization	Photosynthesis
A3INF6	1	1	Uncharacterized protein	CY0110_29304		Uncharacterized
A3INH5	5	8	Uncharacterized protein	CY0110_29399		Uncharacterized
A3INI8	1	1	Apocytochrome f	petA CY0110_29464	electron carrier activity; heme binding; integral component of thylakoid membrane; iron ion binding; oxidation-reduction process; photosynthesis	Photosynthesis
A3INL8	1	2	UPF0296 protein CY0110_29614	CY0110_29614		Uncharacterized
A3INN1	2	2	LL-diaminopimelate aminotransferase (DAP-AT) (DAP-aminotransferase) (LL-DAP-aminotransferase) (EC 2.6.1.83)	dapL CY0110_29679	L,L-diaminopimelate aminotransferase activity; lysine biosynthetic process via diaminopimelate, diaminopimelate-aminotransferase pathway; pyridoxal phosphate binding	Nitrogen & amino acid metabolism
A3INN4	1	1	Uncharacterized protein	CY0110_29694		Uncharacterized
A3INT4	5	8	Uncharacterized protein	CY0110_29944	peptidyl-prolyl cis-trans isomerase activity; protein folding	Protein folding & chaperones
A3INV1	1	1	Uncharacterized protein	CY0110_07329		uncharacterized
A3INZ2	1	2	Uncharacterized protein	CY0110_07534		uncharacterized
A3IP60	1	1	Uncharacterized protein	CY0110_23347		Uncharacterized
A3IPB0	2	3	Putative secreted protein	CY0110_26128	lipid metabolic process; phosphoric diester hydrolase activity	Lipid metabolism
A3IPC8	2	3	Triosephosphate isomerase (TIM) (EC 5.3.1.1) (Triose-phosphate isomerase)	tpiA CY0110_26218	cytoplasm; gluconeogenesis; glycolytic process; pentose-phosphate shunt; triose-phosphate isomerase activity	CO2 fixation & carbohydrate metabolism
A3IPG1	2	3	Uncharacterized protein	CY0110_23348		Uncharacterized
A3IPI9	4	8	Carboxyl-terminal protease	CY0110_13201	serine-type peptidase activity	Proteases & peptidases
A3IPJ4	2	3	Putative pterin-4-alpha-carbinolamine dehydratase (PHS) (EC 4.2.1.96) (4-alpha-hydroxy-tetrahydropterin dehydratase) (Pterin carbinolamine dehydratase)	phhB CY0110_13226	4-alpha-hydroxytetrahydrobiopterin dehydratase activity; tetrahydrobiopterin biosynthetic process	Nitrogen & amino acid metabolism
A3IPL6	1	1	Uncharacterized protein	CY0110_13336		Uncharacterized
A3IPL7	2	3	Uncharacterized protein	CY0110_13341		Uncharacterized
A3IPL8	1	1	Uncharacterized protein	CY0110_13346		Uncharacterized
A3IPM2	2	4	Carbon dioxide concentrating mechanism protein CcmM	CY0110_13366		CO2 fixation & carbohydrate metabolism
A3IPM5	1	1	Carbon dioxide concentrating mechanism protein CcmK	CY0110_13381		CO2 fixation & carbohydrate metabolism
A3IPN4	1	1	Signal Transduction Histidine Kinase (STHK), LytS	CY0110_13426	kinase activity	Signal transduction
A3IPR1	1	2	ATP-dependent Clp protease proteolytic subunit (EC 3.4.21.92) (Endopeptidase Clp)	clpP CY0110_13561	cytoplasm; serine-type endopeptidase activity	Proteases & peptidases
A3IPT8	2	4	Iron transport protein	CY0110_13696		Metal metabolism
A3IPU7	2	3	Uncharacterized protein	CY0110_13741		Uncharacterized
A3IPU9	1	1	Sodium-dependent bicarbonate transporter	CY0110_13751		CO2 fixation & carbohydrate metabolism
A3IPV3	2	3	50S ribosomal protein L9	rplI rpl9 CY0110_13771	rRNA binding; ribosome; structural constituent of ribosome; translation	Translation
A3IPX0	4	6	Ribosome-recycling factor (RRF) (Ribosome-releasing factor)	frr CY0110_13856	cytoplasm; translational termination	Translation
A3IPY0	2	11	Molybdenum-pterin binding protein	CY0110_05102	ATP binding; ATP-binding cassette (ABC) transporter complex; hydrolase activity, acting on acid anhydrides, catalyzing transmembrane movement of substances; molybdenum ion binding	Other hydrolases
A3IQ05	1	3	50S ribosomal protein L23	rplW rpl23 CY0110_05227	nucleotide binding; rRNA binding; ribosome; structural constituent of ribosome; translation	Translation
A3IQ06	1	1	50S ribosomal protein L2	rplB rpl2 CY0110_05232	large ribosomal subunit; rRNA binding; structural constituent of ribosome; transferase activity; translation	Translation
A3IQ08	1	1	50S ribosomal protein L22	rplV rpl22 CY0110_05242	large ribosomal subunit; rRNA binding; structural constituent of ribosome; translation	Translation
A3IQ11	2	3	50S ribosomal protein L29	rpmC rpl29 CY0110_05257	ribosome; structural constituent of ribosome; translation	Translation
A3IQ17	1	2	30S ribosomal protein S8	rpsH rps8 CY0110_05287	rRNA binding; ribosome; structural constituent of ribosome; translation	Translation
A3IQ20	1	2	30S ribosomal protein S5	rpsE rps5 CY0110_05302	rRNA binding; small ribosomal subunit; structural constituent of ribosome; translation	Translation
A3IQ24	1	1	Translation initiation factor IF-1	infA CY0110_05322	cytoplasm; translation initiation factor activity	Translation
A3IQ26	1	3	30S ribosomal protein S13	rpsM rps13 CY0110_05332	rRNA binding; ribosome; structural constituent of ribosome; tRNA binding; translation	Translation
A3IQ28	1	2	DNA-directed RNA polymerase subunit alpha (RNAP subunit alpha) (EC 2.7.7.6) (RNA polymerase subunit alpha) (Transcriptase subunit alpha)	rpoA CY0110_05342	DNA binding; DNA repair; DNA-directed RNA polymerase activity; transcription, DNA-templated	Transcription
A3IQ31	1	1	50S ribosomal protein L13	rplM rpl13 CY0110_05357	ribosome; structural constituent of ribosome; translation	Translation
A3IQ38	1	3	Uncharacterized protein	CY0110_05392	metal ion binding; metal ion transport	Uncharacterized
A3IQ42	4	9	Ferritin and Dps	CY0110_05412	cellular iron ion homeostasis; ferric iron binding; oxidoreductase activity, oxidizing metal ions; response to stress	Cell redox homeostasis
A3IQ52	1	3	Photosystem I subunit III	CY0110_05462	photosynthesis; photosystem I reaction center	Photosynthesis
A3IQ75	1	2	RNA-binding region RNP-1	CY0110_05577	nucleic acid binding; nucleotide binding	RNA binding/processing
A3IQA5	1	1	Uncharacterized protein	CY0110_05727	carbohydrate metabolic process	CO2 fixation & carbohydrate metabolism
A3IQB6	1	1	Probable cytosol aminopeptidase (EC 3.4.11.1) (Leucine aminopeptidase) (Leucyl aminopeptidase)	pepA CY0110_05782	aminopeptidase activity; cytoplasm; manganese ion binding; metalloexopeptidase activity	Proteases & peptidases
A3IQD5	4	4	Ribose-5-phosphate isomerase A (EC 5.3.1.6) (Phosphoriboisomerase A)	rpiA CY0110_11322	pentose-phosphate shunt, non-oxidative branch; ribose-5-phosphate isomerase activity	CO2 fixation & carbohydrate metabolism
A3IQF8	3	10	Rhodanese-like protein	CY0110_11437		Uncharacterized
A3IQF9	1	1	Probable oxidoreductase	CY0110_11442	oxidoreductase activity	Oxidoreductases
A3IQG8	2	2	Rhodanese-like protein	CY0110_11438		Uncharacterized
A3IQH4	1	2	Glucose-1-phosphate adenylyltransferase (EC 2.7.7.27)	glgC CY0110_11517	ATP binding; glucose-1-phosphate adenylyltransferase activity; glycogen biosynthetic process	CO2 fixation & carbohydrate metabolism
A3IQH5	3	3	Uncharacterized protein	CY0110_11522	metal ion binding; transferase activity	Uncharacterized
A3IQJ4	1	2	Rhodanese-like protein	CY0110_11439		Uncharacterized
A3IQK2	1	1	Rhodanese-like protein	CY0110_11440		Uncharacterized
A3IQS2	5	9	Phosphoglycerate kinase (EC 2.7.2.3)	pgk CY0110_12707	ATP binding; cytoplasm; glycolytic process; phosphoglycerate kinase activity	CO2 fixation & carbohydrate metabolism
A3IQS4	1	1	Adenylosuccinate synthetase (AMPSase) (AdSS) (EC 6.3.4.4) (IMP--aspartate ligase)	purA CY0110_12717	de novo' AMP biosynthetic process; GTP binding; adenylosuccinate synthase activity; cytoplasm; magnesium ion binding	Nitrogen & amino acid metabolism
A3IQZ4	5	11	Fructose-bisphosphate aldolase	CY0110_13067	fructose-bisphosphate aldolase activity; glycolytic process; zinc ion binding	CO2 fixation & carbohydrate metabolism
A3IR74	1	3	Photosystem I reaction center protein subunit XI	CY0110_27670	photosynthesis; photosystem I reaction center	Photosynthesis
A3IRB2	2	4	Uncharacterized protein	CY0110_21040		Uncharacterized
A3IRG0	1	2	DsrE/DsrF family oxidoreductase family protein	CY0110_21280		Oxidoreductases
A3IRH0	1	1	Uncharacterized protein	CY0110_21330		Uncharacterized
A3IRH1	4	16	Uncharacterized protein	CY0110_21335		Uncharacterized
A3IRH8	1	1	CP12 polypeptide	CY0110_21370		Uncharacterized
A3IRL4	7	18	Chaperone protein DnaK (HSP70) (Heat shock 70 kDa protein) (Heat shock protein 70)	dnaK CY0110_25571	ATP binding; protein folding; response to stress	Protein folding & chaperones
A3IRM0	1	2	Biotin carboxyl carrier protein of acetyl-CoA carboxylase	CY0110_25601	acetyl-CoA carboxylase activity; acetyl-CoA carboxylase complex; fatty acid biosynthetic process	Fatty acid metabolism
A3IRQ3	1	1	Uncharacterized protein	CY0110_23346		Uncharacterized
A3IRR7	2	4	Photosystem I iron-sulfur center (EC 1.97.1.12) (9 kDa polypeptide) (PSI-C) (Photosystem I subunit VII) (PsaC)	psaC CY0110_30091	4 iron, 4 sulfur cluster binding; electron carrier activity; metal ion binding; oxidoreductase activity; photosynthetic electron transport in photosystem I; photosystem I; thylakoid membrane	Photosynthesis
A3IRX4	1	1	Nitrogen regulatory protein P-II (GlnB, GlnK)	CY0110_30376	enzyme regulator activity; regulation of nitrogen utilization; regulation of transcription, DNA-templated; transcription, DNA-templated	Nitrogen & amino acid metabolism
A3IRY1	3	4	Uncharacterized protein	CY0110_30411		Uncharacterized
A3IRY4	1	1	Uncharacterized protein	CY0110_30426		Uncharacterized
A3IRY5	1	1	Hemerythrin HHE cation binding region	CY0110_30431		Uncharacterized
A3ISB6	5	16	Glyceraldehyde-3-phosphate dehydrogenase (EC 1.2.1.12)	CY0110_08156	NAD binding; NADP binding; glucose metabolic process; glyceraldehyde-3-phosphate dehydrogenase (NAD+) (phosphorylating) activity	CO2 fixation & carbohydrate metabolism
A3ISE7	2	2	Uncharacterized protein	CY0110_08311	aldehyde-lyase activity; carbohydrate metabolic process	CO2 fixation & carbohydrate metabolism
A3ISF9	1	2	Tellurium resistance protein terD	CY0110_20068	response to stress	Stress response
A3ISG3	1	1	Phosphoglucomutase/phosphomannomutase	CY0110_20088	carbohydrate metabolic process; intramolecular transferase activity, phosphotransferases; magnesium ion binding	CO2 fixation & carbohydrate metabolism
A3ISG8	5	7	Elongation factor G (EF-G)	fusA CY0110_20113	GTP binding; GTPase activity; cytoplasm; translation elongation factor activity	Translation
A3ISJ3	4	5	Elongation factor Tu (EF-Tu)	tuf CY0110_20238	GTP binding; GTPase activity; cytoplasm; translation elongation factor activity	Translation
A3ISR4	1	1	Nucleoid-associated protein CY0110_26692	CY0110_26692	DNA binding; bacterial nucleoid; cytoplasm	DNA binding
A3ISY0	3	10	Phosphoribulokinase (EC 2.7.1.19)	CY0110_28799	ATP binding; carbohydrate metabolic process; phosphoribulokinase activity	CO2 fixation & carbohydrate metabolism
A3ISY1	1	3	Ferredoxin--NADP reductase (EC 1.18.1.2)	CY0110_28804	ferredoxin-NADP+ reductase activity; phycobilisome	Photosynthesis
A3IT83	3	9	Phycobilisome rod-core linker polypeptide CpcG	CY0110_04066	photosynthesis; phycobilisome	Photosynthesis (Phycobilisome)
A3ITD8	2	2	Uncharacterized protein	CY0110_04408		uncharacterized
A3ITD9	2	3	Glycerophosphoryl diester phosphodiesterase	CY0110_04413	glycerol metabolic process; glycerophosphodiester phosphodiesterase activity; lipid metabolic process; phosphatase activity	Lipid metabolism
A3ITE5	2	2	Acetyl-coenzyme A synthetase (AcCoA synthetase) (Acs) (EC 6.2.1.1) (Acetate--CoA ligase) (Acyl-activating enzyme)	acsA CY0110_04443	AMP binding; ATP binding; acetate-CoA ligase activity; acetyl-CoA biosynthetic process from acetate; metal ion binding	CO2 fixation & carbohydrate metabolism
[truncated: 59 more rows]

## Sheet: Quantifications (all IDs)
Entry	# uniq pepts	# Peptide Spectral Matches	Protein names	Fold-changes relative to 113 label (IC, MC)									iTRAQ study 1:
[truncated: 203 more rows]

[truncated: 2 more sheets: Significant changes, Cluster analysis]
