# Supplementary material for: Differential proteomes of the cyanobacterium Cyanothece sp. CCY 0110 upon exposure to heavy metals
Source: Data Brief. 2015 May 22;4:152–8. doi: 10.1016/j.dib.2015.04.015 (PMC4510382; doi:10.1016/j.dib.2015.04.015)
Supplement: Supplementary file 2 — Supplementary material [file mmc2.xlsx]

## Sheet: Phenyx (ID)
jobid	AC	sequence	charge	zscore	pvalue	is selected	moz	miss. cleav.	modif	113.1	114.1	115.1	116.1	117.1	118.1	119.1	121.1	spectra descr.	pm key
11726	tr|A3IYB7|A3IYB7_9CHRO	EGVISLEEGK	2	7.35639	2.929e-12	1	834.95	0	iTRAQ_8plex_Nterm::::::::::iTRAQ_8plex_K:	0.7249	0.4521	2.0073	1.872	3.1383	2.653	2.1346	2.064	File: SARA_CdLD_ITRAQ_HILIC295.wiff, Sample: SARA_CdLD_ITRAQ_HILIC295 (sample number 1), Elution: 52.818 min, Period: 1, Cycle(s): 1917 (Experiment 2)	EGVISLEEGK%iTRAQ_8plex_Nterm::::::::::iTRAQ_8plex_K:%sample_0%cmpd_9137
11726	tr|A3IYB7|A3IYB7_9CHRO	IAAHAQPIEESK	2	8.36978	8.082e-16	1	951.529	0	iTRAQ_8plex_Nterm::::::::::::iTRAQ_8plex_K:	0.4643	0.3236	0.9941	0.8544	0.9545	0.8714	1.1425	0.956	File: SARA_CdLD_ITRAQ_HILIC38.wiff, Sample: SARA_CdLD_ITRAQ_HILIC38 (sample number 1), Elution: 41.839 min, Period: 1, Cycle(s): 2003 (Experiment 2)	IAAHAQPIEESK%iTRAQ_8plex_Nterm::::::::::::iTRAQ_8plex_K:%sample_0%cmpd_8467
11726	tr|A3IYB7|A3IYB7_9CHRO	EGVISLEEGK	2	7.22928	8.012e-12	1	834.963	0	iTRAQ_8plex_Nterm::::::::::iTRAQ_8plex_K:	0.4548	0.2094	1.4386	1.4257	2.1646	1.9995	1.7798	1.4953	File: SARA_CdLD_ITRAQ_HILIC29.wiff, Sample: SARA_CdLD_ITRAQ_HILIC29 (sample number 1), Elution: 52.963 min, Period: 1, Cycle(s): 1904 (Experiment 2)	EGVISLEEGK%iTRAQ_8plex_Nterm::::::::::iTRAQ_8plex_K:%sample_0%cmpd_337
11726	tr|A3IYB7|A3IYB7_9CHRO	AIAQVGAISAGNDEEVGK	3	10.7098	9.61e-26	1	779.735	0	iTRAQ_8plex_Nterm::::::::::::::::::iTRAQ_8plex_K:	0.27	0.2141	0.4827	0.7152	1.0365	1.1668	0.4716	0.4559	File: SARA_CdLD_ITRAQ_HILIC295.wiff, Sample: SARA_CdLD_ITRAQ_HILIC295 (sample number 1), Elution: 56.618 min, Period: 1, Cycle(s): 1948 (Experiment 3)	AIAQVGAISAGNDEEVGK%iTRAQ_8plex_Nterm::::::::::::::::::iTRAQ_8plex_K:%sample_0%cmpd_9190
11726	tr|A3IYB7|A3IYB7_9CHRO	ALTAPLKR	2	6.54047	8.585e-10	1	739.468	1	iTRAQ_8plex_Nterm:::::::iTRAQ_8plex_K::	1.2128	0.709	2.4279	2.3137	2.9696	2.6821	2.9755	2.8681	File: SARA_CdLD_ITRAQ_HILIC38.wiff, Sample: SARA_CdLD_ITRAQ_HILIC38 (sample number 1), Elution: 44.205 min, Period: 1, Cycle(s): 2025 (Experiment 2)	ALTAPLKR%iTRAQ_8plex_Nterm:::::::iTRAQ_8plex_K::%sample_0%cmpd_8500
11726	tr|A3IYB7|A3IYB7_9CHRO	VGAATETEMKDR	2	7.54443	6.133e-13	1	958.495	1	iTRAQ_8plex_Nterm::::::::::iTRAQ_8plex_K:::	0.8528	0.4188	1.6345	1.272	1.4511	1.7816	1.8378	1.814	File: SARA_CdLD_ITRAQ_HILIC355_02.wiff, Sample: SARA_CdLD_ITRAQ_HILIC355_02 (sample number 1), Elution: 40.685 min, Period: 1, Cycle(s): 1800 (Experiment 3)	VGAATETEMKDR%iTRAQ_8plex_Nterm::::::::::iTRAQ_8plex_K:::%sample_0%cmpd_14897
11726	tr|A3IYB7|A3IYB7_9CHRO	ALTAPLKR	2	6.58734	6.269e-10	1	739.468	1	iTRAQ_8plex_Nterm:::::::iTRAQ_8plex_K::	0.8149	0.5044	1.8162	1.512	2.2176	1.9898	1.9934	1.6914	File: SARA_CdLD_ITRAQ_HILIC37_02.wiff, Sample: SARA_CdLD_ITRAQ_HILIC37_02 (sample number 1), Elution: 44.464 min, Period: 1, Cycle(s): 1838 (Experiment 3)	ALTAPLKR%iTRAQ_8plex_Nterm:::::::iTRAQ_8plex_K::%sample_0%cmpd_8105
11726	tr|A3IYB7|A3IYB7_9CHRO	ALTAPLKR	2	6.71034	2.718e-10	1	739.468	1	iTRAQ_8plex_Nterm:::::::iTRAQ_8plex_K::	1.1039	0.671	2.3323	2.1073	2.7624	2.6288	2.5822	2.6033	File: SARA_CdLD_ITRAQ_HILIC375_02.wiff, Sample: SARA_CdLD_ITRAQ_HILIC375_02 (sample number 1), Elution: 44.394 min, Period: 1, Cycle(s): 1838 (Experiment 3)	ALTAPLKR%iTRAQ_8plex_Nterm:::::::iTRAQ_8plex_K::%sample_0%cmpd_16509
11726	tr|A3IYB7|A3IYB7_9CHRO	ALTAPLKR	2	6.80783	1.387e-10	1	739.468	1	iTRAQ_8plex_Nterm:::::::iTRAQ_8plex_K::	0.3695	0.2237	0.564	0.576	0.7135	0.7165	0.7341	0.7011	File: SARA_CdLD_ITRAQ_HILIC375.wiff, Sample: SARA_CdLD_ITRAQ_HILIC375 (sample number 1), Elution: 43.273 min, Period: 1, Cycle(s): 1991 (Experiment 2)	ALTAPLKR%iTRAQ_8plex_Nterm:::::::iTRAQ_8plex_K::%sample_0%cmpd_16167
11726	tr|A3IYB7|A3IYB7_9CHRO	TNDVAGDGTTTATVLAHAIVK	3	9.44649	3.504e-20	1	888.48	0	iTRAQ_8plex_Nterm:::::::::::::::::::::iTRAQ_8plex_K:	0.1184	0.0476	0.4445	0.432	0.6122	0.8085	0.3502	0.2844	File: SARA_CdLD_ITRAQ_HILIC29.wiff, Sample: SARA_CdLD_ITRAQ_HILIC29 (sample number 1), Elution: 66.026 min, Period: 1, Cycle(s): 2013 (Experiment 3)	TNDVAGDGTTTATVLAHAIVK%iTRAQ_8plex_Nterm:::::::::::::::::::::iTRAQ_8plex_K:%sample_0%cmpd_525
11726	tr|A3IYB7|A3IYB7_9CHRO	VGKEGVISLEEGK	3	8.04352	1.266e-14	1	753.11	1	iTRAQ_8plex_Nterm:::iTRAQ_8plex_K::::::::::iTRAQ_8plex_K:	0.3648	0.3236	0.8507	0.8016	1.0124	0.8472	1.2884	0.9805	File: SARA_CdLD_ITRAQ_HILIC355_02.wiff, Sample: SARA_CdLD_ITRAQ_HILIC355_02 (sample number 1), Elution: 52.807 min, Period: 1, Cycle(s): 1903 (Experiment 2)	VGKEGVISLEEGK%iTRAQ_8plex_Nterm:::iTRAQ_8plex_K::::::::::iTRAQ_8plex_K:%sample_0%cmpd_15071
11726	tr|A3IYB7|A3IYB7_9CHRO	IAAHAQPIEESK	3	8.49649	2.736e-16	1	634.689	0	iTRAQ_8plex_Nterm::::::::::::iTRAQ_8plex_K:	0.3316	0.1666	0.5353	0.4944	0.5689	0.61	0.6952	0.3628	File: SARA_CdLD_ITRAQ_HILIC38.wiff, Sample: SARA_CdLD_ITRAQ_HILIC38 (sample number 1), Elution: 41.72 to 43.95 min, Period: 1, Cycle(s): 2002, 2013 (Experiment 2), 2022 (Experiment 3)	IAAHAQPIEESK%iTRAQ_8plex_Nterm::::::::::::iTRAQ_8plex_K:%sample_0%cmpd_8496
11726	tr|A3IYB7|A3IYB7_9CHRO	DNTTIVAEGNEEAVK	3	7.94446	2.536e-14	1	733.388	0	iTRAQ_8plex_Nterm:::::::::::::::iTRAQ_8plex_K:	0.0521	0.0238	0.0717	0.0624	0.1494	0.092	0.0486	0.0637	File: SARA_CdLD_ITRAQ_HILIC32.wiff, Sample: SARA_CdLD_ITRAQ_HILIC32 (sample number 1), Elution: 46.758 min, Period: 1, Cycle(s): 1962 (Experiment 3)	DNTTIVAEGNEEAVK%iTRAQ_8plex_Nterm:::::::::::::::iTRAQ_8plex_K:%sample_0%cmpd_3244
11726	tr|A3IYB7|A3IYB7_9CHRO	EGVISLEEGK	2	6.35921	3.346e-09	1	834.963	0	iTRAQ_8plex_Nterm::::::::::iTRAQ_8plex_K:	0.1184	0.0476	0.411	0.3696	0.7376	0.5519	0.4716	0.3971	File: SARA_CdLD_ITRAQ_HILIC30.wiff, Sample: SARA_CdLD_ITRAQ_HILIC30 (sample number 1), Elution: 55.914 min, Period: 1, Cycle(s): 2111 (Experiment 2)	EGVISLEEGK%iTRAQ_8plex_Nterm::::::::::iTRAQ_8plex_K:%sample_0%cmpd_1107
11726	tr|A3IYB7|A3IYB7_9CHRO	VGAATETEMKDR	2	7.84981	5.625e-14	1	958.495	1	iTRAQ_8plex_Nterm::::::::::iTRAQ_8plex_K:::	0.3127	0.138	0.6022	0.5664	0.4869	0.5761	0.6564	0.6324	File: SARA_CdLD_ITRAQ_HILIC355.wiff, Sample: SARA_CdLD_ITRAQ_HILIC355 (sample number 1), Elution: 40 min, Period: 1, Cycle(s): 1859 (Experiment 2)	VGAATETEMKDR%iTRAQ_8plex_Nterm::::::::::iTRAQ_8plex_K:::%sample_0%cmpd_14487
11726	tr|A3IYB7|A3IYB7_9CHRO	ALTAPLKR	2	6.19625	8.385e-09	1	739.456	1	iTRAQ_8plex_Nterm:::::::iTRAQ_8plex_K::	0.109	0.0666	0.325	0.3072	0.376	0.3389	0.3744	0.304	File: SARA_CdLD_ITRAQ_HILIC37.wiff, Sample: SARA_CdLD_ITRAQ_HILIC37 (sample number 1), Elution: 43.202 min, Period: 1, Cycle(s): 1891 (Experiment 2)	ALTAPLKR%iTRAQ_8plex_Nterm:::::::iTRAQ_8plex_K::%sample_0%cmpd_7748
11726	tr|A3IYB7|A3IYB7_9CHRO	ALTAPLKR	3	7.65526	2.99e-13	1	493.313	1	iTRAQ_8plex_Nterm:::::::iTRAQ_8plex_K::	0.5354	0.3093	1.0037	0.9456	1.1377	1.2394	0.9677	0.9609	File: SARA_CdLD_ITRAQ_HILIC38.wiff, Sample: SARA_CdLD_ITRAQ_HILIC38 (sample number 1), Elution: 44.086 to 45.209 min, Period: 1, Cycle(s): 2024 (Experiment 2), 2033 (Experiment 3)	ALTAPLKR%iTRAQ_8plex_Nterm:::::::iTRAQ_8plex_K::%sample_0%cmpd_8514
11726	tr|A3IYB7|A3IYB7_9CHRO	IAAHAQPIEESK	3	7.28409	4.534e-12	1	634.689	0	iTRAQ_8plex_Nterm::::::::::::iTRAQ_8plex_K:	0.1232	0.0476	0.2772	0.264	0.27	0.305	0.4376	0.1863	File: SARA_CdLD_ITRAQ_HILIC375_02.wiff, Sample: SARA_CdLD_ITRAQ_HILIC375_02 (sample number 1), Elution: 41.96 to 42.981 min, Period: 1, Cycle(s): 1818, 1827 (Experiment 2)	IAAHAQPIEESK%iTRAQ_8plex_Nterm::::::::::::iTRAQ_8plex_K:%sample_0%cmpd_16493
11726	tr|A3IYB7|A3IYB7_9CHRO	EGVISLEEGK	3	5.89863	6.231e-08	1	556.983	0	iTRAQ_8plex_Nterm::::::::::iTRAQ_8plex_K:	0.019	0.0238	0.1147	0.0672	0.082	0.0775	0.0924	0.0245	File: SARA_CdLD_ITRAQ_HILIC30.wiff, Sample: SARA_CdLD_ITRAQ_HILIC30 (sample number 1), Elution: 55.676 to 56.817 min, Period: 1, Cycle(s): 2109 (Experiment 2), 2119 (Experiment 3)	EGVISLEEGK%iTRAQ_8plex_Nterm::::::::::iTRAQ_8plex_K:%sample_0%cmpd_1119
11726	tr|A3IYB7|A3IYB7_9CHRO	DNTTIVAEGNEEAVK	3	6.8422	1.014e-10	1	733.376	0	iTRAQ_8plex_Nterm:::::::::::::::iTRAQ_8plex_K:	0.0047	0.0095	0.0382	0.0336	0.1205	0.0533	0.0972	0.0245	File: SARA_CdLD_ITRAQ_HILIC315.wiff, Sample: SARA_CdLD_ITRAQ_HILIC315 (sample number 1), Elution: 46.264 min, Period: 1, Cycle(s): 1930 (Experiment 3)	DNTTIVAEGNEEAVK%iTRAQ_8plex_Nterm:::::::::::::::iTRAQ_8plex_K:%sample_0%cmpd_10945
11726	tr|A3IYB7|A3IYB7_9CHRO	LRLEDAINATK	3	5.40026	1.031e-06	1	618.022	1	iTRAQ_8plex_Nterm:::::::::::iTRAQ_8plex_K:	0.1374	0.0619	0.0526	0.0912	0.1639	0.1694	0.141	0.0539	File: SARA_CdLD_ITRAQ_HILIC295.wiff, Sample: SARA_CdLD_ITRAQ_HILIC295 (sample number 1), Elution: 57.214 min, Period: 1, Cycle(s): 1953 (Experiment 3)	LRLEDAINATK%iTRAQ_8plex_Nterm:::::::::::iTRAQ_8plex_K:%sample_0%cmpd_9198
11726	tr|A3IYB7|A3IYB7_9CHRO	EGVISLEEGK	3	6.17834	1.101e-08	1	556.983	0	iTRAQ_8plex_Nterm::::::::::iTRAQ_8plex_K:	0.0142	0.0381	0.0765	0.0432	0.1205	0.1549	0.0632	0.0441	File: SARA_CdLD_ITRAQ_HILIC29.wiff, Sample: SARA_CdLD_ITRAQ_HILIC29 (sample number 1), Elution: 52.725 min, Period: 1, Cycle(s): 1902 (Experiment 2)	EGVISLEEGK%iTRAQ_8plex_Nterm::::::::::iTRAQ_8plex_K:%sample_0%cmpd_333
11726	tr|A3IYB7|A3IYB7_9CHRO	IAAHAQPIEESK	2	5.56353	3.701e-07	1	951.529	0	iTRAQ_8plex_Nterm::::::::::::iTRAQ_8plex_K:	0.1563	0.0857	0.3298	0.1824	0.4435	0.3098	0.4571	0.3726	File: SARA_CdLD_ITRAQ_HILIC375_02.wiff, Sample: SARA_CdLD_ITRAQ_HILIC375_02 (sample number 1), Elution: 42.539 min, Period: 1, Cycle(s): 1822 (Experiment 3)	IAAHAQPIEESK%iTRAQ_8plex_Nterm::::::::::::iTRAQ_8plex_K:%sample_0%cmpd_16483
11726	tr|A3IYB7|A3IYB7_9CHRO	EGVISLEEGK	2	5.08263	6.142e-06	1	834.963	0	iTRAQ_8plex_Nterm::::::::::iTRAQ_8plex_K:	0.0521	0.0428	0.2724	0.192	0.3953	0.3389	0.3598	0.2942	File: SARA_CdLD_ITRAQ_HILIC30_02.wiff, Sample: SARA_CdLD_ITRAQ_HILIC30_02 (sample number 1), Elution: 54.229 min, Period: 1, Cycle(s): 2032 (Experiment 2)	EGVISLEEGK%iTRAQ_8plex_Nterm::::::::::iTRAQ_8plex_K:%sample_0%cmpd_1680
11726	tr|A3IYB7|A3IYB7_9CHRO	ALTAPLKR	3	5.80874	9.756e-08	1	493.313	1	iTRAQ_8plex_Nterm:::::::iTRAQ_8plex_K::	0.2985	0.0952	0.4875	0.432	0.5737	0.6197	0.6176	0.5148	File: SARA_CdLD_ITRAQ_HILIC375_02.wiff, Sample: SARA_CdLD_ITRAQ_HILIC375_02 (sample number 1), Elution: 44.292 min, Period: 1, Cycle(s): 1838 (Experiment 2)	ALTAPLKR%iTRAQ_8plex_Nterm:::::::iTRAQ_8plex_K::%sample_0%cmpd_16510
11726	tr|A3IYB7|A3IYB7_9CHRO	QIEDSDSSYDKEK	3	5.74906	1.57e-07	1	819.41	1	iTRAQ_8plex_Nterm:::::::::::iTRAQ_8plex_K::iTRAQ_8plex_K:	0.2558	0.2379	0.368	0.336	0.5689	0.5035	0.4718	0.4559	File: SARA_CdLD_ITRAQ_HILIC375_02.wiff, Sample: SARA_CdLD_ITRAQ_HILIC375_02 (sample number 1), Elution: 39.509 to 40.632 min, Period: 1, Cycle(s): 1797 (Experiment 2), 1806 (Experiment 3)	QIEDSDSSYDKEK%iTRAQ_8plex_Nterm:::::::::::iTRAQ_8plex_K::iTRAQ_8plex_K:%sample_0%cmpd_16454
11726	tr|A3IYB7|A3IYB7_9CHRO	ALTAPLKR	3	5.43774	8.364e-07	1	493.313	1	iTRAQ_8plex_Nterm:::::::iTRAQ_8plex_K::	0.2132	0.1332	0.2868	0.2496	0.4869	0.3534	0.3695	0.2893	File: SARA_CdLD_ITRAQ_HILIC37_02.wiff, Sample: SARA_CdLD_ITRAQ_HILIC37_02 (sample number 1), Elution: 44.361 min, Period: 1, Cycle(s): 1838 (Experiment 2)	ALTAPLKR%iTRAQ_8plex_Nterm:::::::iTRAQ_8plex_K::%sample_0%cmpd_8106
11726	tr|A3IYB7|A3IYB7_9CHRO	AIAQVGAISAGNDEEVGK	4	6.41595	1.469e-09	1	585.062	0	iTRAQ_8plex_Nterm::::::::::::::::::iTRAQ_8plex_K:	0.1942	0.1856	0.3011	0.5376	0.593	0.731	0.389	0.2844	File: SARA_CdLD_ITRAQ_HILIC295.wiff, Sample: SARA_CdLD_ITRAQ_HILIC295 (sample number 1), Elution: 56.738 min, Period: 1, Cycle(s): 1949 (Experiment 3)	AIAQVGAISAGNDEEVGK%iTRAQ_8plex_Nterm::::::::::::::::::iTRAQ_8plex_K:%sample_0%cmpd_9191
11726	tr|A3IYB7|A3IYB7_9CHRO	MIAEAMDK	3	5.11766	4.95e-06	1	511.595	0	iTRAQ_8plex_Nterm:Oxidation_M:::::::iTRAQ_8plex_K:	0.0142	0.0048	0.0096		0.0193	0.0145			File: SARA_CdLD_ITRAQ_HILIC325.wiff, Sample: SARA_CdLD_ITRAQ_HILIC325 (sample number 1), Elution: 49.341 min, Period: 1, Cycle(s): 1947 (Experiment 2)	MIAEAMDK%iTRAQ_8plex_Nterm:Oxidation_M:::::::iTRAQ_8plex_K:%sample_0%cmpd_11952
11726	tr|A3IYB7|A3IYB7_9CHRO	EKAPAGGGGDFDY	2	5.2015	5.93e-07	1	946.452	1	iTRAQ_8plex_Nterm::iTRAQ_8plex_K::::::::::::	0.3079	0.2474	0.6452	0.5088	0.9835	0.61	0.6709	0.7893	File: SARA_CdLD_ITRAQ_HILIC33_02.wiff, Sample: SARA_CdLD_ITRAQ_HILIC33_02 (sample number 1), Elution: 47.354 min, Period: 1, Cycle(s): 1928 (Experiment 3)	EKAPAGGGGDFDY%iTRAQ_8plex_Nterm::iTRAQ_8plex_K::::::::::::%sample_0%cmpd_4614
11726	tr|A3IYB7|A3IYB7_9CHRO	DNTTIVAEGNEEAVK	3	5.54635	3.792e-07	1	733.376	0	iTRAQ_8plex_Nterm:::::::::::::::iTRAQ_8plex_K:	0.0332		0.0287	0.0192	0.0241	0.0194	0.0583	0.0392	File: SARA_CdLD_ITRAQ_HILIC315_02.wiff, Sample: SARA_CdLD_ITRAQ_HILIC315_02 (sample number 1), Elution: 45.769 min, Period: 1, Cycle(s): 1919 (Experiment 3)	DNTTIVAEGNEEAVK%iTRAQ_8plex_Nterm:::::::::::::::iTRAQ_8plex_K:%sample_0%cmpd_11415
11726	tr|A3IYB7|A3IYB7_9CHRO	QIEDSDSSYDKEK	3	5.9387	5.028e-08	1	819.41	1	iTRAQ_8plex_Nterm:::::::::::iTRAQ_8plex_K::iTRAQ_8plex_K:	0.2606	0.2189	0.3824	0.3888	0.6171	0.3341	0.5445	0.353	File: SARA_CdLD_ITRAQ_HILIC375.wiff, Sample: SARA_CdLD_ITRAQ_HILIC375 (sample number 1), Elution: 38.744 min, Period: 1, Cycle(s): 1887 (Experiment 2)	QIEDSDSSYDKEK%iTRAQ_8plex_Nterm:::::::::::iTRAQ_8plex_K::iTRAQ_8plex_K:%sample_0%cmpd_16114
11726	tr|A3IYB7|A3IYB7_9CHRO	VGAATETEMKDR	3	5.19934	2.7e-06	1	639.332	1	iTRAQ_8plex_Nterm::::::::::iTRAQ_8plex_K:::	0.0616	0.0857	0.1051	0.1296	0.0964	0.1501	0.107	0.1177	File: SARA_CdLD_ITRAQ_HILIC36_02.wiff, Sample: SARA_CdLD_ITRAQ_HILIC36_02 (sample number 1), Elution: 42.42 min, Period: 1, Cycle(s): 1836 (Experiment 3)	VGAATETEMKDR%iTRAQ_8plex_Nterm::::::::::iTRAQ_8plex_K:::%sample_0%cmpd_7263
11726	tr|A3IYB7|A3IYB7_9CHRO	TNDVAGDGTTTATVLAHAIVK	4	6.08224	1.185e-08	1	666.616	0	iTRAQ_8plex_Nterm:::::::::::::::::::::iTRAQ_8plex_K:	0.3411	0.1951	0.9559	0.9168	1.292	1.5928	0.8269	0.5834	File: SARA_CdLD_ITRAQ_HILIC29.wiff, Sample: SARA_CdLD_ITRAQ_HILIC29 (sample number 1), Elution: 65.804 to 67.219 min, Period: 1, Cycle(s): 2012 (Experiment 2), 2023 (Experiment 3)	TNDVAGDGTTTATVLAHAIVK%iTRAQ_8plex_Nterm:::::::::::::::::::::iTRAQ_8plex_K:%sample_0%cmpd_541
11726	tr|A3IYB7|A3IYB7_9CHRO	QIEDSDSSYDKEK	3	6.00096	3.433e-08	1	819.423	1	iTRAQ_8plex_Nterm:::::::::::iTRAQ_8plex_K::iTRAQ_8plex_K:	0.3553	0.2665	0.2533	0.408	0.6508	0.4454	0.7001	0.4707	File: SARA_CdLD_ITRAQ_HILIC38.wiff, Sample: SARA_CdLD_ITRAQ_HILIC38 (sample number 1), Elution: 39.507 min, Period: 1, Cycle(s): 1980 (Experiment 2)	QIEDSDSSYDKEK%iTRAQ_8plex_Nterm:::::::::::iTRAQ_8plex_K::iTRAQ_8plex_K:%sample_0%cmpd_8433
11726	tr|A3IYB7|A3IYB7_9CHRO	QIEDSDSSYDKEK	3	5.31952	1.821e-06	1	819.423	1	iTRAQ_8plex_Nterm:::::::::::iTRAQ_8plex_K::iTRAQ_8plex_K:	0.2179	0.2237	0.3202	0.2832	0.3905	0.3873	0.4667	0.3775	File: SARA_CdLD_ITRAQ_HILIC38.wiff, Sample: SARA_CdLD_ITRAQ_HILIC38 (sample number 1), Elution: 38.502 min, Period: 1, Cycle(s): 1960 (Experiment 2)	QIEDSDSSYDKEK%iTRAQ_8plex_Nterm:::::::::::iTRAQ_8plex_K::iTRAQ_8plex_K:%sample_0%cmpd_8422
11726	tr|A3IIM2|A3IIM2_9CHRO	DNTTIVATTDDR	2	9.51255	1.954e-20	1	813.377	0	iTRAQ_8plex_Nterm:::::::::::::	0.1042		0.4588	0.2208	0.5448	0.6826	0.3306	0.3138	File: SARA_CdLD_ITRAQ_HILIC305_02.wiff, Sample: SARA_CdLD_ITRAQ_HILIC305_02 (sample number 1), Elution: 37.994 min, Period: 1, Cycle(s): 1810 (Experiment 3)	DNTTIVATTDDR%iTRAQ_8plex_Nterm:::::::::::::%sample_0%cmpd_10250
11726	tr|A3IIM2|A3IIM2_9CHRO	DNTTIVATTDDR	2	9.00143	2.896e-18	1	813.389	0	iTRAQ_8plex_Nterm:::::::::::::	0.0663	0.0999	0.4349	0.2784	0.6267	0.7165	0.4035	0.3236	File: SARA_CdLD_ITRAQ_HILIC305.wiff, Sample: SARA_CdLD_ITRAQ_HILIC305 (sample number 1), Elution: 39.336 min, Period: 1, Cycle(s): 1865 (Experiment 3)	DNTTIVATTDDR%iTRAQ_8plex_Nterm:::::::::::::%sample_0%cmpd_9693
11726	tr|A3IIM2|A3IIM2_9CHRO	VGAATETELKDR	2	7.17818	1.201e-11	1	949.524	1	iTRAQ_8plex_Nterm::::::::::iTRAQ_8plex_K:::	0.4643	0.2141	0.9415	0.5088	0.7762	0.9199	0.987	0.7305	File: SARA_CdLD_ITRAQ_HILIC35_02.wiff, Sample: SARA_CdLD_ITRAQ_HILIC35_02 (sample number 1), Elution: 44.139 min, Period: 1, Cycle(s): 1832 (Experiment 3)	VGAATETELKDR%iTRAQ_8plex_Nterm::::::::::iTRAQ_8plex_K:::%sample_0%cmpd_6406
11726	tr|A3IIM2|A3IIM2_9CHRO	VGAATETELKDR	2	7.81845	9.091e-14	1	949.51	1	iTRAQ_8plex_Nterm::::::::::iTRAQ_8plex_K:::	0.3506	0.157	0.6643	0.4944	0.6171	0.6584	0.8022	0.4854	File: SARA_CdLD_ITRAQ_HILIC35.wiff, Sample: SARA_CdLD_ITRAQ_HILIC35 (sample number 1), Elution: 43.696 min, Period: 1, Cycle(s): 1917 (Experiment 2)	VGAATETELKDR%iTRAQ_8plex_Nterm::::::::::iTRAQ_8plex_K:::%sample_0%cmpd_5993
11726	tr|A3IIM2|A3IIM2_9CHRO	QQVEFDDALILITDKK	3	9.65978	2.011e-21	1	930.187	1	iTRAQ_8plex_Nterm:::::::::::::::iTRAQ_8plex_K:iTRAQ_8plex_K:	0.3932	0.2808	0.4923	0.4032	0.5448	0.5325	0.6515	0.451	File: SARA_CdLD_ITRAQ_HILIC31.wiff, Sample: SARA_CdLD_ITRAQ_HILIC31 (sample number 1), Elution: 76.762 min, Period: 1, Cycle(s): 2612 (Experiment 3)	QQVEFDDALILITDKK%iTRAQ_8plex_Nterm:::::::::::::::iTRAQ_8plex_K:iTRAQ_8plex_K:%sample_0%cmpd_2439
11726	tr|A3IIM2|A3IIM2_9CHRO	DGVITVEESK	3	6.63729	5.751e-10	1	562.316	0	iTRAQ_8plex_Nterm::::::::::iTRAQ_8plex_K:	0.0142	0.0619	0.0335	0.0048	0.0482	0.0097	0.0292		File: SARA_CdLD_ITRAQ_HILIC31.wiff, Sample: SARA_CdLD_ITRAQ_HILIC31 (sample number 1), Elution: 48.647 to 49.72 min, Period: 1, Cycle(s): 2031, 2040 (Experiment 3)	DGVITVEESK%iTRAQ_8plex_Nterm::::::::::iTRAQ_8plex_K:%sample_0%cmpd_2152
11726	tr|A3IIM2|A3IIM2_9CHRO	DGVITVEESK	2	5.68548	2.348e-07	1	842.963	0	iTRAQ_8plex_Nterm::::::::::iTRAQ_8plex_K:	0.308	0.1999	0.3584	0.264	0.4194	0.3534	0.6807	0.5148	File: SARA_CdLD_ITRAQ_HILIC31.wiff, Sample: SARA_CdLD_ITRAQ_HILIC31 (sample number 1), Elution: 48.664 min, Period: 1, Cycle(s): 2032 (Experiment 2)	DGVITVEESK%iTRAQ_8plex_Nterm::::::::::iTRAQ_8plex_K:%sample_0%cmpd_2138
11726	tr|A3IIM2|A3IIM2_9CHRO	DGVITVEESK	3	7.32027	4.455e-12	1	562.305	0	iTRAQ_8plex_Nterm::::::::::iTRAQ_8plex_K:	0.0189		0.0956	0.048	0.0627	0.0533	0.1702	0.0392	File: SARA_CdLD_ITRAQ_HILIC305.wiff, Sample: SARA_CdLD_ITRAQ_HILIC305 (sample number 1), Elution: 47.814 min, Period: 1, Cycle(s): 1937 (Experiment 2)	DGVITVEESK%iTRAQ_8plex_Nterm::::::::::iTRAQ_8plex_K:%sample_0%cmpd_9809
11726	tr|A3IIM2|A3IIM2_9CHRO	VGAATETELKDR	3	6.81786	1.571e-10	1	633.354	1	iTRAQ_8plex_Nterm::::::::::iTRAQ_8plex_K:::	0.2321	0.0523	0.3059	0.2544	0.3134	0.2518	0.3355	0.2451	File: SARA_CdLD_ITRAQ_HILIC355_02.wiff, Sample: SARA_CdLD_ITRAQ_HILIC355_02 (sample number 1), Elution: 43.681 to 44.856 min, Period: 1, Cycle(s): 1826 (Experiment 2), 1835 (Experiment 3)	VGAATETELKDR%iTRAQ_8plex_Nterm::::::::::iTRAQ_8plex_K:::%sample_0%cmpd_14956
11726	tr|A3IIM2|A3IIM2_9CHRO	NQLTNAEEK	2	5.43592	1.199e-06	1	827.95	0	iTRAQ_8plex_Nterm:::::::::iTRAQ_8plex_K:	0.1042	0.0381	0.3823	0.2304	0.5496	0.5132	0.4278	0.2108	File: SARA_CdLD_ITRAQ_HILIC34_02.wiff, Sample: SARA_CdLD_ITRAQ_HILIC34_02 (sample number 1), Elution: 37.417 min, Period: 1, Cycle(s): 1776 (Experiment 3)	NQLTNAEEK%iTRAQ_8plex_Nterm:::::::::iTRAQ_8plex_K:%sample_0%cmpd_5443
11726	tr|A3IIM2|A3IIM2_9CHRO	VGAATETELKDR	3	7.02018	3.767e-11	1	633.354	1	iTRAQ_8plex_Nterm::::::::::iTRAQ_8plex_K:::	0.199	0.1095	0.4015	0.3024	0.4242	0.4018	0.4619	0.2942	File: SARA_CdLD_ITRAQ_HILIC35_02.wiff, Sample: SARA_CdLD_ITRAQ_HILIC35_02 (sample number 1), Elution: 43.9 to 44.819 min, Period: 1, Cycle(s): 1839 (Experiment 2), 1830 (Experiment 3)	VGAATETELKDR%iTRAQ_8plex_Nterm::::::::::iTRAQ_8plex_K:::%sample_0%cmpd_6420
11726	tr|A3IIM2|A3IIM2_9CHRO	DGVITVEESK	3	7.15934	1.459e-11	1	562.305	0	iTRAQ_8plex_Nterm::::::::::iTRAQ_8plex_K:	0.0616	0.0476	0.043	0.1296	0.0916	0.1017	0.1264	0.0539	File: SARA_CdLD_ITRAQ_HILIC305_02.wiff, Sample: SARA_CdLD_ITRAQ_HILIC305_02 (sample number 1), Elution: 46.574 to 47.647 min, Period: 1, Cycle(s): 1882, 1891 (Experiment 3)	DGVITVEESK%iTRAQ_8plex_Nterm::::::::::iTRAQ_8plex_K:%sample_0%cmpd_10378
11726	tr|A3IIM2|A3IIM2_9CHRO	LRIEDALNATK	3	5.40026	1.431e-06	1	618.022	1	iTRAQ_8plex_Nterm:::::::::::iTRAQ_8plex_K:	0.1374	0.0619	0.0526	0.0912	0.1639	0.1694	0.141	0.0539	File: SARA_CdLD_ITRAQ_HILIC295.wiff, Sample: SARA_CdLD_ITRAQ_HILIC295 (sample number 1), Elution: 57.214 min, Period: 1, Cycle(s): 1953 (Experiment 3)	LRIEDALNATK%iTRAQ_8plex_Nterm:::::::::::iTRAQ_8plex_K:%sample_0%cmpd_9198
11726	tr|A3IIM2|A3IIM2_9CHRO	QQVEFDDALILITDKK	3	8.31932	3.981e-16	1	930.187	1	iTRAQ_8plex_Nterm:::::::::::::::iTRAQ_8plex_K:iTRAQ_8plex_K:	0.3411	0.276	0.4397	0.288	0.6171	0.518	0.564	0.4069	File: SARA_CdLD_ITRAQ_HILIC31_02.wiff, Sample: SARA_CdLD_ITRAQ_HILIC31_02 (sample number 1), Elution: 76.553 min, Period: 1, Cycle(s): 2588 (Experiment 2)	QQVEFDDALILITDKK%iTRAQ_8plex_Nterm:::::::::::::::iTRAQ_8plex_K:iTRAQ_8plex_K:%sample_0%cmpd_3010
11726	tr|A3IIM2|A3IIM2_9CHRO	QAAETDSDYDSEKLQER	3	7.13459	9.707e-12	1	865.067	1	iTRAQ_8plex_Nterm:::::::::::::iTRAQ_8plex_K:::::	0.379	0.3759	0.5018	0.4656	0.6942	0.5955	0.3792	0.2598	File: SARA_CdLD_ITRAQ_HILIC36_02.wiff, Sample: SARA_CdLD_ITRAQ_HILIC36_02 (sample number 1), Elution: 43.033 min, Period: 1, Cycle(s): 1842 (Experiment 2)	QAAETDSDYDSEKLQER%iTRAQ_8plex_Nterm:::::::::::::iTRAQ_8plex_K:::::%sample_0%cmpd_7275
11726	tr|A3IIM2|A3IIM2_9CHRO	QAAETDSDYDSEK	3	6.7349	2.707e-10	1	689.665	0	iTRAQ_8plex_Nterm:::::::::::::iTRAQ_8plex_K:	0.0189	0.0238	0.0526		0.0482	0.121	0.0729	0.0686	File: SARA_CdLD_ITRAQ_HILIC355_02.wiff, Sample: SARA_CdLD_ITRAQ_HILIC355_02 (sample number 1), Elution: 36.292 min, Period: 1, Cycle(s): 1764 (Experiment 2)	QAAETDSDYDSEK%iTRAQ_8plex_Nterm:::::::::::::iTRAQ_8plex_K:%sample_0%cmpd_14840
11726	tr|A3IIM2|A3IIM2_9CHRO	DGVITVEESK	3	5.11817	5.553e-06	1	562.316	0	iTRAQ_8plex_Nterm::::::::::iTRAQ_8plex_K:	0.0047			0.0288	0.0386	0.0145	0.0194		File: SARA_CdLD_ITRAQ_HILIC31_02.wiff, Sample: SARA_CdLD_ITRAQ_HILIC31_02 (sample number 1), Elution: 47.95 min, Period: 1, Cycle(s): 1942 (Experiment 2)	DGVITVEESK%iTRAQ_8plex_Nterm::::::::::iTRAQ_8plex_K:%sample_0%cmpd_2710
11726	tr|A3IIM2|A3IIM2_9CHRO	RALEQGVNALADAVR	3	5.7626	1.242e-07	1	629.682	1	iTRAQ_8plex_Nterm::::::::::::::::			0.0048	0.0144	0.0096	0.0097		0.049	File: SARA_CdLD_ITRAQ_HILIC33_02.wiff, Sample: SARA_CdLD_ITRAQ_HILIC33_02 (sample number 1), Elution: 65.563 min, Period: 1, Cycle(s): 2331 (Experiment 2)	RALEQGVNALADAVR%iTRAQ_8plex_Nterm::::::::::::::::%sample_0%cmpd_4803
11726	tr|A3IIM2|A3IIM2_9CHRO	QQVEFDDALILITDKK	3	7.06464	9.662e-12	1	930.173	1	iTRAQ_8plex_Nterm:::::::::::::::iTRAQ_8plex_K:iTRAQ_8plex_K:	0.09	0.1142	0.2676	0.216	0.376	0.2227	0.2917	0.2157	File: SARA_CdLD_ITRAQ_HILIC315_02.wiff, Sample: SARA_CdLD_ITRAQ_HILIC315_02 (sample number 1), Elution: 76.862 min, Period: 1, Cycle(s): 2968 (Experiment 2)	QQVEFDDALILITDKK%iTRAQ_8plex_Nterm:::::::::::::::iTRAQ_8plex_K:iTRAQ_8plex_K:%sample_0%cmpd_11654
11726	tr|A3IIM2|A3IIM2_9CHRO	QAAETDSDYDSEKLQER	3	5.60673	2.165e-07	1	865.08	1	iTRAQ_8plex_Nterm:::::::::::::iTRAQ_8plex_K:::::	0.4548	0.395	0.6213	0.5952	0.9111	0.9199	0.6564	0.5099	File: SARA_CdLD_ITRAQ_HILIC355_02.wiff, Sample: SARA_CdLD_ITRAQ_HILIC355_02 (sample number 1), Elution: 41.417 min, Period: 1, Cycle(s): 1807 (Experiment 2)	QAAETDSDYDSEKLQER%iTRAQ_8plex_Nterm:::::::::::::iTRAQ_8plex_K:::::%sample_0%cmpd_14910
11726	tr|A3IIM2|A3IIM2_9CHRO	VADYKNQLTNAEEK	3	6.19555	6.68e-09	1	845.785	1	iTRAQ_8plex_Nterm:::::iTRAQ_8plex_K:::::::::iTRAQ_8plex_K:	0.2037	0.0809	0.2915	0.24	0.3953	0.3437	0.3744	0.3187	File: SARA_CdLD_ITRAQ_HILIC365_02.wiff, Sample: SARA_CdLD_ITRAQ_HILIC365_02 (sample number 1), Elution: 53.964 min, Period: 1, Cycle(s): 1947 (Experiment 3)	VADYKNQLTNAEEK%iTRAQ_8plex_Nterm:::::iTRAQ_8plex_K:::::::::iTRAQ_8plex_K:%sample_0%cmpd_15907
11726	tr|A3IIM2|A3IIM2_9CHRO	RALEQGVNALADAVR	2	5.20904	2.847e-06	1	944	1	iTRAQ_8plex_Nterm::::::::::::::::	0.0284	0.0238	0.0143	0.0384	0.0289	0.0678	0.0194	0.0196	File: SARA_CdLD_ITRAQ_HILIC325_02.wiff, Sample: SARA_CdLD_ITRAQ_HILIC325_02 (sample number 1), Elution: 66.31 min, Period: 1, Cycle(s): 2486 (Experiment 2)	RALEQGVNALADAVR%iTRAQ_8plex_Nterm::::::::::::::::%sample_0%cmpd_12548
11726	tr|A3IIM2|A3IIM2_9CHRO	QAAETDSDYDSEK	3	5.65877	2.135e-07	1	689.653	0	iTRAQ_8plex_Nterm:::::::::::::iTRAQ_8plex_K:		0.019	0.0143		0.0337	0.0581	0.0389	0.0833	File: SARA_CdLD_ITRAQ_HILIC36_02.wiff, Sample: SARA_CdLD_ITRAQ_HILIC36_02 (sample number 1), Elution: 37.892 min, Period: 1, Cycle(s): 1798 (Experiment 2)	QAAETDSDYDSEK%iTRAQ_8plex_Nterm:::::::::::::iTRAQ_8plex_K:%sample_0%cmpd_7200
11726	tr|A3IIM2|A3IIM2_9CHRO	INIVKDNTTIVATTDDR	3	6.33521	4.148e-09	1	833.124	1	iTRAQ_8plex_Nterm:::::iTRAQ_8plex_K:::::::::::::	0.019	0.0428	0.086	0.0624	0.1446	0.0968	0.2334	0.1569	File: SARA_CdLD_ITRAQ_HILIC32.wiff, Sample: SARA_CdLD_ITRAQ_HILIC32 (sample number 1), Elution: 59.838 min, Period: 1, Cycle(s): 2181 (Experiment 2)	INIVKDNTTIVATTDDR%iTRAQ_8plex_Nterm:::::iTRAQ_8plex_K:::::::::::::%sample_0%cmpd_3405
11726	tr|A3IIM2|A3IIM2_9CHRO	QQVEFDDALILITDKK	3	7.20564	3.466e-12	1	930.159	1	iTRAQ_8plex_Nterm:::::::::::::::iTRAQ_8plex_K:iTRAQ_8plex_K:	0.0521	0.0571	0.1243	0.1152	0.2121	0.0775	0.1799	0.0833	File: SARA_CdLD_ITRAQ_HILIC315.wiff, Sample: SARA_CdLD_ITRAQ_HILIC315 (sample number 1), Elution: 76.629 min, Period: 1, Cycle(s): 2936 (Experiment 2)	QQVEFDDALILITDKK%iTRAQ_8plex_Nterm:::::::::::::::iTRAQ_8plex_K:iTRAQ_8plex_K:%sample_0%cmpd_11185
11726	tr|A3IIM2|A3IIM2_9CHRO	QQVEFDDALILITDKK	4	6.31455	1.626e-09	1	697.902	1	iTRAQ_8plex_Nterm:::::::::::::::iTRAQ_8plex_K:iTRAQ_8plex_K:	0.0711	0.0523	0.0717	0.1104	0.0771	0.1404	0.2236	0.1079	File: SARA_CdLD_ITRAQ_HILIC31.wiff, Sample: SARA_CdLD_ITRAQ_HILIC31 (sample number 1), Elution: 76.66 min, Period: 1, Cycle(s): 2612 (Experiment 2)	QQVEFDDALILITDKK%iTRAQ_8plex_Nterm:::::::::::::::iTRAQ_8plex_K:iTRAQ_8plex_K:%sample_0%cmpd_2440
11726	tr|A3IIM2|A3IIM2_9CHRO	VADYKNQLTNAEEK	3	5.2345	1.902e-06	1	845.785	1	iTRAQ_8plex_Nterm:::::iTRAQ_8plex_K:::::::::iTRAQ_8plex_K:	0.2985	0.157	0.4254	0.36	0.5014	0.4551	0.5056	0.3824	File: SARA_CdLD_ITRAQ_HILIC365.wiff, Sample: SARA_CdLD_ITRAQ_HILIC365 (sample number 1), Elution: 52.191 min, Period: 1, Cycle(s): 2125 (Experiment 2)	VADYKNQLTNAEEK%iTRAQ_8plex_Nterm:::::iTRAQ_8plex_K:::::::::iTRAQ_8plex_K:%sample_0%cmpd_15501
11726	tr|A3IIM2|A3IIM2_9CHRO	QQVEFDDALILITDKK	4	5.2561	8.828e-07	1	697.89	1	iTRAQ_8plex_Nterm:::::::::::::::iTRAQ_8plex_K:iTRAQ_8plex_K:	0.0616	0.0619	0.0478	0.0816	0.0868	0.0726	0.107	0.0539	File: SARA_CdLD_ITRAQ_HILIC315.wiff, Sample: SARA_CdLD_ITRAQ_HILIC315 (sample number 1), Elution: 76.697 min, Period: 1, Cycle(s): 2937 (Experiment 2)	QQVEFDDALILITDKK%iTRAQ_8plex_Nterm:::::::::::::::iTRAQ_8plex_K:iTRAQ_8plex_K:%sample_0%cmpd_11186
11726	tr|A3IIM2|A3IIM2_9CHRO	QQVEFDDALILITDKK	4	5.13512	1.692e-06	1	697.89	1	iTRAQ_8plex_Nterm:::::::::::::::iTRAQ_8plex_K:iTRAQ_8plex_K:	0.0237	0.019	0.0765	0.0288	0.0434	0.0581	0.0778	0.0392	File: SARA_CdLD_ITRAQ_HILIC31_02.wiff, Sample: SARA_CdLD_ITRAQ_HILIC31_02 (sample number 1), Elution: 76.485 min, Period: 1, Cycle(s): 2587 (Experiment 2)	QQVEFDDALILITDKK%iTRAQ_8plex_Nterm:::::::::::::::iTRAQ_8plex_K:iTRAQ_8plex_K:%sample_0%cmpd_3008
11726	tr|A3IRL4|A3IRL4_9CHRO	EQSISITGASTLPDTEVDR	2	14.2817	3.699e-45	1	1162.07	0	iTRAQ_8plex_Nterm::::::::::::::::::::	0.1279	0.0904	0.564	0.6048	0.9497	0.9295	0.7245	0.3383	File: SARA_CdLD_ITRAQ_HILIC29.wiff, Sample: SARA_CdLD_ITRAQ_HILIC29 (sample number 1), Elution: 58.914 min, Period: 1, Cycle(s): 1953 (Experiment 3)	EQSISITGASTLPDTEVDR%iTRAQ_8plex_Nterm::::::::::::::::::::%sample_0%cmpd_423
11726	tr|A3IRL4|A3IRL4_9CHRO	EQSISITGASTLPDTEVDR	3	13.9962	2.138e-43	1	775.052	0	iTRAQ_8plex_Nterm::::::::::::::::::::	0.0758	0.0286	0.1482	0.1728	0.241	0.1452	0.175	0.0637	File: SARA_CdLD_ITRAQ_HILIC29.wiff, Sample: SARA_CdLD_ITRAQ_HILIC29 (sample number 1), Elution: 58.572 min, Period: 1, Cycle(s): 1951 (Experiment 2)	EQSISITGASTLPDTEVDR%iTRAQ_8plex_Nterm::::::::::::::::::::%sample_0%cmpd_420
11726	tr|A3IRL4|A3IRL4_9CHRO	MVQEAEANASADKER	3	10.7928	4.656e-26	1	753.049	1	iTRAQ_8plex_Nterm:::::::::::::iTRAQ_8plex_K:::	0.2132	0.0809	0.6309	0.3504	0.8533	0.6584	0.7536	0.3922	File: SARA_CdLD_ITRAQ_HILIC355_02.wiff, Sample: SARA_CdLD_ITRAQ_HILIC355_02 (sample number 1), Elution: 47.955 to 48.976 min, Period: 1, Cycle(s): 1861, 1870 (Experiment 3)	MVQEAEANASADKER%iTRAQ_8plex_Nterm:::::::::::::iTRAQ_8plex_K:::%sample_0%cmpd_15016
11726	tr|A3IRL4|A3IRL4_9CHRO	HLDTTLTR	2	7.78582	9.351e-14	1	630.845	0	iTRAQ_8plex_Nterm:::::::::	0.3458	0.1523	0.7838	0.576	0.9642	0.9537	0.7294	0.6766	File: SARA_CdLD_ITRAQ_HILIC33_02.wiff, Sample: SARA_CdLD_ITRAQ_HILIC33_02 (sample number 1), Elution: 38.042 min, Period: 1, Cycle(s): 1822 (Experiment 2)	HLDTTLTR%iTRAQ_8plex_Nterm:::::::::%sample_0%cmpd_4496
11726	tr|A3IRL4|A3IRL4_9CHRO	LVEDASK	2	5.2615	2.715e-06	1	685.39	0	iTRAQ_8plex_Nterm:::::::iTRAQ_8plex_K:	2.0988	1.3324	2.7768	2.5249	4.9895	3.7956	3.8408	2.9857	File: SARA_CdLD_ITRAQ_HILIC295.wiff, Sample: SARA_CdLD_ITRAQ_HILIC295 (sample number 1), Elution: 42.198 min, Period: 1, Cycle(s): 1828 (Experiment 2)	LVEDASK%iTRAQ_8plex_Nterm:::::::iTRAQ_8plex_K:%sample_0%cmpd_8994
11726	tr|A3IRL4|A3IRL4_9CHRO	LTEAAEK	2	5.02829	9.403e-06	1	685.378	0	iTRAQ_8plex_Nterm:::::::iTRAQ_8plex_K:	0.2606	0.1428	0.5879	0.3744	0.6026	0.5713	0.5495	0.402	File: SARA_CdLD_ITRAQ_HILIC305_02.wiff, Sample: SARA_CdLD_ITRAQ_HILIC305_02 (sample number 1), Elution: 40.735 min, Period: 1, Cycle(s): 1833 (Experiment 3)	LTEAAEK%iTRAQ_8plex_Nterm:::::::iTRAQ_8plex_K:%sample_0%cmpd_10288
11726	tr|A3IRL4|A3IRL4_9CHRO	LTEAAEK	3	6.0292	3.131e-08	1	457.26	0	iTRAQ_8plex_Nterm:::::::iTRAQ_8plex_K:	0.0758	0.0333	0.1529	0.0912	0.2266	0.1694	0.1847	0.152	File: SARA_CdLD_ITRAQ_HILIC305.wiff, Sample: SARA_CdLD_ITRAQ_HILIC305 (sample number 1), Elution: 42.451 min, Period: 1, Cycle(s): 1892 (Experiment 2)	LTEAAEK%iTRAQ_8plex_Nterm:::::::iTRAQ_8plex_K:%sample_0%cmpd_9739
11726	tr|A3IRL4|A3IRL4_9CHRO	LVEDASK	3	7.52728	9.843e-13	1	457.26	0	iTRAQ_8plex_Nterm:::::::iTRAQ_8plex_K:	0.1042	0.0619	0.1434	0.0672	0.3133	0.213	0.1118	0.1177	File: SARA_CdLD_ITRAQ_HILIC295.wiff, Sample: SARA_CdLD_ITRAQ_HILIC295 (sample number 1), Elution: 42.181 min, Period: 1, Cycle(s): 1827 (Experiment 3)	LVEDASK%iTRAQ_8plex_Nterm:::::::iTRAQ_8plex_K:%sample_0%cmpd_8991
11726	tr|A3IRL4|A3IRL4_9CHRO	HLDTTLTR	2	6.46455	1.372e-09	1	630.834	0	iTRAQ_8plex_Nterm:::::::::	0.0995	0.0714	0.3489	0.144	0.3182	0.3437	0.3209	0.2402	File: SARA_CdLD_ITRAQ_HILIC335.wiff, Sample: SARA_CdLD_ITRAQ_HILIC335 (sample number 1), Elution: 37.549 min, Period: 1, Cycle(s): 1805 (Experiment 2)	HLDTTLTR%iTRAQ_8plex_Nterm:::::::::%sample_0%cmpd_12697
11726	tr|A3IRL4|A3IRL4_9CHRO	IINEPTAASLAYGLDKK	3	7.85112	4.536e-14	1	906.174	1	iTRAQ_8plex_Nterm::::::::::::::::iTRAQ_8plex_K:iTRAQ_8plex_K:	1.1276	0.552	1.386	1.1232	1.8657	1.8203	1.6773	1.0688	File: SARA_CdLD_ITRAQ_HILIC295.wiff, Sample: SARA_CdLD_ITRAQ_HILIC295 (sample number 1), Elution: 66.401 min, Period: 1, Cycle(s): 2030 (Experiment 3)	IINEPTAASLAYGLDKK%iTRAQ_8plex_Nterm::::::::::::::::iTRAQ_8plex_K:iTRAQ_8plex_K:%sample_0%cmpd_9320
11726	tr|A3IRL4|A3IRL4_9CHRO	HLDTTLTR	2	6.72776	2.326e-10	1	630.845	0	iTRAQ_8plex_Nterm:::::::::	0.3127	0.1999	0.7169	0.5136	0.7376	0.702	0.8023	0.5981	File: SARA_CdLD_ITRAQ_HILIC33.wiff, Sample: SARA_CdLD_ITRAQ_HILIC33 (sample number 1), Elution: 38.928 min, Period: 1, Cycle(s): 1865 (Experiment 2)	HLDTTLTR%iTRAQ_8plex_Nterm:::::::::%sample_0%cmpd_4028
11726	tr|A3IRL4|A3IRL4_9CHRO	HLDTTLTR	2	7.32728	3.171e-12	1	630.834	0	iTRAQ_8plex_Nterm:::::::::	0.0805	0.0428	0.2246	0.1776	0.2555	0.2905	0.209	0.2206	File: SARA_CdLD_ITRAQ_HILIC335_02.wiff, Sample: SARA_CdLD_ITRAQ_HILIC335_02 (sample number 1), Elution: 37.329 min, Period: 1, Cycle(s): 1792 (Experiment 2)	HLDTTLTR%iTRAQ_8plex_Nterm:::::::::%sample_0%cmpd_13191
11726	tr|A3IRL4|A3IRL4_9CHRO	IINEPTAASLAYGLDKK	3	6.31424	2.987e-09	1	906.187	1	iTRAQ_8plex_Nterm::::::::::::::::iTRAQ_8plex_K:iTRAQ_8plex_K:	0.3553	0.2998	0.3967	0.3696	0.7521	0.5955	0.5446	0.4461	File: SARA_CdLD_ITRAQ_HILIC29.wiff, Sample: SARA_CdLD_ITRAQ_HILIC29 (sample number 1), Elution: 66.759 min, Period: 1, Cycle(s): 2020 (Experiment 2)	IINEPTAASLAYGLDKK%iTRAQ_8plex_Nterm::::::::::::::::iTRAQ_8plex_K:iTRAQ_8plex_K:%sample_0%cmpd_537
11726	tr|A3IRL4|A3IRL4_9CHRO	MVQEAEANASADKER	3	5.91839	5.202e-08	1	758.376	1	iTRAQ_8plex_Nterm:Oxidation_M::::::::::::iTRAQ_8plex_K:::	0.0237		0.0908	0.0816	0.1061	0.121	0.107	0.0784	File: SARA_CdLD_ITRAQ_HILIC355_02.wiff, Sample: SARA_CdLD_ITRAQ_HILIC355_02 (sample number 1), Elution: 38.778 min, Period: 1, Cycle(s): 1784 (Experiment 3)	MVQEAEANASADKER%iTRAQ_8plex_Nterm:Oxidation_M::::::::::::iTRAQ_8plex_K:::%sample_0%cmpd_14870
11726	tr|A3IRL4|A3IRL4_9CHRO	MVQEAEANASADKER	3	6.28163	4.188e-09	1	753.037	1	iTRAQ_8plex_Nterm:::::::::::::iTRAQ_8plex_K:::	0.0426	0.019	0.0669	0.0432	0.1928	0.1598	0.1021	0.0637	File: SARA_CdLD_ITRAQ_HILIC355.wiff, Sample: SARA_CdLD_ITRAQ_HILIC355 (sample number 1), Elution: 47.271 to 48.395 min, Period: 1, Cycle(s): 1977 (Experiment 2), 1986 (Experiment 3)	MVQEAEANASADKER%iTRAQ_8plex_Nterm:::::::::::::iTRAQ_8plex_K:::%sample_0%cmpd_14592
11726	tr|A3IRL4|A3IRL4_9CHRO	IINEPTAASLAYGLDKK	4	5.86249	5.016e-08	1	679.885	1	iTRAQ_8plex_Nterm::::::::::::::::iTRAQ_8plex_K:iTRAQ_8plex_K:	0.3601	0.2855	0.4923	0.432	0.6653	0.5325	0.457	0.3432	File: SARA_CdLD_ITRAQ_HILIC29.wiff, Sample: SARA_CdLD_ITRAQ_HILIC29 (sample number 1), Elution: 66.401 min, Period: 1, Cycle(s): 2017 (Experiment 2)	IINEPTAASLAYGLDKK%iTRAQ_8plex_Nterm::::::::::::::::iTRAQ_8plex_K:iTRAQ_8plex_K:%sample_0%cmpd_533
11726	tr|A3IRL4|A3IRL4_9CHRO	HEEVTNEATEVSYK	3	5.55291	3.371e-07	1	748.715	0	iTRAQ_8plex_Nterm::::::::::::::iTRAQ_8plex_K:	0.0237	0.019	0.0191	0.0528	0.0578	0.0484	0.0389	0.049	File: SARA_CdLD_ITRAQ_HILIC35_02.wiff, Sample: SARA_CdLD_ITRAQ_HILIC35_02 (sample number 1), Elution: 42.589 min, Period: 1, Cycle(s): 1819 (Experiment 3)	HEEVTNEATEVSYK%iTRAQ_8plex_Nterm::::::::::::::iTRAQ_8plex_K:%sample_0%cmpd_6385
11726	tr|A3IRL4|A3IRL4_9CHRO	IINEPTAASLAYGLDKK	4	5.72409	1.144e-07	1	679.885	1	iTRAQ_8plex_Nterm::::::::::::::::iTRAQ_8plex_K:iTRAQ_8plex_K:	0.488	0.2998	0.6739	0.5856	1.0654	0.7988	0.7244	0.4707	File: SARA_CdLD_ITRAQ_HILIC295.wiff, Sample: SARA_CdLD_ITRAQ_HILIC295 (sample number 1), Elution: 66.282 min, Period: 1, Cycle(s): 2029 (Experiment 3)	IINEPTAASLAYGLDKK%iTRAQ_8plex_Nterm::::::::::::::::iTRAQ_8plex_K:iTRAQ_8plex_K:%sample_0%cmpd_9318
11726	tr|A3IRL4|A3IRL4_9CHRO	AKFEELCSDLIDR	3	5.00182	4.827e-06	1	731.7	1	iTRAQ_8plex_Nterm::iTRAQ_8plex_K:::::MMTS:::::::	0.019	0.019	0.1338	0.0288	0.1061	0.1404	0.1215	0.1373	File: SARA_CdLD_ITRAQ_HILIC30.wiff, Sample: SARA_CdLD_ITRAQ_HILIC30 (sample number 1), Elution: 85.33 min, Period: 1, Cycle(s): 2950 (Experiment 3)	AKFEELCSDLIDR%iTRAQ_8plex_Nterm::iTRAQ_8plex_K:::::MMTS:::::::%sample_0%cmpd_1347
11726	tr|A3IRL4|A3IRL4_9CHRO	KSEVFSTAVDGQSNVEIHVLQGER	4	6.03849	7e-09	1	810.178	1	iTRAQ_8plex_Nterm:iTRAQ_8plex_K::::::::::::::::::::::::	0.2464	0.1951	0.3728	0.2736	0.4098	0.4454	0.3403	0.2402	File: SARA_CdLD_ITRAQ_HILIC355_02.wiff, Sample: SARA_CdLD_ITRAQ_HILIC355_02 (sample number 1), Elution: 62.567 to 62.907 min, Period: 1, Cycle(s): 2146, 2151 (Experiment 2), 2146 (Experiment 3)	KSEVFSTAVDGQSNVEIHVLQGER%iTRAQ_8plex_Nterm:iTRAQ_8plex_K::::::::::::::::::::::::%sample_0%cmpd_15169
11726	tr|A3IRL4|A3IRL4_9CHRO	GTGKEQSISITGASTLPDTEVDR	3	6.39143	1.643e-09	1	990.828	1	iTRAQ_8plex_Nterm::::iTRAQ_8plex_K::::::::::::::::::::	0.0332	0.0952	0.043	0.0864	0.1591	0.0387	0.1118	0.0686	File: SARA_CdLD_ITRAQ_HILIC33_02.wiff, Sample: SARA_CdLD_ITRAQ_HILIC33_02 (sample number 1), Elution: 53.893 min, Period: 1, Cycle(s): 1994 (Experiment 3)	GTGKEQSISITGASTLPDTEVDR%iTRAQ_8plex_Nterm::::iTRAQ_8plex_K::::::::::::::::::::%sample_0%cmpd_4701
11726	tr|A3IRL4|A3IRL4_9CHRO	GTGKEQSISITGASTLPDTEVDR	3	5.10605	3.454e-06	1	990.842	1	iTRAQ_8plex_Nterm::::iTRAQ_8plex_K::::::::::::::::::::	0.0521	0.0904	0.0335	0.072	0.1832	0.0968	0.1021	0.0539	File: SARA_CdLD_ITRAQ_HILIC33.wiff, Sample: SARA_CdLD_ITRAQ_HILIC33 (sample number 1), Elution: 54.541 min, Period: 1, Cycle(s): 2053 (Experiment 2)	GTGKEQSISITGASTLPDTEVDR%iTRAQ_8plex_Nterm::::iTRAQ_8plex_K::::::::::::::::::::%sample_0%cmpd_4241
11726	tr|A3IXQ9|A3IXQ9_9CHRO	LGIHPDEAAAVR	2	8.35161	1.246e-15	1	776.926	0	iTRAQ_8plex_Nterm:::::::::::::	0.2369	0.0809	0.4827	0.4464	0.8726	0.794	0.5251	0.3334	File: SARA_CdLD_ITRAQ_HILIC29.wiff, Sample: SARA_CdLD_ITRAQ_HILIC29 (sample number 1), Elution: 46.042 min, Period: 1, Cycle(s): 1846 (Experiment 2)	LGIHPDEAAAVR%iTRAQ_8plex_Nterm:::::::::::::%sample_0%cmpd_241
11726	tr|A3IXQ9|A3IXQ9_9CHRO	EIGHGALAER	2	7.26504	6.526e-12	1	678.852	0	iTRAQ_8plex_Nterm:::::::::::	0.1469	0.0666	0.3154	0.2352	0.6074	0.3921	0.2869	0.2353	File: SARA_CdLD_ITRAQ_HILIC345.wiff, Sample: SARA_CdLD_ITRAQ_HILIC345 (sample number 1), Elution: 35.726 min, Period: 1, Cycle(s): 1761 (Experiment 3)	EIGHGALAER%iTRAQ_8plex_Nterm:::::::::::%sample_0%cmpd_13569
11726	tr|A3IXQ9|A3IXQ9_9CHRO	EIGHGALAER	2	8.10755	9.039e-15	1	678.863	0	iTRAQ_8plex_Nterm:::::::::::	0.1421	0.1332	0.4206	0.4464	0.8388	0.6778	0.3307	0.3432	File: SARA_CdLD_ITRAQ_HILIC345_02.wiff, Sample: SARA_CdLD_ITRAQ_HILIC345_02 (sample number 1), Elution: 35.984 min, Period: 1, Cycle(s): 1758 (Experiment 3)	EIGHGALAER%iTRAQ_8plex_Nterm:::::::::::%sample_0%cmpd_14022
11726	tr|A3IXQ9|A3IXQ9_9CHRO	LGIHPDEAAAVR	3	7.63396	4.325e-13	1	518.287	0	iTRAQ_8plex_Nterm:::::::::::::	0.0142	0.0048	0.0812	0.0432	0.1543	0.092	0.0389	0.0931	File: SARA_CdLD_ITRAQ_HILIC29.wiff, Sample: SARA_CdLD_ITRAQ_HILIC29 (sample number 1), Elution: 45.922 min, Period: 1, Cycle(s): 1845 (Experiment 2)	LGIHPDEAAAVR%iTRAQ_8plex_Nterm:::::::::::::%sample_0%cmpd_239
11726	tr|A3IXQ9|A3IXQ9_9CHRO	SITEQTGSK	3	7.94234	3.174e-14	1	520.287	0	iTRAQ_8plex_Nterm:::::::::iTRAQ_8plex_K:	0.019		0.0478	0.0336	0.0386	0.0726	0.0826	0.0539	File: SARA_CdLD_ITRAQ_HILIC32_02.wiff, Sample: SARA_CdLD_ITRAQ_HILIC32_02 (sample number 1), Elution: 35.217 min, Period: 1, Cycle(s): 1803 (Experiment 3)	SITEQTGSK%iTRAQ_8plex_Nterm:::::::::iTRAQ_8plex_K:%sample_0%cmpd_3567
11726	tr|A3IXQ9|A3IXQ9_9CHRO	EIGHGALAER	2	7.07897	2.542e-11	1	678.863	0	iTRAQ_8plex_Nterm:::::::::::	0.0805	0.0238	0.0621	0.096	0.1012	0.1985	0.1264	0.1177	File: SARA_CdLD_ITRAQ_HILIC34_02.wiff, Sample: SARA_CdLD_ITRAQ_HILIC34_02 (sample number 1), Elution: 36.464 min, Period: 1, Cycle(s): 1768 (Experiment 3)	EIGHGALAER%iTRAQ_8plex_Nterm:::::::::::%sample_0%cmpd_5428
11726	tr|A3IXQ9|A3IXQ9_9CHRO	SITEQTGSK	3	7.69859	2.201e-13	1	520.297	0	iTRAQ_8plex_Nterm:::::::::iTRAQ_8plex_K:	0.0379	0.0238	0.0287	0.0912	0.1205	0.1114	0.0389	0.0098	File: SARA_CdLD_ITRAQ_HILIC32.wiff, Sample: SARA_CdLD_ITRAQ_HILIC32 (sample number 1), Elution: 36.304 min, Period: 1, Cycle(s): 1870 (Experiment 2)	SITEQTGSK%iTRAQ_8plex_Nterm:::::::::iTRAQ_8plex_K:%sample_0%cmpd_3107
11726	tr|A3IXQ9|A3IXQ9_9CHRO	AEPPGVDEALEK	3	7.20032	6.608e-12	1	621.671	0	iTRAQ_8plex_Nterm::::::::::::iTRAQ_8plex_K:	0.0379	0.019		0.0288	0.135	0.0775	0.0827	0.0637	File: SARA_CdLD_ITRAQ_HILIC33.wiff, Sample: SARA_CdLD_ITRAQ_HILIC33 (sample number 1), Elution: 51.816 min, Period: 1, Cycle(s): 2022 (Experiment 2)	AEPPGVDEALEK%iTRAQ_8plex_Nterm::::::::::::iTRAQ_8plex_K:%sample_0%cmpd_4204
11726	tr|A3IXQ9|A3IXQ9_9CHRO	AEPPGVDEALEK	2	6.49306	8.411e-10	1	931.981	0	iTRAQ_8plex_Nterm::::::::::::iTRAQ_8plex_K:	0.1563	0.157	0.3107	0.3792	1.0413	0.6875	0.3792	0.2991	File: SARA_CdLD_ITRAQ_HILIC33_02.wiff, Sample: SARA_CdLD_ITRAQ_HILIC33_02 (sample number 1), Elution: 51.338 min, Period: 1, Cycle(s): 1967 (Experiment 2)	AEPPGVDEALEK%iTRAQ_8plex_Nterm::::::::::::iTRAQ_8plex_K:%sample_0%cmpd_4671
11726	tr|A3IXQ9|A3IXQ9_9CHRO	AEPPGVDEALEK	3	6.77476	1.371e-10	1	621.659	0	iTRAQ_8plex_Nterm::::::::::::iTRAQ_8plex_K:	0.0142		0.0669	0.0432	0.1012	0.1065	0.0243		File: SARA_CdLD_ITRAQ_HILIC33_02.wiff, Sample: SARA_CdLD_ITRAQ_HILIC33_02 (sample number 1), Elution: 51.1 min, Period: 1, Cycle(s): 1965 (Experiment 2)	AEPPGVDEALEK%iTRAQ_8plex_Nterm::::::::::::iTRAQ_8plex_K:%sample_0%cmpd_4667
11726	tr|A3IXQ9|A3IXQ9_9CHRO	SITEQTGSK	3	7.06777	2.519e-11	1	520.287	0	iTRAQ_8plex_Nterm:::::::::iTRAQ_8plex_K:	0.0142		0.0335	0.0192	0.0482	0.0387	0.0194	0.0245	File: SARA_CdLD_ITRAQ_HILIC325.wiff, Sample: SARA_CdLD_ITRAQ_HILIC325 (sample number 1), Elution: 35.932 min, Period: 1, Cycle(s): 1803 (Experiment 3)	SITEQTGSK%iTRAQ_8plex_Nterm:::::::::iTRAQ_8plex_K:%sample_0%cmpd_11768
11726	tr|A3IXQ9|A3IXQ9_9CHRO	VEEEVAVGDEVVVK	3	7.39067	2.045e-12	1	703.704	0	iTRAQ_8plex_Nterm::::::::::::::iTRAQ_8plex_K:	0.0332	0.019	0.0621	0.0288	0.1205	0.0726	0.0389	0.0784	File: SARA_CdLD_ITRAQ_HILIC305.wiff, Sample: SARA_CdLD_ITRAQ_HILIC305 (sample number 1), Elution: 62.133 to 62.423 min, Period: 1, Cycle(s): 2109 (Experiment 2), 2111 (Experiment 3)	VEEEVAVGDEVVVK%iTRAQ_8plex_Nterm::::::::::::::iTRAQ_8plex_K:%sample_0%cmpd_9994
11726	tr|A3IXQ9|A3IXQ9_9CHRO	SITEQTGSK	3	6.62482	5.563e-10	1	520.287	0	iTRAQ_8plex_Nterm:::::::::iTRAQ_8plex_K:	0.0237	0.0048	0.086	0.0144	0.0579	0.0823	0.0632	0.0147	File: SARA_CdLD_ITRAQ_HILIC325_02.wiff, Sample: SARA_CdLD_ITRAQ_HILIC325_02 (sample number 1), Elution: 35.727 min, Period: 1, Cycle(s): 1797 (Experiment 3)	SITEQTGSK%iTRAQ_8plex_Nterm:::::::::iTRAQ_8plex_K:%sample_0%cmpd_12226
11726	tr|A3IXQ9|A3IXQ9_9CHRO	VLVQYDLGKAER	3	6.62047	5.192e-10	1	667.053	1	iTRAQ_8plex_Nterm:::::::::iTRAQ_8plex_K::::	0.4738	0.295	0.1864	0.36	0.3134	0.0968	0.316	0.4216	File: SARA_CdLD_ITRAQ_HILIC29.wiff, Sample: SARA_CdLD_ITRAQ_HILIC29 (sample number 1), Elution: 57.123 min, Period: 1, Cycle(s): 1938 (Experiment 3)	VLVQYDLGKAER%iTRAQ_8plex_Nterm:::::::::iTRAQ_8plex_K::::%sample_0%cmpd_398
11726	tr|A3IXQ9|A3IXQ9_9CHRO	AEPPGVDEALEK	2	5.68108	1.338e-07	1	931.981	0	iTRAQ_8plex_Nterm::::::::::::iTRAQ_8plex_K:	0.1374	0.0476	0.3011	0.2304	0.8244	0.4357	0.3404	0.2255	File: SARA_CdLD_ITRAQ_HILIC33.wiff, Sample: SARA_CdLD_ITRAQ_HILIC33 (sample number 1), Elution: 52.004 min, Period: 1, Cycle(s): 2024 (Experiment 2)	AEPPGVDEALEK%iTRAQ_8plex_Nterm::::::::::::iTRAQ_8plex_K:%sample_0%cmpd_4208
11726	tr|A3IXQ9|A3IXQ9_9CHRO	VGKVEEEVAVGDEVVVK	3	7.91396	2.992e-14	1	899.855	1	iTRAQ_8plex_Nterm:::iTRAQ_8plex_K::::::::::::::iTRAQ_8plex_K:	0.3506	0.276	0.5735	0.552	1.3306	0.7795	0.6808	0.5491	File: SARA_CdLD_ITRAQ_HILIC34_02.wiff, Sample: SARA_CdLD_ITRAQ_HILIC34_02 (sample number 1), Elution: 64.493 min, Period: 1, Cycle(s): 2289 (Experiment 2)	VGKVEEEVAVGDEVVVK%iTRAQ_8plex_Nterm:::iTRAQ_8plex_K::::::::::::::iTRAQ_8plex_K:%sample_0%cmpd_5765
11726	tr|A3IXQ9|A3IXQ9_9CHRO	EIGHGALAER	2	5.10235	5.87e-06	1	678.852	0	iTRAQ_8plex_Nterm:::::::::::	0.0663	0.0048	0.1051	0.1056	0.1784	0.1065	0.0875	0.0784	File: SARA_CdLD_ITRAQ_HILIC34.wiff, Sample: SARA_CdLD_ITRAQ_HILIC34 (sample number 1), Elution: 36.12 min, Period: 1, Cycle(s): 1772 (Experiment 3)	EIGHGALAER%iTRAQ_8plex_Nterm:::::::::::%sample_0%cmpd_4945
11726	tr|A3IXQ9|A3IXQ9_9CHRO	AEPPGVDEALEK	3	5.21632	2.008e-06	1	621.671	0	iTRAQ_8plex_Nterm::::::::::::iTRAQ_8plex_K:	0.0569	0.0952	0.0573	0.1152	0.1928	0.1259	0.1313	0.0833	File: SARA_CdLD_ITRAQ_HILIC33.wiff, Sample: SARA_CdLD_ITRAQ_HILIC33 (sample number 1), Elution: 52.872 to 53.468 min, Period: 1, Cycle(s): 2039, 2044 (Experiment 2)	AEPPGVDEALEK%iTRAQ_8plex_Nterm::::::::::::iTRAQ_8plex_K:%sample_0%cmpd_4226
11726	tr|A3IXQ9|A3IXQ9_9CHRO	AEPPGVDEALEK	3	5.19066	2.305e-06	1	621.659	0	iTRAQ_8plex_Nterm::::::::::::iTRAQ_8plex_K:	0.0095	0.0095	0.0239	0.0624	0.1205	0.0387	0.0194	0.0147	File: SARA_CdLD_ITRAQ_HILIC34.wiff, Sample: SARA_CdLD_ITRAQ_HILIC34 (sample number 1), Elution: 50.625 min, Period: 1, Cycle(s): 1922 (Experiment 3)	AEPPGVDEALEK%iTRAQ_8plex_Nterm::::::::::::iTRAQ_8plex_K:%sample_0%cmpd_5151
11726	tr|A3IXQ9|A3IXQ9_9CHRO	AEPPGVDEALEK	3	5.57382	2.741e-07	1	621.659	0	iTRAQ_8plex_Nterm::::::::::::iTRAQ_8plex_K:	0.0853	0.0381	0.0621	0.0528	0.1639	0.0629	0.034	0.0343	File: SARA_CdLD_ITRAQ_HILIC33_02.wiff, Sample: SARA_CdLD_ITRAQ_HILIC33_02 (sample number 1), Elution: 52.105 to 53.058 min, Period: 1, Cycle(s): 1979 (Experiment 2), 1987 (Experiment 3)	AEPPGVDEALEK%iTRAQ_8plex_Nterm::::::::::::iTRAQ_8plex_K:%sample_0%cmpd_4691
11726	tr|A3IXQ9|A3IXQ9_9CHRO	KLNEGEVYLGR	3	5.0765	6.343e-06	1	629.347	1	iTRAQ_8plex_Nterm:iTRAQ_8plex_K:::::::::::	0.0237	0.0286	0.1099	0.0528	0.1205	0.1598	0.034	0.0637	File: SARA_CdLD_ITRAQ_HILIC33_02.wiff, Sample: SARA_CdLD_ITRAQ_HILIC33_02 (sample number 1), Elution: 49.636 min, Period: 1, Cycle(s): 1948 (Experiment 2)	KLNEGEVYLGR%iTRAQ_8plex_Nterm:iTRAQ_8plex_K:::::::::::%sample_0%cmpd_4646
11726	tr|A3IXQ9|A3IXQ9_9CHRO	VGKVEEEVAVGDEVVVK	3	5.72063	1.274e-07	1	899.829	1	iTRAQ_8plex_Nterm:::iTRAQ_8plex_K::::::::::::::iTRAQ_8plex_K:	0.0853	0.0381	0.1577	0.1584	0.323	0.2082	0.1167	0.1618	File: SARA_CdLD_ITRAQ_HILIC34.wiff, Sample: SARA_CdLD_ITRAQ_HILIC34 (sample number 1), Elution: 63.491 min, Period: 1, Cycle(s): 2197 (Experiment 3)	VGKVEEEVAVGDEVVVK%iTRAQ_8plex_Nterm:::iTRAQ_8plex_K::::::::::::::iTRAQ_8plex_K:%sample_0%cmpd_5285
11726	tr|A3IXQ9|A3IXQ9_9CHRO	GLTQVFSLATLGTPGDAQDLGDDLHPEDEKR	5	8.28363	7.169e-16	1	781.602	1	iTRAQ_8plex_Nterm::::::::::::::::::::::::::::::iTRAQ_8plex_K::	0.0189	0.0095	0.0765	0.0384	0.1639	0.0436	0.1021	0.0343	File: SARA_CdLD_ITRAQ_HILIC30.wiff, Sample: SARA_CdLD_ITRAQ_HILIC30 (sample number 1), Elution: 80.561 to 80.834 min, Period: 1, Cycle(s): 2733, 2737 (Experiment 2)	GLTQVFSLATLGTPGDAQDLGDDLHPEDEKR%iTRAQ_8plex_Nterm::::::::::::::::::::::::::::::iTRAQ_8plex_K::%sample_0%cmpd_1334
11726	tr|A3IQZ4|A3IQZ4_9CHRO	DQLLTDPDEAVEFVER	2	9.43914	6.765e-20	1	1090.53	0	iTRAQ_8plex_Nterm:::::::::::::::::	0.2985	0.1666	0.6261	0.4416	0.5592	0.5422	0.4474	0.3334	File: SARA_CdLD_ITRAQ_HILIC29.wiff, Sample: SARA_CdLD_ITRAQ_HILIC29 (sample number 1), Elution: 77.74 min, Period: 1, Cycle(s): 2148 (Experiment 3)	DQLLTDPDEAVEFVER%iTRAQ_8plex_Nterm:::::::::::::::::%sample_0%cmpd_680
11726	tr|A3IQZ4|A3IQZ4_9CHRO	DQLLTDPDEAVEFVER	3	10.1588	6.661e-23	1	727.356	0	iTRAQ_8plex_Nterm:::::::::::::::::	0.0237		0.0574	0.0288	0.0434	0.0339	0.0292	0.0147	File: SARA_CdLD_ITRAQ_HILIC29.wiff, Sample: SARA_CdLD_ITRAQ_HILIC29 (sample number 1), Elution: 77.501 min, Period: 1, Cycle(s): 2146 (Experiment 3)	DQLLTDPDEAVEFVER%iTRAQ_8plex_Nterm:::::::::::::::::%sample_0%cmpd_676
11726	tr|A3IQZ4|A3IQZ4_9CHRO	VNIDTDNR	2	5.30289	1.197e-06	1	625.809	0	iTRAQ_8plex_Nterm:::::::::	0.8149	0.5758	1.1184	0.9456	1.0895	1.1522	1.196	0.8334	File: SARA_CdLD_ITRAQ_HILIC305.wiff, Sample: SARA_CdLD_ITRAQ_HILIC305 (sample number 1), Elution: 37.684 to 38.757 min, Period: 1, Cycle(s): 1852, 1861 (Experiment 2)	VNIDTDNR%iTRAQ_8plex_Nterm:::::::::%sample_0%cmpd_9688
11726	tr|A3IQZ4|A3IQZ4_9CHRO	VNIDTDNR	2	5.61801	2.028e-07	1	625.809	0	iTRAQ_8plex_Nterm:::::::::	0.5638	0.2522	0.8268	0.72	0.7279	0.7698	0.7439	0.5687	File: SARA_CdLD_ITRAQ_HILIC305_02.wiff, Sample: SARA_CdLD_ITRAQ_HILIC305_02 (sample number 1), Elution: 36.343 min, Period: 1, Cycle(s): 1797 (Experiment 2)	VNIDTDNR%iTRAQ_8plex_Nterm:::::::::%sample_0%cmpd_10228
11726	tr|A3IQZ4|A3IQZ4_9CHRO	GELSANTK	3	7.17164	1.112e-11	1	476.597	0	iTRAQ_8plex_Nterm::::::::iTRAQ_8plex_K:	0.0569	0.0666	0.0812	0.0768	0.1109	0.092	0.0729	0.0196	File: SARA_CdLD_ITRAQ_HILIC325_02.wiff, Sample: SARA_CdLD_ITRAQ_HILIC325_02 (sample number 1), Elution: 35.744 to 35.965 min, Period: 1, Cycle(s): 1798 (Experiment 2), 1799 (Experiment 3)	GELSANTK%iTRAQ_8plex_Nterm::::::::iTRAQ_8plex_K:%sample_0%cmpd_12230
11726	tr|A3IQZ4|A3IQZ4_9CHRO	GELSANTK	2	6.4423	1.765e-09	1	714.379	0	iTRAQ_8plex_Nterm::::::::iTRAQ_8plex_K:	0.9428	0.7709	0.8412	0.528	0.8437	0.6294	0.5883	0.5099	File: SARA_CdLD_ITRAQ_HILIC325.wiff, Sample: SARA_CdLD_ITRAQ_HILIC325 (sample number 1), Elution: 36.903 min, Period: 1, Cycle(s): 1812 (Experiment 2)	GELSANTK%iTRAQ_8plex_Nterm::::::::iTRAQ_8plex_K:%sample_0%cmpd_11784
11726	tr|A3IQZ4|A3IQZ4_9CHRO	IEEIHNR	2	5.72321	1.463e-07	1	607.831	0	iTRAQ_8plex_Nterm::::::::	0.3885	0.1856	0.5592	0.3744	0.4821	0.4212	0.5154	0.3285	File: SARA_CdLD_ITRAQ_HILIC365_02.wiff, Sample: SARA_CdLD_ITRAQ_HILIC365_02 (sample number 1), Elution: 37.756 to 38.726 min, Period: 1, Cycle(s): 1796 (Experiment 2), 1787 (Experiment 3)	IEEIHNR%iTRAQ_8plex_Nterm::::::::%sample_0%cmpd_15696
11726	tr|A3IQZ4|A3IQZ4_9CHRO	IEEIHNR	2	6.04602	2.079e-08	1	607.831	0	iTRAQ_8plex_Nterm::::::::	0.0853	0.1142	0.2581	0.2496	0.2218	0.3098	0.3112	0.25	File: SARA_CdLD_ITRAQ_HILIC36.wiff, Sample: SARA_CdLD_ITRAQ_HILIC36 (sample number 1), Elution: 36.052 to 37.124 min, Period: 1, Cycle(s): 1765, 1774 (Experiment 2)	IEEIHNR%iTRAQ_8plex_Nterm::::::::%sample_0%cmpd_6767
11726	tr|A3IQZ4|A3IQZ4_9CHRO	KPTGEILAISR	3	7.30764	5.573e-12	1	598.369	0	iTRAQ_8plex_Nterm:iTRAQ_8plex_K:::::::::::	0.8007	0.7947	0.5974	0.4512	0.6074	0.5422	0.5883	0.3628	File: SARA_CdLD_ITRAQ_HILIC355_02.wiff, Sample: SARA_CdLD_ITRAQ_HILIC355_02 (sample number 1), Elution: 50.185 to 52.79 min, Period: 1, Cycle(s): 1881, 1892 (Experiment 2), 1902 (Experiment 3)	KPTGEILAISR%iTRAQ_8plex_Nterm:iTRAQ_8plex_K:::::::::::%sample_0%cmpd_15069
11726	tr|A3IQZ4|A3IQZ4_9CHRO	GELSANTK	2	5.3094	1.65e-06	1	714.391	0	iTRAQ_8plex_Nterm::::::::iTRAQ_8plex_K:	0.5732	0.4521	0.4301	0.3888	0.5592	0.4115	0.3695	0.25	File: SARA_CdLD_ITRAQ_HILIC325_02.wiff, Sample: SARA_CdLD_ITRAQ_HILIC325_02 (sample number 1), Elution: 36.697 min, Period: 1, Cycle(s): 1806 (Experiment 2)	GELSANTK%iTRAQ_8plex_Nterm::::::::iTRAQ_8plex_K:%sample_0%cmpd_12242
11726	tr|A3IQZ4|A3IQZ4_9CHRO	IEEIHNR	2	5.67693	1.92e-07	1	607.831	0	iTRAQ_8plex_Nterm::::::::	0.6727	0.2808	0.9702	0.648	0.8099	0.8811	0.9432	0.6766	File: SARA_CdLD_ITRAQ_HILIC36_02.wiff, Sample: SARA_CdLD_ITRAQ_HILIC36_02 (sample number 1), Elution: 39.135 to 40.105 min, Period: 1, Cycle(s): 1817 (Experiment 2), 1808 (Experiment 3)	IEEIHNR%iTRAQ_8plex_Nterm::::::::%sample_0%cmpd_7231
11726	tr|A3IQZ4|A3IQZ4_9CHRO	DPSNFDPR	2	5.90374	4.975e-08	1	626.311	0	iTRAQ_8plex_Nterm:::::::::	0.9333	0.5615	1.3525	0.9648	1.3257	1.0893	1.1134	0.8089	File: SARA_CdLD_ITRAQ_HILIC29.wiff, Sample: SARA_CdLD_ITRAQ_HILIC29 (sample number 1), Elution: 38.627 min, Period: 1, Cycle(s): 1783 (Experiment 3)	DPSNFDPR%iTRAQ_8plex_Nterm:::::::::%sample_0%cmpd_130
11726	tr|A3IQZ4|A3IQZ4_9CHRO	IEEIHNR	2	6.12716	1.252e-08	1	607.831	0	iTRAQ_8plex_Nterm::::::::	0.0426	0.019	0.1243	0.0912	0.1012	0.0145	0.0632	0.103	File: SARA_CdLD_ITRAQ_HILIC37_02.wiff, Sample: SARA_CdLD_ITRAQ_HILIC37_02 (sample number 1), Elution: 37.612 min, Period: 1, Cycle(s): 1781 (Experiment 2)	IEEIHNR%iTRAQ_8plex_Nterm::::::::%sample_0%cmpd_8006
11726	tr|A3IQZ4|A3IQZ4_9CHRO	KYAGENFLR	2	5.27954	2.59e-06	1	853.472	1	iTRAQ_8plex_Nterm:iTRAQ_8plex_K:::::::::	0.5922	0.3569	0.6118	0.4464	0.4966	0.4987	0.6077	0.3873	File: SARA_CdLD_ITRAQ_HILIC355_02.wiff, Sample: SARA_CdLD_ITRAQ_HILIC355_02 (sample number 1), Elution: 48.738 min, Period: 1, Cycle(s): 1868 (Experiment 3)	KYAGENFLR%iTRAQ_8plex_Nterm:iTRAQ_8plex_K:::::::::%sample_0%cmpd_15011
11726	tr|A3IQZ4|A3IQZ4_9CHRO	KPTGEILAISR	2	5.63565	3.401e-07	1	897.025	0	iTRAQ_8plex_Nterm:iTRAQ_8plex_K:::::::::::	0.5448	0.3902	0.3298	0.3744	0.3085	0.3534	0.3696	0.201	File: SARA_CdLD_ITRAQ_HILIC36.wiff, Sample: SARA_CdLD_ITRAQ_HILIC36 (sample number 1), Elution: 49.227 to 50.402 min, Period: 1, Cycle(s): 1888 (Experiment 2), 1897 (Experiment 3)	KPTGEILAISR%iTRAQ_8plex_Nterm:iTRAQ_8plex_K:::::::::::%sample_0%cmpd_6957
11726	tr|A3IQZ4|A3IQZ4_9CHRO	GELSANTK	3	5.73882	1.43e-07	1	476.597	0	iTRAQ_8plex_Nterm::::::::iTRAQ_8plex_K:	0.0474	0.0143	0.0335	0.0144	0.053	0.0678	0.0389	0.0392	File: SARA_CdLD_ITRAQ_HILIC325.wiff, Sample: SARA_CdLD_ITRAQ_HILIC325 (sample number 1), Elution: 35.949 to 37.124 min, Period: 1, Cycle(s): 1804 (Experiment 2), 1813 (Experiment 3)	GELSANTK%iTRAQ_8plex_Nterm::::::::iTRAQ_8plex_K:%sample_0%cmpd_11786
11726	tr|A3IQZ4|A3IQZ4_9CHRO	IEEIHNR	2	5.54299	4.163e-07	1	607.831	0	iTRAQ_8plex_Nterm::::::::	0.0284	0.0238	0.0574	0.0912	0.0482	0.0436	0.0924	0.0637	File: SARA_CdLD_ITRAQ_HILIC365.wiff, Sample: SARA_CdLD_ITRAQ_HILIC365 (sample number 1), Elution: 36.05 to 37.19 min, Period: 1, Cycle(s): 1792 (Experiment 2), 1802 (Experiment 3)	IEEIHNR%iTRAQ_8plex_Nterm::::::::%sample_0%cmpd_15325
11726	tr|A3IQZ4|A3IQZ4_9CHRO	KPTGEILAISR	3	7.07198	3.208e-11	1	598.358	0	iTRAQ_8plex_Nterm:iTRAQ_8plex_K:::::::::::	0.3032	0.2808	0.2724	0.2448	0.1784	0.2517	0.1945	0.1226	File: SARA_CdLD_ITRAQ_HILIC36.wiff, Sample: SARA_CdLD_ITRAQ_HILIC36 (sample number 1), Elution: 49.108 to 51.27 min, Period: 1, Cycle(s): 1887, 1896, 1906 (Experiment 2)	KPTGEILAISR%iTRAQ_8plex_Nterm:iTRAQ_8plex_K:::::::::::%sample_0%cmpd_6973
11726	tr|A3IQZ4|A3IQZ4_9CHRO	KPTGEILAISR	2	5.77029	1.543e-07	1	897.025	0	iTRAQ_8plex_Nterm:iTRAQ_8plex_K:::::::::::	0.4596	0.3664	0.4349	0.288	0.405	0.3147	0.3792	0.2745	File: SARA_CdLD_ITRAQ_HILIC36_02.wiff, Sample: SARA_CdLD_ITRAQ_HILIC36_02 (sample number 1), Elution: 51.971 to 53.265 min, Period: 1, Cycle(s): 1917 (Experiment 2), 1927 (Experiment 3)	KPTGEILAISR%iTRAQ_8plex_Nterm:iTRAQ_8plex_K:::::::::::%sample_0%cmpd_7419
11726	tr|A3IQZ4|A3IQZ4_9CHRO	EAAAKDPSNFDPR	3	6.7896	1.968e-10	1	676.011	1	iTRAQ_8plex_Nterm:::::iTRAQ_8plex_K:::::::::	0.9807	0.6519	0.5592	0.4176	0.2603	0.4793	0.6758	0.3089	File: SARA_CdLD_ITRAQ_HILIC355_02.wiff, Sample: SARA_CdLD_ITRAQ_HILIC355_02 (sample number 1), Elution: 42.251 min, Period: 1, Cycle(s): 1814 (Experiment 2)	EAAAKDPSNFDPR%iTRAQ_8plex_Nterm:::::iTRAQ_8plex_K:::::::::%sample_0%cmpd_14923
11726	tr|A3IQZ4|A3IQZ4_9CHRO	QMTLEEYAAK	3	5.86541	6.496e-08	1	603.304	0	iTRAQ_8plex_Nterm::Oxidation_M::::::::iTRAQ_8plex_K:	0.0284	0.0381	0.043	0.0288	0.0482	0.0581	0.0486	0.0343	File: SARA_CdLD_ITRAQ_HILIC305_02.wiff, Sample: SARA_CdLD_ITRAQ_HILIC305_02 (sample number 1), Elution: 51.12 min, Period: 1, Cycle(s): 1921 (Experiment 2)	QMTLEEYAAK%iTRAQ_8plex_Nterm::Oxidation_M::::::::iTRAQ_8plex_K:%sample_0%cmpd_10428
11726	tr|A3IQZ4|A3IQZ4_9CHRO	KPTGEILAISR	3	5.94523	5.798e-08	1	598.358	0	iTRAQ_8plex_Nterm:iTRAQ_8plex_K:::::::::::	0.1753	0.1808	0.1386	0.1872	0.1494	0.0775	0.1847	0.1177	File: SARA_CdLD_ITRAQ_HILIC36_02.wiff, Sample: SARA_CdLD_ITRAQ_HILIC36_02 (sample number 1), Elution: 53.521 to 54.628 min, Period: 1, Cycle(s): 1930 (Experiment 2), 1941 (Experiment 3)	KPTGEILAISR%iTRAQ_8plex_Nterm:iTRAQ_8plex_K:::::::::::%sample_0%cmpd_7438
11726	tr|A3IQZ4|A3IQZ4_9CHRO	EAAAKDPSNFDPR	2	7.0906	2.07e-11	1	1013.5	1	iTRAQ_8plex_Nterm:::::iTRAQ_8plex_K:::::::::	0.379	0.1618	0.2437	0.1536	0.1157	0.0581	0.2188	0.0883	File: SARA_CdLD_ITRAQ_HILIC355.wiff, Sample: SARA_CdLD_ITRAQ_HILIC355 (sample number 1), Elution: 42.077 min, Period: 1, Cycle(s): 1879 (Experiment 3)	EAAAKDPSNFDPR%iTRAQ_8plex_Nterm:::::iTRAQ_8plex_K:::::::::%sample_0%cmpd_14516
11726	tr|A3IQZ4|A3IQZ4_9CHRO	KYAGENFLR	2	5.2803	2.579e-06	1	853.472	1	iTRAQ_8plex_Nterm:iTRAQ_8plex_K:::::::::	0.2416	0.1142	0.3298	0.1536	0.2218	0.1452	0.2577	0.1471	File: SARA_CdLD_ITRAQ_HILIC365_02.wiff, Sample: SARA_CdLD_ITRAQ_HILIC365_02 (sample number 1), Elution: 49.861 min, Period: 1, Cycle(s): 1901 (Experiment 3)	KYAGENFLR%iTRAQ_8plex_Nterm:iTRAQ_8plex_K:::::::::%sample_0%cmpd_15849
11726	tr|A3IQZ4|A3IQZ4_9CHRO	QMTLEEYAAK	3	5.49492	5.668e-07	1	603.315	0	iTRAQ_8plex_Nterm::Oxidation_M::::::::iTRAQ_8plex_K:	0.0284	0.0285	0.0478	0.0144	0.0434	0.0436		0.0343	File: SARA_CdLD_ITRAQ_HILIC305.wiff, Sample: SARA_CdLD_ITRAQ_HILIC305 (sample number 1), Elution: 52.087 min, Period: 1, Cycle(s): 1972 (Experiment 3)	QMTLEEYAAK%iTRAQ_8plex_Nterm::Oxidation_M::::::::iTRAQ_8plex_K:%sample_0%cmpd_9868
11726	tr|A3IQZ4|A3IQZ4_9CHRO	KPTGEILAISR	2	5.82571	1.109e-07	1	897.038	0	iTRAQ_8plex_Nterm:iTRAQ_8plex_K:::::::::::	0.5922	0.5425	0.3489	0.3312	0.3278	0.3631	0.2917	0.2108	File: SARA_CdLD_ITRAQ_HILIC355_02.wiff, Sample: SARA_CdLD_ITRAQ_HILIC355_02 (sample number 1), Elution: 50.304 min, Period: 1, Cycle(s): 1882 (Experiment 2)	KPTGEILAISR%iTRAQ_8plex_Nterm:iTRAQ_8plex_K:::::::::::%sample_0%cmpd_15036
11726	tr|A3IQZ4|A3IQZ4_9CHRO	IKQMTLEEYAAK	3	5.37455	9.597e-07	1	779.772	1	iTRAQ_8plex_Nterm::iTRAQ_8plex_K::::::::::iTRAQ_8plex_K:	0.8149	0.671	0.4015	0.336	0.2025	0.2421	0.4327	0.2942	File: SARA_CdLD_ITRAQ_HILIC355_02.wiff, Sample: SARA_CdLD_ITRAQ_HILIC355_02 (sample number 1), Elution: 58.682 min, Period: 1, Cycle(s): 1996 (Experiment 2)	IKQMTLEEYAAK%iTRAQ_8plex_Nterm::iTRAQ_8plex_K::::::::::iTRAQ_8plex_K:%sample_0%cmpd_15145
11726	tr|A3IQZ4|A3IQZ4_9CHRO	EAAAKDPSNFDPR	2	5.73154	1.692e-07	1	1013.52	1	iTRAQ_8plex_Nterm:::::iTRAQ_8plex_K:::::::::	0.7722	0.6186	0.4875	0.4032	0.1784	0.2953	0.5202	0.3481	File: SARA_CdLD_ITRAQ_HILIC355_02.wiff, Sample: SARA_CdLD_ITRAQ_HILIC355_02 (sample number 1), Elution: 42.489 min, Period: 1, Cycle(s): 1816 (Experiment 2)	EAAAKDPSNFDPR%iTRAQ_8plex_Nterm:::::iTRAQ_8plex_K:::::::::%sample_0%cmpd_14926
11726	tr|A3IQZ4|A3IQZ4_9CHRO	KPTGEILAISR	3	5.2711	2.848e-06	1	598.347	0	iTRAQ_8plex_Nterm:iTRAQ_8plex_K:::::::::::	0.1421	0.157	0.0287	0.0624	0.053	0.0436	0.0924	0.0392	File: SARA_CdLD_ITRAQ_HILIC355.wiff, Sample: SARA_CdLD_ITRAQ_HILIC355 (sample number 1), Elution: 49.451 to 51.647 min, Period: 1, Cycle(s): 2006, 2015 (Experiment 2), 2024 (Experiment 3)	KPTGEILAISR%iTRAQ_8plex_Nterm:iTRAQ_8plex_K:::::::::::%sample_0%cmpd_14637
11726	tr|A3IJ03|A3IJ03_9CHRO	MKTPLTEAVAAADSQGR	3	12.5458	8.381e-35	1	785.417	1	iTRAQ_8plex_Nterm::iTRAQ_8plex_K::::::::::::::::	7.5801	4.8347	6.5476	4.6225	3.0564	3.6988	10.6871	5.3929	File: SARA_CdLD_ITRAQ_HILIC34_02.wiff, Sample: SARA_CdLD_ITRAQ_HILIC34_02 (sample number 1), Elution: 59.333 to 60.423 min, Period: 1, Cycle(s): 2145, 2155 (Experiment 2)	MKTPLTEAVAAADSQGR%iTRAQ_8plex_Nterm::iTRAQ_8plex_K::::::::::::::::%sample_0%cmpd_5734
11726	tr|A3IJ03|A3IJ03_9CHRO	MKTPLTEAVAAADSQGR	3	12.3777	6.21e-34	1	785.38	1	iTRAQ_8plex_Nterm::iTRAQ_8plex_K::::::::::::::::	33.4425	20.9043	27.3135	19.2337	13.209	15.9278	46.5676	21.9685	File: SARA_CdLD_ITRAQ_HILIC335.wiff, Sample: SARA_CdLD_ITRAQ_HILIC335 (sample number 1), Elution: 59.461 to 62.151 min, Period: 1, Cycle(s): 2081, 2083, 2090, 2100 (Experiment 2), 2104 (Experiment 3)	MKTPLTEAVAAADSQGR%iTRAQ_8plex_Nterm::iTRAQ_8plex_K::::::::::::::::%sample_0%cmpd_13012
11726	tr|A3IJ03|A3IJ03_9CHRO	MKTPLTEAVAAADSQGR	3	12.5705	3.682e-35	1	790.732	1	iTRAQ_8plex_Nterm:Oxidation_M:iTRAQ_8plex_K::::::::::::::::	4.7045	3.2216	3.8904	2.8129	2.1115	2.2754	6.0055	3.476	File: SARA_CdLD_ITRAQ_HILIC37_02.wiff, Sample: SARA_CdLD_ITRAQ_HILIC37_02 (sample number 1), Elution: 55.22 min, Period: 1, Cycle(s): 2004 (Experiment 2)	MKTPLTEAVAAADSQGR%iTRAQ_8plex_Nterm:Oxidation_M:iTRAQ_8plex_K::::::::::::::::%sample_0%cmpd_8246
11726	tr|A3IJ03|A3IJ03_9CHRO	MKTPLTEAVAAADSQGR	3	12.7417	6.936e-36	1	785.405	1	iTRAQ_8plex_Nterm::iTRAQ_8plex_K::::::::::::::::	5.7846	3.588	4.6932	3.1201	2.2079	2.653	7.8823	3.7064	File: SARA_CdLD_ITRAQ_HILIC34.wiff, Sample: SARA_CdLD_ITRAQ_HILIC34 (sample number 1), Elution: 58.411 to 59.433 min, Period: 1, Cycle(s): 2073, 2082 (Experiment 2)	MKTPLTEAVAAADSQGR%iTRAQ_8plex_Nterm::iTRAQ_8plex_K::::::::::::::::%sample_0%cmpd_5249
11726	tr|A3IJ03|A3IJ03_9CHRO	MKTPLTEAVAAADSQGR	3	12.1389	7.225e-33	1	790.719	1	iTRAQ_8plex_Nterm:Oxidation_M:iTRAQ_8plex_K::::::::::::::::	2.5157	1.7036	2.2033	1.5504	1.1184	1.2636	3.5883	1.7404	File: SARA_CdLD_ITRAQ_HILIC335.wiff, Sample: SARA_CdLD_ITRAQ_HILIC335 (sample number 1), Elution: 54.659 to 55.681 min, Period: 1, Cycle(s): 2006, 2016, 2018 (Experiment 2)	MKTPLTEAVAAADSQGR%iTRAQ_8plex_Nterm:Oxidation_M:iTRAQ_8plex_K::::::::::::::::%sample_0%cmpd_12934
11726	tr|A3IJ03|A3IJ03_9CHRO	MKTPLTEAVAAADSQGR	3	11.9463	1.357e-31	1	785.405	1	iTRAQ_8plex_Nterm::iTRAQ_8plex_K::::::::::::::::	1.0186	0.5377	0.7408	0.4752	0.3519	0.334	1.1669	0.6226	File: SARA_CdLD_ITRAQ_HILIC335_02.wiff, Sample: SARA_CdLD_ITRAQ_HILIC335_02 (sample number 1), Elution: 60.896 min, Period: 1, Cycle(s): 2387 (Experiment 2)	MKTPLTEAVAAADSQGR%iTRAQ_8plex_Nterm::iTRAQ_8plex_K::::::::::::::::%sample_0%cmpd_13426
11726	tr|A3IJ03|A3IJ03_9CHRO	MKTPLTEAVAAADSQGR	3	12.038	4.484e-32	1	785.405	1	iTRAQ_8plex_Nterm::iTRAQ_8plex_K::::::::::::::::	9.9868	6.148	8.1056	5.7072	3.9338	5.1463	13.5905	6.5254	File: SARA_CdLD_ITRAQ_HILIC335_02.wiff, Sample: SARA_CdLD_ITRAQ_HILIC335_02 (sample number 1), Elution: 58.87 to 59.891 min, Period: 1, Cycle(s): 2364, 2373 (Experiment 2)	MKTPLTEAVAAADSQGR%iTRAQ_8plex_Nterm::iTRAQ_8plex_K::::::::::::::::%sample_0%cmpd_13413
11726	tr|A3IJ03|A3IJ03_9CHRO	MKTPLTEAVAAADSQGR	3	11.4895	1.787e-29	1	790.744	1	iTRAQ_8plex_Nterm:Oxidation_M:iTRAQ_8plex_K::::::::::::::::	0.7817	0.7376	0.6404	0.4992	0.3712	0.3825	1.0747	0.6717	File: SARA_CdLD_ITRAQ_HILIC365.wiff, Sample: SARA_CdLD_ITRAQ_HILIC365 (sample number 1), Elution: 53.996 min, Period: 1, Cycle(s): 2168 (Experiment 2)	MKTPLTEAVAAADSQGR%iTRAQ_8plex_Nterm:Oxidation_M:iTRAQ_8plex_K::::::::::::::::%sample_0%cmpd_15520
11726	tr|A3IJ03|A3IJ03_9CHRO	QASASLEAAK	3	9.22136	6.894e-19	1	528.631	0	iTRAQ_8plex_Nterm::::::::::iTRAQ_8plex_K:	0.2416	0.2332	0.4015	0.1296	0.2073	0.305	0.3598	0.2844	File: SARA_CdLD_ITRAQ_HILIC32.wiff, Sample: SARA_CdLD_ITRAQ_HILIC32 (sample number 1), Elution: 41.071 to 43.165 min, Period: 1, Cycle(s): 1910, 1919, 1928 (Experiment 2)	QASASLEAAK%iTRAQ_8plex_Nterm::::::::::iTRAQ_8plex_K:%sample_0%cmpd_3194
11726	tr|A3IJ03|A3IJ03_9CHRO	QASASLEAAK	3	8.562	2.607e-16	1	528.621	0	iTRAQ_8plex_Nterm::::::::::iTRAQ_8plex_K:	0.3032	0.1665	0.368	0.1392	0.2459	0.2905	0.4424	0.2059	File: SARA_CdLD_ITRAQ_HILIC32_02.wiff, Sample: SARA_CdLD_ITRAQ_HILIC32_02 (sample number 1), Elution: 39.864 to 41.873 min, Period: 1, Cycle(s): 1851, 1861 (Experiment 2), 1842 (Experiment 3)	QASASLEAAK%iTRAQ_8plex_Nterm::::::::::iTRAQ_8plex_K:%sample_0%cmpd_3654
11726	tr|A3IJ03|A3IJ03_9CHRO	MKTPLTEAVAAADSQGR	3	10.9322	9.709e-27	1	790.744	1	iTRAQ_8plex_Nterm:Oxidation_M:iTRAQ_8plex_K::::::::::::::::	0.7959	0.414	0.5974	0.6144	0.3857	0.4067	1.0308	0.5491	File: SARA_CdLD_ITRAQ_HILIC36_02.wiff, Sample: SARA_CdLD_ITRAQ_HILIC36_02 (sample number 1), Elution: 55.581 to 56.551 min, Period: 1, Cycle(s): 1958 (Experiment 2), 1949 (Experiment 3)	MKTPLTEAVAAADSQGR%iTRAQ_8plex_Nterm:Oxidation_M:iTRAQ_8plex_K::::::::::::::::%sample_0%cmpd_7463
11726	tr|A3IJ03|A3IJ03_9CHRO	MKTPLTEAVAAADSQGR	2	10.4141	3.419e-24	1	1177.6	1	iTRAQ_8plex_Nterm::iTRAQ_8plex_K::::::::::::::::	0.3127	0.2712	0.282	0.2544	0.1543	0.1743	0.4765	0.2255	File: SARA_CdLD_ITRAQ_HILIC335_02.wiff, Sample: SARA_CdLD_ITRAQ_HILIC335_02 (sample number 1), Elution: 59.653 min, Period: 1, Cycle(s): 2371 (Experiment 2)	MKTPLTEAVAAADSQGR%iTRAQ_8plex_Nterm::iTRAQ_8plex_K::::::::::::::::%sample_0%cmpd_13409
11726	tr|A3IJ03|A3IJ03_9CHRO	MKTPLTEAVAAADSQGR	3	11.0793	3.162e-27	1	785.417	1	iTRAQ_8plex_Nterm::iTRAQ_8plex_K::::::::::::::::	0.7391	0.395	0.5879	0.4176	0.1977	0.2905	0.8266	0.2941	File: SARA_CdLD_ITRAQ_HILIC34_02.wiff, Sample: SARA_CdLD_ITRAQ_HILIC34_02 (sample number 1), Elution: 61.427 min, Period: 1, Cycle(s): 2175 (Experiment 2)	MKTPLTEAVAAADSQGR%iTRAQ_8plex_Nterm::iTRAQ_8plex_K::::::::::::::::%sample_0%cmpd_5746
11726	tr|A3IJ03|A3IJ03_9CHRO	MKTPLTEAVAAADSQGR	3	10.8682	1.96e-26	1	790.744	1	iTRAQ_8plex_Nterm:Oxidation_M:iTRAQ_8plex_K::::::::::::::::	4.7945	3.2216	3.8999	2.8609	2.1308	2.4981	5.7807	3.6328	File: SARA_CdLD_ITRAQ_HILIC365_02.wiff, Sample: SARA_CdLD_ITRAQ_HILIC365_02 (sample number 1), Elution: 54.696 to 55.786 min, Period: 1, Cycle(s): 1954, 1964 (Experiment 2)	MKTPLTEAVAAADSQGR%iTRAQ_8plex_Nterm:Oxidation_M:iTRAQ_8plex_K::::::::::::::::%sample_0%cmpd_15937
11726	tr|A3IJ03|A3IJ03_9CHRO	MKTPLTEAVAAADSQGR	3	11.2459	2.912e-28	1	790.732	1	iTRAQ_8plex_Nterm:Oxidation_M:iTRAQ_8plex_K::::::::::::::::	0.5685	0.3617	0.4015	0.312	0.2507	0.2469	0.7586	0.3236	File: SARA_CdLD_ITRAQ_HILIC335_02.wiff, Sample: SARA_CdLD_ITRAQ_HILIC335_02 (sample number 1), Elution: 54.441 min, Period: 1, Cycle(s): 2164 (Experiment 2)	MKTPLTEAVAAADSQGR%iTRAQ_8plex_Nterm:Oxidation_M:iTRAQ_8plex_K::::::::::::::::%sample_0%cmpd_13379
11726	tr|A3IJ03|A3IJ03_9CHRO	MKTPLTEAVAAADSQGR	3	11.1768	1.059e-27	1	785.405	1	iTRAQ_8plex_Nterm::iTRAQ_8plex_K::::::::::::::::	0.2274	0.1142	0.1195	0.1392	0.1109	0.1356	0.3745	0.1471	File: SARA_CdLD_ITRAQ_HILIC33_02.wiff, Sample: SARA_CdLD_ITRAQ_HILIC33_02 (sample number 1), Elution: 60.912 min, Period: 1, Cycle(s): 2199 (Experiment 2)	MKTPLTEAVAAADSQGR%iTRAQ_8plex_Nterm::iTRAQ_8plex_K::::::::::::::::%sample_0%cmpd_4763
11726	tr|A3IJ03|A3IJ03_9CHRO	MKTPLTEAVAAADSQGR	3	10.7833	4.952e-26	1	790.744	1	iTRAQ_8plex_Nterm:Oxidation_M:iTRAQ_8plex_K::::::::::::::::	0.1942	0.1856	0.2055	0.1296	0.053	0.1452	0.2577	0.1569	File: SARA_CdLD_ITRAQ_HILIC37.wiff, Sample: SARA_CdLD_ITRAQ_HILIC37 (sample number 1), Elution: 53.555 min, Period: 1, Cycle(s): 2289 (Experiment 2)	MKTPLTEAVAAADSQGR%iTRAQ_8plex_Nterm:Oxidation_M:iTRAQ_8plex_K::::::::::::::::%sample_0%cmpd_7816
11726	tr|A3IJ03|A3IJ03_9CHRO	MKTPLTEAVAAADSQGR	3	10.3205	6.833e-24	1	790.744	1	iTRAQ_8plex_Nterm:Oxidation_M:iTRAQ_8plex_K::::::::::::::::	0.2321	0.1856	0.2437	0.1728	0.1012	0.0775	0.2334	0.1471	File: SARA_CdLD_ITRAQ_HILIC365.wiff, Sample: SARA_CdLD_ITRAQ_HILIC365 (sample number 1), Elution: 52.991 min, Period: 1, Cycle(s): 2154 (Experiment 2)	MKTPLTEAVAAADSQGR%iTRAQ_8plex_Nterm:Oxidation_M:iTRAQ_8plex_K::::::::::::::::%sample_0%cmpd_15506
11726	tr|A3IJ03|A3IJ03_9CHRO	QASASLEAAK	3	8.0977	1.316e-14	1	528.621	0	iTRAQ_8plex_Nterm::::::::::iTRAQ_8plex_K:	0.0426	0.0619	0.1529	0.12	0.0337	0.1307	0.1604	0.0588	File: SARA_CdLD_ITRAQ_HILIC325.wiff, Sample: SARA_CdLD_ITRAQ_HILIC325 (sample number 1), Elution: 40.716 to 41.788 min, Period: 1, Cycle(s): 1844, 1853 (Experiment 2)	QASASLEAAK%iTRAQ_8plex_Nterm::::::::::iTRAQ_8plex_K:%sample_0%cmpd_11848
11726	tr|A3IJ03|A3IJ03_9CHRO	MKTPLTEAVAAADSQGR	3	10.3591	7.61e-24	1	785.417	1	iTRAQ_8plex_Nterm::iTRAQ_8plex_K::::::::::::::::	0.4832	0.3902	0.3393	0.1824	0.2266	0.3534	0.6466	0.2893	File: SARA_CdLD_ITRAQ_HILIC33.wiff, Sample: SARA_CdLD_ITRAQ_HILIC33 (sample number 1), Elution: 61.612 min, Period: 1, Cycle(s): 2246 (Experiment 2)	MKTPLTEAVAAADSQGR%iTRAQ_8plex_Nterm::iTRAQ_8plex_K::::::::::::::::%sample_0%cmpd_4306
11726	tr|A3IJ03|A3IJ03_9CHRO	MKTPLTEAVAAADSQGR	3	10.4872	1.978e-24	1	785.405	1	iTRAQ_8plex_Nterm::iTRAQ_8plex_K::::::::::::::::	0.5922	0.3236	0.3871	0.2688	0.1639	0.1888	0.5931	0.2647	File: SARA_CdLD_ITRAQ_HILIC34.wiff, Sample: SARA_CdLD_ITRAQ_HILIC34 (sample number 1), Elution: 60.54 min, Period: 1, Cycle(s): 2096 (Experiment 3)	MKTPLTEAVAAADSQGR%iTRAQ_8plex_Nterm::iTRAQ_8plex_K::::::::::::::::%sample_0%cmpd_5263
11726	tr|A3IJ03|A3IJ03_9CHRO	MKTPLTEAVAAADSQGR	3	9.5511	1.54e-20	1	790.757	1	iTRAQ_8plex_Nterm:Oxidation_M:iTRAQ_8plex_K::::::::::::::::	0.6254	0.433	0.6691	0.4224	0.1832	0.3922	0.9238	0.505	File: SARA_CdLD_ITRAQ_HILIC34_02.wiff, Sample: SARA_CdLD_ITRAQ_HILIC34_02 (sample number 1), Elution: 54.666 min, Period: 1, Cycle(s): 2045 (Experiment 2)	MKTPLTEAVAAADSQGR%iTRAQ_8plex_Nterm:Oxidation_M:iTRAQ_8plex_K::::::::::::::::%sample_0%cmpd_5665
11726	tr|A3IJ03|A3IJ03_9CHRO	MKTPLTEAVAAADSQGR	3	9.84725	8.453e-22	1	790.744	1	iTRAQ_8plex_Nterm:Oxidation_M:iTRAQ_8plex_K::::::::::::::::	0.379	0.2379	0.325	0.312	0.2025	0.2033	0.5542	0.2549	File: SARA_CdLD_ITRAQ_HILIC36.wiff, Sample: SARA_CdLD_ITRAQ_HILIC36 (sample number 1), Elution: 53.126 to 54.199 min, Period: 1, Cycle(s): 1943, 1952 (Experiment 2)	MKTPLTEAVAAADSQGR%iTRAQ_8plex_Nterm:Oxidation_M:iTRAQ_8plex_K::::::::::::::::%sample_0%cmpd_7010
11726	tr|A3IJ03|A3IJ03_9CHRO	MKTPLTEAVAAADSQGR	3	9.4501	4.062e-20	1	790.744	1	iTRAQ_8plex_Nterm:Oxidation_M:iTRAQ_8plex_K::::::::::::::::	0.8954	0.6472	0.5449	0.5616	0.4628	0.5083	0.9335	0.7893	File: SARA_CdLD_ITRAQ_HILIC37.wiff, Sample: SARA_CdLD_ITRAQ_HILIC37 (sample number 1), Elution: 54.611 min, Period: 1, Cycle(s): 2309 (Experiment 2)	MKTPLTEAVAAADSQGR%iTRAQ_8plex_Nterm:Oxidation_M:iTRAQ_8plex_K::::::::::::::::%sample_0%cmpd_7830
11726	tr|A3IJ03|A3IJ03_9CHRO	MKTPLTEAVAAADSQGR	3	9.691	3.952e-21	1	790.744	1	iTRAQ_8plex_Nterm:Oxidation_M:iTRAQ_8plex_K::::::::::::::::	0.27	0.0952	0.2103	0.1248	0.1205	0.0871	0.2577	0.1716	File: SARA_CdLD_ITRAQ_HILIC37_02.wiff, Sample: SARA_CdLD_ITRAQ_HILIC37_02 (sample number 1), Elution: 56.226 min, Period: 1, Cycle(s): 2027 (Experiment 2)	MKTPLTEAVAAADSQGR%iTRAQ_8plex_Nterm:Oxidation_M:iTRAQ_8plex_K::::::::::::::::%sample_0%cmpd_8257
11726	tr|A3IJ03|A3IJ03_9CHRO	KTPLTEAVAAADSQGR	3	8.97202	4.222e-18	1	741.735	1	iTRAQ_8plex_Nterm:iTRAQ_8plex_K::::::::::::::::	0.3222	0.1999	0.3537	0.192	0.1109	0.1743	0.3938	0.2746	File: SARA_CdLD_ITRAQ_HILIC36_02.wiff, Sample: SARA_CdLD_ITRAQ_HILIC36_02 (sample number 1), Elution: 55.836 to 56.977 min, Period: 1, Cycle(s): 1952 (Experiment 2), 1962 (Experiment 3)	KTPLTEAVAAADSQGR%iTRAQ_8plex_Nterm:iTRAQ_8plex_K::::::::::::::::%sample_0%cmpd_7469
11726	tr|A3IJ03|A3IJ03_9CHRO	MKTPLTEAVAAADSQGR	3	9.24993	2.696e-19	1	790.744	1	iTRAQ_8plex_Nterm:Oxidation_M:iTRAQ_8plex_K::::::::::::::::	0.2369	0.0904	0.1625	0.0864	0.0627		0.2723	0.1716	File: SARA_CdLD_ITRAQ_HILIC35_02.wiff, Sample: SARA_CdLD_ITRAQ_HILIC35_02 (sample number 1), Elution: 54.541 min, Period: 1, Cycle(s): 1930 (Experiment 3)	MKTPLTEAVAAADSQGR%iTRAQ_8plex_Nterm:Oxidation_M:iTRAQ_8plex_K::::::::::::::::%sample_0%cmpd_6550
11726	tr|A3IJ03|A3IJ03_9CHRO	MKTPLTEAVAAADSQGR	3	8.40443	5.159e-16	1	790.757	1	iTRAQ_8plex_Nterm:Oxidation_M:iTRAQ_8plex_K::::::::::::::::	0.2037	0.2998	0.2772	0.192	0.0916	0.1259	0.3404	0.152	File: SARA_CdLD_ITRAQ_HILIC34_02.wiff, Sample: SARA_CdLD_ITRAQ_HILIC34_02 (sample number 1), Elution: 53.661 min, Period: 1, Cycle(s): 2025 (Experiment 2)	MKTPLTEAVAAADSQGR%iTRAQ_8plex_Nterm:Oxidation_M:iTRAQ_8plex_K::::::::::::::::%sample_0%cmpd_5654
11726	tr|A3IJ03|A3IJ03_9CHRO	MKTPLTEAVAAADSQGR	3	8.79294	2.914e-17	1	785.405	1	iTRAQ_8plex_Nterm::iTRAQ_8plex_K::::::::::::::::	0.2937	0.1428	0.4254	0.1632	0.1061	0.1888	0.3258	0.2059	File: SARA_CdLD_ITRAQ_HILIC335.wiff, Sample: SARA_CdLD_ITRAQ_HILIC335 (sample number 1), Elution: 62.628 to 62.73 min, Period: 1, Cycle(s): 2123, 2126 (Experiment 2)	MKTPLTEAVAAADSQGR%iTRAQ_8plex_Nterm::iTRAQ_8plex_K::::::::::::::::%sample_0%cmpd_13016
11726	tr|A3IJ03|A3IJ03_9CHRO	MKTPLTEAVAAADSQGR	2	8.48528	2.152e-16	1	1185.61	1	iTRAQ_8plex_Nterm:Oxidation_M:iTRAQ_8plex_K::::::::::::::::	0.3411	0.2855	0.2724	0.1152	0.1543	0.1114	0.3646	0.2696	File: SARA_CdLD_ITRAQ_HILIC37_02.wiff, Sample: SARA_CdLD_ITRAQ_HILIC37_02 (sample number 1), Elution: 54.726 min, Period: 1, Cycle(s): 1999 (Experiment 3)	MKTPLTEAVAAADSQGR%iTRAQ_8plex_Nterm:Oxidation_M:iTRAQ_8plex_K::::::::::::::::%sample_0%cmpd_8235
11726	tr|A3IJ03|A3IJ03_9CHRO	MKTPLTEAVAAADSQGR	3	9.27346	2.162e-19	1	790.744	1	iTRAQ_8plex_Nterm:Oxidation_M:iTRAQ_8plex_K::::::::::::::::	0.6159	0.3426	0.4971	0.3264	0.241	0.3389	0.7633	0.4363	File: SARA_CdLD_ITRAQ_HILIC34.wiff, Sample: SARA_CdLD_ITRAQ_HILIC34 (sample number 1), Elution: 53.043 to 54.048 min, Period: 1, Cycle(s): 1962, 1973 (Experiment 2)	MKTPLTEAVAAADSQGR%iTRAQ_8plex_Nterm:Oxidation_M:iTRAQ_8plex_K::::::::::::::::%sample_0%cmpd_5194
11726	tr|A3IJ03|A3IJ03_9CHRO	MKTPLTEAVAAADSQGR	3	9.1708	5.634e-19	1	790.744	1	iTRAQ_8plex_Nterm:Oxidation_M:iTRAQ_8plex_K::::::::::::::::	0.18	0.1237	0.2007	0.1152	0.1302	0.1017	0.3209	0.1471	File: SARA_CdLD_ITRAQ_HILIC365_02.wiff, Sample: SARA_CdLD_ITRAQ_HILIC365_02 (sample number 1), Elution: 56.842 min, Period: 1, Cycle(s): 1993 (Experiment 2)	MKTPLTEAVAAADSQGR%iTRAQ_8plex_Nterm:Oxidation_M:iTRAQ_8plex_K::::::::::::::::%sample_0%cmpd_15948
11726	tr|A3IJ03|A3IJ03_9CHRO	QASASLEAAK	3	7.2241	1.185e-11	1	528.631	0	iTRAQ_8plex_Nterm::::::::::iTRAQ_8plex_K:	0.0189		0.043	0.0144	0.0337	0.0242	0.034	0.0196	File: SARA_CdLD_ITRAQ_HILIC325_02.wiff, Sample: SARA_CdLD_ITRAQ_HILIC325_02 (sample number 1), Elution: 40.629 min, Period: 1, Cycle(s): 1839 (Experiment 2)	QASASLEAAK%iTRAQ_8plex_Nterm::::::::::iTRAQ_8plex_K:%sample_0%cmpd_12291
11726	tr|A3IJ03|A3IJ03_9CHRO	MKTPLTEAVAAADSQGR	3	8.27165	1.585e-15	1	790.757	1	iTRAQ_8plex_Nterm:Oxidation_M:iTRAQ_8plex_K::::::::::::::::	0.3079	0.138	0.0908	0.1488	0.0964	0.1259	0.3549	0.1765	File: SARA_CdLD_ITRAQ_HILIC33.wiff, Sample: SARA_CdLD_ITRAQ_HILIC33 (sample number 1), Elution: 55.562 min, Period: 1, Cycle(s): 2071 (Experiment 2)	MKTPLTEAVAAADSQGR%iTRAQ_8plex_Nterm:Oxidation_M:iTRAQ_8plex_K::::::::::::::::%sample_0%cmpd_4254
11726	tr|A3IJ03|A3IJ03_9CHRO	MKTPLTEAVAAADSQGR	3	8.73157	3.014e-17	1	790.744	1	iTRAQ_8plex_Nterm:Oxidation_M:iTRAQ_8plex_K::::::::::::::::	0.0948	0.0428	0.1004	0.0624	0.1109	0.0726	0.1896	0.0441	File: SARA_CdLD_ITRAQ_HILIC375_02.wiff, Sample: SARA_CdLD_ITRAQ_HILIC375_02 (sample number 1), Elution: 54.868 min, Period: 1, Cycle(s): 2024 (Experiment 2)	MKTPLTEAVAAADSQGR%iTRAQ_8plex_Nterm:Oxidation_M:iTRAQ_8plex_K::::::::::::::::%sample_0%cmpd_16645
11726	tr|A3IJ03|A3IJ03_9CHRO	QASASLEAAK	3	6.20771	1.263e-08	1	528.631	0	iTRAQ_8plex_Nterm::::::::::iTRAQ_8plex_K:	0.0284	0.0048	0.0287	0.0192		0.0145	0.0097	0.0147	File: SARA_CdLD_ITRAQ_HILIC315.wiff, Sample: SARA_CdLD_ITRAQ_HILIC315 (sample number 1), Elution: 41.446 min, Period: 1, Cycle(s): 1869 (Experiment 3)	QASASLEAAK%iTRAQ_8plex_Nterm::::::::::iTRAQ_8plex_K:%sample_0%cmpd_10881
11726	tr|A3IJ03|A3IJ03_9CHRO	MKTPLTEAVAAADSQGR	3	8.83994	1.915e-17	1	785.417	1	iTRAQ_8plex_Nterm::iTRAQ_8plex_K::::::::::::::::	0.0805	0.0999	0.1625	0.1104	0.0627	0.0823	0.2334	0.1226	File: SARA_CdLD_ITRAQ_HILIC345_02.wiff, Sample: SARA_CdLD_ITRAQ_HILIC345_02 (sample number 1), Elution: 60.559 min, Period: 1, Cycle(s): 2289 (Experiment 2)	MKTPLTEAVAAADSQGR%iTRAQ_8plex_Nterm::iTRAQ_8plex_K::::::::::::::::%sample_0%cmpd_14293
11726	tr|A3IJ03|A3IJ03_9CHRO	MKTPLTEAVAAADSQGR	4	8.6486	1.043e-16	1	589.304	1	iTRAQ_8plex_Nterm::iTRAQ_8plex_K::::::::::::::::	0.2511	0.0857	0.2533	0.1152	0.1012	0.0968	0.1702	0.1667	File: SARA_CdLD_ITRAQ_HILIC335.wiff, Sample: SARA_CdLD_ITRAQ_HILIC335 (sample number 1), Elution: 59.223 to 61.385 min, Period: 1, Cycle(s): 2079, 2088, 2098 (Experiment 2)	MKTPLTEAVAAADSQGR%iTRAQ_8plex_Nterm::iTRAQ_8plex_K::::::::::::::::%sample_0%cmpd_13003
11726	tr|A3IJ03|A3IJ03_9CHRO	MKTPLTEAVAAADSQGR	2	8.47481	4.238e-16	1	1177.61	1	iTRAQ_8plex_Nterm::iTRAQ_8plex_K::::::::::::::::	0.3838	0.1808	0.3346	0.12	0.1832	0.2372	0.4716	0.2745	File: SARA_CdLD_ITRAQ_HILIC34_02.wiff, Sample: SARA_CdLD_ITRAQ_HILIC34_02 (sample number 1), Elution: 60.406 min, Period: 1, Cycle(s): 2154 (Experiment 3)	MKTPLTEAVAAADSQGR%iTRAQ_8plex_Nterm::iTRAQ_8plex_K::::::::::::::::%sample_0%cmpd_5731
11726	tr|A3IJ03|A3IJ03_9CHRO	KTPLTEAVAAADSQGR	3	7.38527	2.206e-12	1	741.735	1	iTRAQ_8plex_Nterm:iTRAQ_8plex_K::::::::::::::::	0.0758	0.0333	0.1243	0.0384	0.0337	0.0484	0.1507	0.0735	File: SARA_CdLD_ITRAQ_HILIC36.wiff, Sample: SARA_CdLD_ITRAQ_HILIC36 (sample number 1), Elution: 53.365 min, Period: 1, Cycle(s): 1945 (Experiment 2)	KTPLTEAVAAADSQGR%iTRAQ_8plex_Nterm:iTRAQ_8plex_K::::::::::::::::%sample_0%cmpd_6997
11726	tr|A3IJ03|A3IJ03_9CHRO	MKTPLTEAVAAADSQGR	2	9.12666	1.06e-18	1	1177.58	1	iTRAQ_8plex_Nterm::iTRAQ_8plex_K::::::::::::::::	0.4406	0.1808	0.2772	0.2592	0.188	0.1694	0.5835	0.2059	File: SARA_CdLD_ITRAQ_HILIC335.wiff, Sample: SARA_CdLD_ITRAQ_HILIC335 (sample number 1), Elution: 60.057 min, Period: 1, Cycle(s): 2086 (Experiment 2)	MKTPLTEAVAAADSQGR%iTRAQ_8plex_Nterm::iTRAQ_8plex_K::::::::::::::::%sample_0%cmpd_12988
11726	tr|A3IJ03|A3IJ03_9CHRO	QASASLEAAK	3	6.04249	3.566e-08	1	528.631	0	iTRAQ_8plex_Nterm::::::::::iTRAQ_8plex_K:		0.0095	0.0143	0.0144		0.0242	0.0097		File: SARA_CdLD_ITRAQ_HILIC33.wiff, Sample: SARA_CdLD_ITRAQ_HILIC33 (sample number 1), Elution: 41.379 min, Period: 1, Cycle(s): 1886 (Experiment 2)	QASASLEAAK%iTRAQ_8plex_Nterm::::::::::iTRAQ_8plex_K:%sample_0%cmpd_4066
11726	tr|A3IJ03|A3IJ03_9CHRO	QASASLEAAK	3	5.88239	9.503e-08	1	528.631	0	iTRAQ_8plex_Nterm::::::::::iTRAQ_8plex_K:		0.0048	0.0287	0.0192	0.0482		0.0049	0.0196	File: SARA_CdLD_ITRAQ_HILIC315_02.wiff, Sample: SARA_CdLD_ITRAQ_HILIC315_02 (sample number 1), Elution: 40.713 min, Period: 1, Cycle(s): 1868 (Experiment 2)	QASASLEAAK%iTRAQ_8plex_Nterm::::::::::iTRAQ_8plex_K:%sample_0%cmpd_11347
11726	tr|A3IJ03|A3IJ03_9CHRO	MKTPLTEAVAAADSQGR	3	7.55941	8.098e-13	1	785.417	1	iTRAQ_8plex_Nterm::iTRAQ_8plex_K::::::::::::::::	0.2085	0.1428	0.2007	0.1536	0.1061	0.1404	0.3063	0.0882	File: SARA_CdLD_ITRAQ_HILIC34_02.wiff, Sample: SARA_CdLD_ITRAQ_HILIC34_02 (sample number 1), Elution: 54.853 min, Period: 1, Cycle(s): 2047 (Experiment 2)	MKTPLTEAVAAADSQGR%iTRAQ_8plex_Nterm::iTRAQ_8plex_K::::::::::::::::%sample_0%cmpd_5669
11726	tr|A3IJ03|A3IJ03_9CHRO	SDSLISGAANAVYQK	3	6.07748	1.404e-08	1	711.382	0	iTRAQ_8plex_Nterm:::::::::::::::iTRAQ_8plex_K:	0.0569	0.0286	0.0239	0.024	0.0337	0.029	0.0438	0.0294	File: SARA_CdLD_ITRAQ_HILIC345_02.wiff, Sample: SARA_CdLD_ITRAQ_HILIC345_02 (sample number 1), Elution: 61.138 min, Period: 1, Cycle(s): 2314 (Experiment 2)	SDSLISGAANAVYQK%iTRAQ_8plex_Nterm:::::::::::::::iTRAQ_8plex_K:%sample_0%cmpd_14296
11726	tr|A3IJ03|A3IJ03_9CHRO	MKTPLTEAVAAADSQGR	3	6.74066	1.892e-10	1	790.744	1	iTRAQ_8plex_Nterm:Oxidation_M:iTRAQ_8plex_K::::::::::::::::	0.199	0.1428	0.2581	0.1728	0.1446	0.1598	0.282	0.201	File: SARA_CdLD_ITRAQ_HILIC355_02.wiff, Sample: SARA_CdLD_ITRAQ_HILIC355_02 (sample number 1), Elution: 54.356 min, Period: 1, Cycle(s): 1916 (Experiment 2)	MKTPLTEAVAAADSQGR%iTRAQ_8plex_Nterm:Oxidation_M:iTRAQ_8plex_K::::::::::::::::%sample_0%cmpd_15094
11726	tr|A3IJ03|A3IJ03_9CHRO	MKTPLTEAVAAADSQGR	3	5.89834	4.406e-08	1	790.757	1	iTRAQ_8plex_Nterm:Oxidation_M:iTRAQ_8plex_K::::::::::::::::	0.2795	0.1665	0.2437	0.2016	0.3134	0.3099	0.3695	0.2059	File: SARA_CdLD_ITRAQ_HILIC33.wiff, Sample: SARA_CdLD_ITRAQ_HILIC33 (sample number 1), Elution: 58.169 to 58.595 min, Period: 1, Cycle(s): 2128, 2130, 2132 (Experiment 3)	MKTPLTEAVAAADSQGR%iTRAQ_8plex_Nterm:Oxidation_M:iTRAQ_8plex_K::::::::::::::::%sample_0%cmpd_4285
11726	tr|A3IJ03|A3IJ03_9CHRO	MKTPLTEAVAAADSQGR	3	6.98665	3.378e-11	1	790.744	1	iTRAQ_8plex_Nterm:Oxidation_M:iTRAQ_8plex_K::::::::::::::::	0.1753	0.0619	0.1051	0.0672	0.0723	0.0678	0.1556	0.0784	File: SARA_CdLD_ITRAQ_HILIC33.wiff, Sample: SARA_CdLD_ITRAQ_HILIC33 (sample number 1), Elution: 54.643 min, Period: 1, Cycle(s): 2053 (Experiment 3)	MKTPLTEAVAAADSQGR%iTRAQ_8plex_Nterm:Oxidation_M:iTRAQ_8plex_K::::::::::::::::%sample_0%cmpd_4240
11726	tr|A3IJ03|A3IJ03_9CHRO	MKTPLTEAVAAADSQGR	4	7.39988	2.726e-12	1	589.315	1	iTRAQ_8plex_Nterm::iTRAQ_8plex_K::::::::::::::::	0.0474	0.0143	0.0765	0.0192		0.0581	0.0243	0.0343	File: SARA_CdLD_ITRAQ_HILIC33.wiff, Sample: SARA_CdLD_ITRAQ_HILIC33 (sample number 1), Elution: 60.793 to 60.963 min, Period: 1, Cycle(s): 2210, 2214 (Experiment 2)	MKTPLTEAVAAADSQGR%iTRAQ_8plex_Nterm::iTRAQ_8plex_K::::::::::::::::%sample_0%cmpd_4304
11726	tr|A3IJ03|A3IJ03_9CHRO	MKTPLTEAVAAADSQGR	4	8.08457	1.248e-14	1	589.315	1	iTRAQ_8plex_Nterm::iTRAQ_8plex_K::::::::::::::::	0.0663	0.0333	0.1195	0.0432	0.0337	0.0339	0.0924	0.0735	File: SARA_CdLD_ITRAQ_HILIC34_02.wiff, Sample: SARA_CdLD_ITRAQ_HILIC34_02 (sample number 1), Elution: 59.588 to 60.661 min, Period: 1, Cycle(s): 2148, 2157 (Experiment 2)	MKTPLTEAVAAADSQGR%iTRAQ_8plex_Nterm::iTRAQ_8plex_K::::::::::::::::%sample_0%cmpd_5738
11726	tr|A3IJ03|A3IJ03_9CHRO	KTPLTEAVAAADSQGR	3	6.88012	8.671e-11	1	741.735	1	iTRAQ_8plex_Nterm:iTRAQ_8plex_K::::::::::::::::	0.0521	0.019	0.043	0.0768	0.0482	0.0145	0.0389	0.0539	File: SARA_CdLD_ITRAQ_HILIC365_02.wiff, Sample: SARA_CdLD_ITRAQ_HILIC365_02 (sample number 1), Elution: 55.888 min, Period: 1, Cycle(s): 1964 (Experiment 3)	KTPLTEAVAAADSQGR%iTRAQ_8plex_Nterm:iTRAQ_8plex_K::::::::::::::::%sample_0%cmpd_15936
11726	tr|A3IJ03|A3IJ03_9CHRO	QASASLEAAK	3	5.51858	8.031e-07	1	528.631	0	iTRAQ_8plex_Nterm::::::::::iTRAQ_8plex_K:	0.0047	0.0333	0.0048	0.0048	0.0434	0.0145	0.0097	0.0147	File: SARA_CdLD_ITRAQ_HILIC33_02.wiff, Sample: SARA_CdLD_ITRAQ_HILIC33_02 (sample number 1), Elution: 40.527 min, Period: 1, Cycle(s): 1842 (Experiment 3)	QASASLEAAK%iTRAQ_8plex_Nterm::::::::::iTRAQ_8plex_K:%sample_0%cmpd_4526
11726	tr|A3IJ03|A3IJ03_9CHRO	MKTPLTEAVAAADSQGR	3	7.4029	1.599e-12	1	790.757	1	iTRAQ_8plex_Nterm:Oxidation_M:iTRAQ_8plex_K::::::::::::::::	0.1279	0.0619	0.1338	0.0336	0.0337	0.029	0.1945	0.103	File: SARA_CdLD_ITRAQ_HILIC345_02.wiff, Sample: SARA_CdLD_ITRAQ_HILIC345_02 (sample number 1), Elution: 54.069 min, Period: 1, Cycle(s): 2088 (Experiment 3)	MKTPLTEAVAAADSQGR%iTRAQ_8plex_Nterm:Oxidation_M:iTRAQ_8plex_K::::::::::::::::%sample_0%cmpd_14238
11726	tr|A3IJ03|A3IJ03_9CHRO	MKTPLTEAVAAADSQGR	3	6.82561	1.051e-10	1	790.732	1	iTRAQ_8plex_Nterm:Oxidation_M:iTRAQ_8plex_K::::::::::::::::	0.1327	0.0619	0.1386	0.0432	0.0386	0.0581	0.107	0.0833	File: SARA_CdLD_ITRAQ_HILIC33_02.wiff, Sample: SARA_CdLD_ITRAQ_HILIC33_02 (sample number 1), Elution: 54.914 min, Period: 1, Cycle(s): 2015 (Experiment 2)	MKTPLTEAVAAADSQGR%iTRAQ_8plex_Nterm:Oxidation_M:iTRAQ_8plex_K::::::::::::::::%sample_0%cmpd_4713
11726	tr|A3IJ03|A3IJ03_9CHRO	MKTPLTEAVAAADSQGR	3	7.29779	5.851e-12	1	785.417	1	iTRAQ_8plex_Nterm::iTRAQ_8plex_K::::::::::::::::	0.1042	0.0523	0.1338	0.0336	0.0723	0.0387	0.1361	0.0539	File: SARA_CdLD_ITRAQ_HILIC35_02.wiff, Sample: SARA_CdLD_ITRAQ_HILIC35_02 (sample number 1), Elution: 60.911 min, Period: 1, Cycle(s): 2100 (Experiment 2)	MKTPLTEAVAAADSQGR%iTRAQ_8plex_Nterm::iTRAQ_8plex_K::::::::::::::::%sample_0%cmpd_6614
11726	tr|A3IJ03|A3IJ03_9CHRO	MKTPLTEAVAAADSQGR	3	6.9696	6.357e-11	1	785.405	1	iTRAQ_8plex_Nterm::iTRAQ_8plex_K::::::::::::::::	0.0332	0.0476	0.086	0.0816	0.0386	0.029	0.1215	0.0833	File: SARA_CdLD_ITRAQ_HILIC33_02.wiff, Sample: SARA_CdLD_ITRAQ_HILIC33_02 (sample number 1), Elution: 60.009 min, Period: 1, Cycle(s): 2164 (Experiment 3)	MKTPLTEAVAAADSQGR%iTRAQ_8plex_Nterm::iTRAQ_8plex_K::::::::::::::::%sample_0%cmpd_4756
11726	tr|A3IJ03|A3IJ03_9CHRO	MKTPLTEAVAAADSQGR	3	7.0495	3.591e-11	1	785.405	1	iTRAQ_8plex_Nterm::iTRAQ_8plex_K::::::::::::::::	0.0995	0.0428	0.0526	0.048	0.0193	0.0097	0.0827	0.0392	File: SARA_CdLD_ITRAQ_HILIC325.wiff, Sample: SARA_CdLD_ITRAQ_HILIC325 (sample number 1), Elution: 63.718 min, Period: 1, Cycle(s): 2332 (Experiment 3)	MKTPLTEAVAAADSQGR%iTRAQ_8plex_Nterm::iTRAQ_8plex_K::::::::::::::::%sample_0%cmpd_12088
11726	tr|A3IJ03|A3IJ03_9CHRO	MKTPLTEAVAAADSQGR	3	6.82526	1.053e-10	1	790.744	1	iTRAQ_8plex_Nterm:Oxidation_M:iTRAQ_8plex_K::::::::::::::::	0.1611	0.0666	0.0478	0.0144	0.0289	0.0581	0.141	0.0882	File: SARA_CdLD_ITRAQ_HILIC375.wiff, Sample: SARA_CdLD_ITRAQ_HILIC375 (sample number 1), Elution: 54.206 min, Period: 1, Cycle(s): 2378 (Experiment 2)	MKTPLTEAVAAADSQGR%iTRAQ_8plex_Nterm:Oxidation_M:iTRAQ_8plex_K::::::::::::::::%sample_0%cmpd_16249
11726	tr|A3IJ03|A3IJ03_9CHRO	MKTPLTEAVAAADSQGR	3	5.89861	4.399e-08	1	790.732	1	iTRAQ_8plex_Nterm:Oxidation_M:iTRAQ_8plex_K::::::::::::::::	0.109	0.0381	0.0908	0.1104	0.0916	0.0823	0.1459	0.0686	File: SARA_CdLD_ITRAQ_HILIC33_02.wiff, Sample: SARA_CdLD_ITRAQ_HILIC33_02 (sample number 1), Elution: 57.436 to 57.657 min, Period: 1, Cycle(s): 2070 (Experiment 2), 2071 (Experiment 3)	MKTPLTEAVAAADSQGR%iTRAQ_8plex_Nterm:Oxidation_M:iTRAQ_8plex_K::::::::::::::::%sample_0%cmpd_4742
11726	tr|A3IJ03|A3IJ03_9CHRO	MKTPLTEAVAAADSQGR	3	6.32136	5.185e-09	1	785.417	1	iTRAQ_8plex_Nterm::iTRAQ_8plex_K::::::::::::::::	0.0805	0.0619	0.0382	0.072	0.1205	0.0629	0.1702	0.0392	File: SARA_CdLD_ITRAQ_HILIC355_02.wiff, Sample: SARA_CdLD_ITRAQ_HILIC355_02 (sample number 1), Elution: 60.88 min, Period: 1, Cycle(s): 2065 (Experiment 2)	MKTPLTEAVAAADSQGR%iTRAQ_8plex_Nterm::iTRAQ_8plex_K::::::::::::::::%sample_0%cmpd_15163
11726	tr|A3IJ03|A3IJ03_9CHRO	MKTPLTEAVAAADSQGR	3	6.61403	7.48e-10	1	785.417	1	iTRAQ_8plex_Nterm::iTRAQ_8plex_K::::::::::::::::	0.1137	0.0809	0.0669	0.0816	0.0723	0.0726	0.141	0.1128	File: SARA_CdLD_ITRAQ_HILIC33.wiff, Sample: SARA_CdLD_ITRAQ_HILIC33 (sample number 1), Elution: 60.606 min, Period: 1, Cycle(s): 2208 (Experiment 2)	MKTPLTEAVAAADSQGR%iTRAQ_8plex_Nterm::iTRAQ_8plex_K::::::::::::::::%sample_0%cmpd_4301
11726	tr|A3IJ03|A3IJ03_9CHRO	MKTPLTEAVAAADSQGR	3	5.95791	3.066e-08	1	790.757	1	iTRAQ_8plex_Nterm:Oxidation_M:iTRAQ_8plex_K::::::::::::::::	0.0805	0.0381	0.1051	0.0672	0.0337	0.0436	0.1167	0.0294	File: SARA_CdLD_ITRAQ_HILIC38.wiff, Sample: SARA_CdLD_ITRAQ_HILIC38 (sample number 1), Elution: 55.512 min, Period: 1, Cycle(s): 2263 (Experiment 3)	MKTPLTEAVAAADSQGR%iTRAQ_8plex_Nterm:Oxidation_M:iTRAQ_8plex_K::::::::::::::::%sample_0%cmpd_8631
11726	tr|A3IJ03|A3IJ03_9CHRO	MKTPLTEAVAAADSQGR	3	5.82741	1.126e-07	1	785.417	1	iTRAQ_8plex_Nterm::iTRAQ_8plex_K::::::::::::::::	0.1563	0.0333	0.1195	0.0624	0.0434	0.0968	0.1945	0.1373	File: SARA_CdLD_ITRAQ_HILIC33.wiff, Sample: SARA_CdLD_ITRAQ_HILIC33 (sample number 1), Elution: 64.065 min, Period: 1, Cycle(s): 2315 (Experiment 2)	MKTPLTEAVAAADSQGR%iTRAQ_8plex_Nterm::iTRAQ_8plex_K::::::::::::::::%sample_0%cmpd_4330
11726	tr|A3IJ03|A3IJ03_9CHRO	MKTPLTEAVAAADSQGR	3	5.70029	2.392e-07	1	785.405	1	iTRAQ_8plex_Nterm::iTRAQ_8plex_K::::::::::::::::	0.1421	0.0809	0.0765	0.0384	0.0145	0.0484	0.1167	0.0441	File: SARA_CdLD_ITRAQ_HILIC34.wiff, Sample: SARA_CdLD_ITRAQ_HILIC34 (sample number 1), Elution: 54.167 min, Period: 1, Cycle(s): 1974 (Experiment 2)	MKTPLTEAVAAADSQGR%iTRAQ_8plex_Nterm::iTRAQ_8plex_K::::::::::::::::%sample_0%cmpd_5196
11726	tr|A3IJ03|A3IJ03_9CHRO	MKTPLTEAVAAADSQGR	3	5.62766	2.192e-07	1	790.744	1	iTRAQ_8plex_Nterm:Oxidation_M:iTRAQ_8plex_K::::::::::::::::	0.0947	0.0761	0.1386	0.0432	0.082	0.0871	0.1459	0.1569	File: SARA_CdLD_ITRAQ_HILIC36_02.wiff, Sample: SARA_CdLD_ITRAQ_HILIC36_02 (sample number 1), Elution: 58.936 min, Period: 1, Cycle(s): 2005 (Experiment 3)	MKTPLTEAVAAADSQGR%iTRAQ_8plex_Nterm:Oxidation_M:iTRAQ_8plex_K::::::::::::::::%sample_0%cmpd_7490
11726	tr|A3IJ03|A3IJ03_9CHRO	MKTPLTEAVAAADSQGR	4	5.851	5.864e-08	1	593.312	1	iTRAQ_8plex_Nterm:Oxidation_M:iTRAQ_8plex_K::::::::::::::::	0.0805	0.0381	0.0956	0.0192	0.0193	0.029	0.0632	0.0343	File: SARA_CdLD_ITRAQ_HILIC365_02.wiff, Sample: SARA_CdLD_ITRAQ_HILIC365_02 (sample number 1), Elution: 54.934 to 55.905 min, Period: 1, Cycle(s): 1965 (Experiment 2), 1956 (Experiment 3)	MKTPLTEAVAAADSQGR%iTRAQ_8plex_Nterm:Oxidation_M:iTRAQ_8plex_K::::::::::::::::%sample_0%cmpd_15939
11726	tr|A3IJ03|A3IJ03_9CHRO	TFDLSPSWYVEALKHIK	4	6.46058	1.043e-09	1	737.41	1	iTRAQ_8plex_Nterm::::::::::::::iTRAQ_8plex_K:::iTRAQ_8plex_K:	0.4832	0.414	0.3585	0.2496	0.2266	0.2324	0.7973	0.3873	File: SARA_CdLD_ITRAQ_HILIC29.wiff, Sample: SARA_CdLD_ITRAQ_HILIC29 (sample number 1), Elution: 82.479 to 82.666 min, Period: 1, Cycle(s): 2231, 2233 (Experiment 3)	TFDLSPSWYVEALKHIK%iTRAQ_8plex_Nterm::::::::::::::iTRAQ_8plex_K:::iTRAQ_8plex_K:%sample_0%cmpd_732
11726	tr|A3IJ03|A3IJ03_9CHRO	ALTSKSDSLISGAANAVYQK	3	6.77426	1.188e-10	1	979.517	1	iTRAQ_8plex_Nterm:::::iTRAQ_8plex_K:::::::::::::::iTRAQ_8plex_K:	0.8338	0.7994	0.1099	0.2064	0.1157	0.1695	0.1702	0.0931	File: SARA_CdLD_ITRAQ_HILIC335.wiff, Sample: SARA_CdLD_ITRAQ_HILIC335 (sample number 1), Elution: 65.591 min, Period: 1, Cycle(s): 2201 (Experiment 2)	ALTSKSDSLISGAANAVYQK%iTRAQ_8plex_Nterm:::::iTRAQ_8plex_K:::::::::::::::iTRAQ_8plex_K:%sample_0%cmpd_13046
11726	tr|A3IJ03|A3IJ03_9CHRO	MKTPLTEAVAAADSQGR	3	5.97115	4.712e-08	1	785.405	1	iTRAQ_8plex_Nterm::iTRAQ_8plex_K::::::::::::::::	0.0948	0.0619	0.0908	0.0912	0.0337	0.1017	0.1215	0.0294	File: SARA_CdLD_ITRAQ_HILIC345.wiff, Sample: SARA_CdLD_ITRAQ_HILIC345 (sample number 1), Elution: 59.962 min, Period: 1, Cycle(s): 2206 (Experiment 2)	MKTPLTEAVAAADSQGR%iTRAQ_8plex_Nterm::iTRAQ_8plex_K::::::::::::::::%sample_0%cmpd_13863
11726	tr|A3IJ03|A3IJ03_9CHRO	MKTPLTEAVAAADSQGR	3	5.33452	1.916e-06	1	785.405	1	iTRAQ_8plex_Nterm::iTRAQ_8plex_K::::::::::::::::	0.0948	0.0476	0.0669	0.0528	0.0337	0.0775	0.1556	0.103	File: SARA_CdLD_ITRAQ_HILIC33_02.wiff, Sample: SARA_CdLD_ITRAQ_HILIC33_02 (sample number 1), Elution: 63.433 min, Period: 1, Cycle(s): 2248 (Experiment 3)	MKTPLTEAVAAADSQGR%iTRAQ_8plex_Nterm::iTRAQ_8plex_K::::::::::::::::%sample_0%cmpd_4789
11726	tr|A3IJ03|A3IJ03_9CHRO	MKTPLTEAVAAADSQGR	4	5.80195	1.311e-07	1	589.304	1	iTRAQ_8plex_Nterm::iTRAQ_8plex_K::::::::::::::::	0.0332	0.0238	0.0573	0.0432	0.0145	0.0145	0.0438	0.0147	File: SARA_CdLD_ITRAQ_HILIC335_02.wiff, Sample: SARA_CdLD_ITRAQ_HILIC335_02 (sample number 1), Elution: 59.091 to 60.011 min, Period: 1, Cycle(s): 2374 (Experiment 2), 2365 (Experiment 3)	MKTPLTEAVAAADSQGR%iTRAQ_8plex_Nterm::iTRAQ_8plex_K::::::::::::::::%sample_0%cmpd_13415
11726	tr|A3IJ03|A3IJ03_9CHRO	MKTPLTEAVAAADSQGR	4	5.82619	6.805e-08	1	593.312	1	iTRAQ_8plex_Nterm:Oxidation_M:iTRAQ_8plex_K::::::::::::::::	0.0284	0.0238	0.0574	0.024	0.0193	0.0387	0.0194	0.0343	File: SARA_CdLD_ITRAQ_HILIC36_02.wiff, Sample: SARA_CdLD_ITRAQ_HILIC36_02 (sample number 1), Elution: 55.717 min, Period: 1, Cycle(s): 1951 (Experiment 2)	MKTPLTEAVAAADSQGR%iTRAQ_8plex_Nterm:Oxidation_M:iTRAQ_8plex_K::::::::::::::::%sample_0%cmpd_7451
11726	tr|A3IJ03|A3IJ03_9CHRO	MKTPLTEAVAAADSQGR	3	5.33349	1.927e-06	1	785.405	1	iTRAQ_8plex_Nterm::iTRAQ_8plex_K::::::::::::::::	0.0663	0.019	0.043	0.024	0.0337	0.0145	0.0438	0.0539	File: SARA_CdLD_ITRAQ_HILIC335.wiff, Sample: SARA_CdLD_ITRAQ_HILIC335 (sample number 1), Elution: 63.667 min, Period: 1, Cycle(s): 2151 (Experiment 2)	MKTPLTEAVAAADSQGR%iTRAQ_8plex_Nterm::iTRAQ_8plex_K::::::::::::::::%sample_0%cmpd_13025
11726	tr|A3IJ03|A3IJ03_9CHRO	MKTPLTEAVAAADSQGR	3	5.33303	1.159e-06	1	790.744	1	iTRAQ_8plex_Nterm:Oxidation_M:iTRAQ_8plex_K::::::::::::::::	0.0758	0.0238	0.0669		0.0193	0.0145	0.0875	0.0343	File: SARA_CdLD_ITRAQ_HILIC345.wiff, Sample: SARA_CdLD_ITRAQ_HILIC345 (sample number 1), Elution: 53.484 min, Period: 1, Cycle(s): 2036 (Experiment 2)	MKTPLTEAVAAADSQGR%iTRAQ_8plex_Nterm:Oxidation_M:iTRAQ_8plex_K::::::::::::::::%sample_0%cmpd_13798
11726	tr|A3IJ03|A3IJ03_9CHRO	MKTPLTEAVAAADSQGR	3	5.02472	1.008e-05	1	785.417	1	iTRAQ_8plex_Nterm::iTRAQ_8plex_K::::::::::::::::	0.0663	0.0238	0.0382		0.0241	0.0484	0.0681	0.0294	File: SARA_CdLD_ITRAQ_HILIC36_02.wiff, Sample: SARA_CdLD_ITRAQ_HILIC36_02 (sample number 1), Elution: 62.207 min, Period: 1, Cycle(s): 2131 (Experiment 2)	MKTPLTEAVAAADSQGR%iTRAQ_8plex_Nterm::iTRAQ_8plex_K::::::::::::::::%sample_0%cmpd_7512
11726	tr|A3IJ03|A3IJ03_9CHRO	SDSLISGAANAVYQKFPYTTQMQGPNFAADQR	4	8.98398	1.306e-18	1	1021.99	1	iTRAQ_8plex_Nterm:::::::::::::::iTRAQ_8plex_K::::::::::::::::::	0.5354	0.6805	0.2342	0.2544	0.1253	0.1888	0.1361	0.0784	File: SARA_CdLD_ITRAQ_HILIC295.wiff, Sample: SARA_CdLD_ITRAQ_HILIC295 (sample number 1), Elution: 82.103 min, Period: 1, Cycle(s): 2237 (Experiment 3)	SDSLISGAANAVYQKFPYTTQMQGPNFAADQR%iTRAQ_8plex_Nterm:::::::::::::::iTRAQ_8plex_K::::::::::::::::::%sample_0%cmpd_9524
11726	tr|A3INA5|A3INA5_9CHRO	TFQGPPHGITVER	2	9.65872	7.449e-21	1	871.959	0	iTRAQ_8plex_Nterm::::::::::::::	0.5211	0.0809	0.5544	0.4896	0.3423	0.4018	0.6758	0.5246	File: SARA_CdLD_ITRAQ_HILIC35_02.wiff, Sample: SARA_CdLD_ITRAQ_HILIC35_02 (sample number 1), Elution: 46.845 min, Period: 1, Cycle(s): 1856 (Experiment 2)	TFQGPPHGITVER%iTRAQ_8plex_Nterm::::::::::::::%sample_0%cmpd_6448
11726	tr|A3INA5|A3INA5_9CHRO	TFQGPPHGITVER	2	9.59684	1.36e-20	1	871.959	0	iTRAQ_8plex_Nterm::::::::::::::	0.2464	0.0999	0.4301	0.2544	0.2844	0.2372	0.4376	0.3138	File: SARA_CdLD_ITRAQ_HILIC34_02.wiff, Sample: SARA_CdLD_ITRAQ_HILIC34_02 (sample number 1), Elution: 46.475 min, Period: 1, Cycle(s): 1903 (Experiment 2)	TFQGPPHGITVER%iTRAQ_8plex_Nterm::::::::::::::%sample_0%cmpd_5564
11726	tr|A3INA5|A3INA5_9CHRO	TFQGPPHGITVER	3	10.3789	5.565e-24	1	581.641	0	iTRAQ_8plex_Nterm::::::::::::::	0.0995	0.0523	0.1529	0.0432	0.0964	0.1501	0.1799	0.2304	File: SARA_CdLD_ITRAQ_HILIC35_02.wiff, Sample: SARA_CdLD_ITRAQ_HILIC35_02 (sample number 1), Elution: 46.726 to 47.799 min, Period: 1, Cycle(s): 1855, 1864 (Experiment 2)	TFQGPPHGITVER%iTRAQ_8plex_Nterm::::::::::::::%sample_0%cmpd_6461
11726	tr|A3INA5|A3INA5_9CHRO	TFQGPPHGITVER	2	8.00336	1.998e-14	1	871.959	0	iTRAQ_8plex_Nterm::::::::::::::	0.1942	0.0761	0.2055	0.2256	0.1977	0.2808	0.4424	0.2451	File: SARA_CdLD_ITRAQ_HILIC345_02.wiff, Sample: SARA_CdLD_ITRAQ_HILIC345_02 (sample number 1), Elution: 46.234 min, Period: 1, Cycle(s): 1913 (Experiment 2)	TFQGPPHGITVER%iTRAQ_8plex_Nterm::::::::::::::%sample_0%cmpd_14156
11726	tr|A3INA5|A3INA5_9CHRO	TFQGPPHGITVER	2	8.0287	1.478e-14	1	871.946	0	iTRAQ_8plex_Nterm::::::::::::::	0.2369	0.0476	0.3632	0.2352	0.1253	0.1162	0.3792	0.2893	File: SARA_CdLD_ITRAQ_HILIC345.wiff, Sample: SARA_CdLD_ITRAQ_HILIC345 (sample number 1), Elution: 45.771 min, Period: 1, Cycle(s): 1916 (Experiment 3)	TFQGPPHGITVER%iTRAQ_8plex_Nterm::::::::::::::%sample_0%cmpd_13700
11726	tr|A3INA5|A3INA5_9CHRO	GGLDFTKDDENINSQPFMR	3	10.5483	5.951e-25	1	931.45	1	iTRAQ_8plex_Nterm:::::::iTRAQ_8plex_K:::::::::::::	3.8706	2.6315	2.7194	2.0497	1.8753	1.3749	4.0208	2.4464	File: SARA_CdLD_ITRAQ_HILIC29.wiff, Sample: SARA_CdLD_ITRAQ_HILIC29 (sample number 1), Elution: 62.392 to 63.467 min, Period: 1, Cycle(s): 1983, 1992 (Experiment 2)	GGLDFTKDDENINSQPFMR%iTRAQ_8plex_Nterm:::::::iTRAQ_8plex_K:::::::::::::%sample_0%cmpd_491
11726	tr|A3INA5|A3INA5_9CHRO	AMHAVIDR	2	7.06072	2.733e-11	1	608.82	0	iTRAQ_8plex_Nterm:::::::::	0.0948	0.1142	0.5018	0.2256	0.0771	0.2033	0.6077	0.1422	File: SARA_CdLD_ITRAQ_HILIC335.wiff, Sample: SARA_CdLD_ITRAQ_HILIC335 (sample number 1), Elution: 38.86 to 40.035 min, Period: 1, Cycle(s): 1816 (Experiment 2), 1825 (Experiment 3)	AMHAVIDR%iTRAQ_8plex_Nterm:::::::::%sample_0%cmpd_12732
11726	tr|A3INA5|A3INA5_9CHRO	TFQGPPHGITVER	2	8.22039	3.043e-15	1	871.946	0	iTRAQ_8plex_Nterm::::::::::::::	0.1279	0.0381	0.1434	0.12	0.0771	0.0387	0.2236	0.1667	File: SARA_CdLD_ITRAQ_HILIC35.wiff, Sample: SARA_CdLD_ITRAQ_HILIC35 (sample number 1), Elution: 46.285 min, Period: 1, Cycle(s): 1991 (Experiment 2)	TFQGPPHGITVER%iTRAQ_8plex_Nterm::::::::::::::%sample_0%cmpd_6018
11726	tr|A3INA5|A3INA5_9CHRO	TFQGPPHGITVER	3	8.34167	1.318e-15	1	581.63	0	iTRAQ_8plex_Nterm::::::::::::::	0.109	0.0523	0.1195	0.1008	0.053	0.1307	0.1702	0.0784	File: SARA_CdLD_ITRAQ_HILIC34.wiff, Sample: SARA_CdLD_ITRAQ_HILIC34 (sample number 1), Elution: 45.756 to 47.424 min, Period: 1, Cycle(s): 1873, 1882, 1887 (Experiment 2)	TFQGPPHGITVER%iTRAQ_8plex_Nterm::::::::::::::%sample_0%cmpd_5108
11726	tr|A3INA5|A3INA5_9CHRO	EGNDVIR	2	5.901	4.877e-08	1	553.792	0	iTRAQ_8plex_Nterm::::::::	1.8903	1.0802	2.6239	2.1601	1.5764	1.6412	2.9123	2.3288	File: SARA_CdLD_ITRAQ_HILIC30_02.wiff, Sample: SARA_CdLD_ITRAQ_HILIC30_02 (sample number 1), Elution: 34.975 to 36.048 min, Period: 1, Cycle(s): 1870, 1879 (Experiment 2)	EGNDVIR%iTRAQ_8plex_Nterm::::::::%sample_0%cmpd_1434
11726	tr|A3INA5|A3INA5_9CHRO	TFQGPPHGITVER	2	7.52519	7.896e-13	1	871.946	0	iTRAQ_8plex_Nterm::::::::::::::	0.2369	0.0476	0.4206	0.2112	0.1302	0.1985	0.2966	0.2598	File: SARA_CdLD_ITRAQ_HILIC34.wiff, Sample: SARA_CdLD_ITRAQ_HILIC34 (sample number 1), Elution: 45.875 min, Period: 1, Cycle(s): 1874 (Experiment 2)	TFQGPPHGITVER%iTRAQ_8plex_Nterm::::::::::::::%sample_0%cmpd_5086
11726	tr|A3INA5|A3INA5_9CHRO	AMHAVIDR	2	7.57306	6.015e-13	1	608.82	0	iTRAQ_8plex_Nterm:::::::::	0.0948	0.1237	0.5496	0.1584	0.1977	0.1791	0.4765	0.2157	File: SARA_CdLD_ITRAQ_HILIC33_02.wiff, Sample: SARA_CdLD_ITRAQ_HILIC33_02 (sample number 1), Elution: 39.097 min, Period: 1, Cycle(s): 1830 (Experiment 3)	AMHAVIDR%iTRAQ_8plex_Nterm:::::::::%sample_0%cmpd_4507
11726	tr|A3INA5|A3INA5_9CHRO	EGNDVIR	2	6.07161	1.71e-08	1	553.802	0	iTRAQ_8plex_Nterm::::::::	2.5489	1.4086	3.9095	2.8128	2.4153	2.1108	3.5005	3.3289	File: SARA_CdLD_ITRAQ_HILIC30.wiff, Sample: SARA_CdLD_ITRAQ_HILIC30 (sample number 1), Elution: 36.687 to 37.862 min, Period: 1, Cycle(s): 1949 (Experiment 2), 1958 (Experiment 3)	EGNDVIR%iTRAQ_8plex_Nterm::::::::%sample_0%cmpd_858
11726	tr|A3INA5|A3INA5_9CHRO	EGNDVIR	2	5.50814	4.896e-07	1	553.781	0	iTRAQ_8plex_Nterm::::::::	5.4198	2.779	8.4976	6.2496	5.1052	4.8849	8.2213	7.2853	File: SARA_CdLD_ITRAQ_HILIC295.wiff, Sample: SARA_CdLD_ITRAQ_HILIC295 (sample number 1), Elution: 32.65 min, Period: 1, Cycle(s): 1748 (Experiment 2)	EGNDVIR%iTRAQ_8plex_Nterm::::::::%sample_0%cmpd_8855
11726	tr|A3INA5|A3INA5_9CHRO	EGNDVIR	2	5.49412	5.301e-07	1	553.792	0	iTRAQ_8plex_Nterm::::::::	0.7959	0.3045	1.1184	0.9024	0.6942	0.581	1.2884	1.0541	File: SARA_CdLD_ITRAQ_HILIC305_02.wiff, Sample: SARA_CdLD_ITRAQ_HILIC305_02 (sample number 1), Elution: 33.244 min, Period: 1, Cycle(s): 1771 (Experiment 2)	EGNDVIR%iTRAQ_8plex_Nterm::::::::%sample_0%cmpd_10185
11726	tr|A3INA5|A3INA5_9CHRO	AMHAVIDR	2	8.35411	1.088e-15	1	608.831	0	iTRAQ_8plex_Nterm:::::::::	0.1042	0.0666	0.3871	0.1152	0.0868	0.1259	0.3306	0.1177	File: SARA_CdLD_ITRAQ_HILIC33.wiff, Sample: SARA_CdLD_ITRAQ_HILIC33 (sample number 1), Elution: 39.864 min, Period: 1, Cycle(s): 1872 (Experiment 3)	AMHAVIDR%iTRAQ_8plex_Nterm:::::::::%sample_0%cmpd_4040
11726	tr|A3INA5|A3INA5_9CHRO	DRFLFVQEAIEK	3	7.52875	8.196e-13	1	701.72	1	iTRAQ_8plex_Nterm::::::::::::iTRAQ_8plex_K:	0.2937	0.1666	0.282	0.2064	0.1832	0.1065	0.282	0.2794	File: SARA_CdLD_ITRAQ_HILIC29.wiff, Sample: SARA_CdLD_ITRAQ_HILIC29 (sample number 1), Elution: 68.293 min, Period: 1, Cycle(s): 2032 (Experiment 3)	DRFLFVQEAIEK%iTRAQ_8plex_Nterm::::::::::::iTRAQ_8plex_K:%sample_0%cmpd_556
11726	tr|A3INA5|A3INA5_9CHRO	AMHAVIDR	2	7.64658	3.405e-13	1	608.82	0	iTRAQ_8plex_Nterm:::::::::	0.1232	0.0952	0.411	0.2016	0.1543	0.1549	0.3939	0.0882	File: SARA_CdLD_ITRAQ_HILIC325_02.wiff, Sample: SARA_CdLD_ITRAQ_HILIC325_02 (sample number 1), Elution: 39.659 min, Period: 1, Cycle(s): 1830 (Experiment 3)	AMHAVIDR%iTRAQ_8plex_Nterm:::::::::%sample_0%cmpd_12278
11726	tr|A3INA5|A3INA5_9CHRO	TFQGPPHGITVER	3	8.19656	4.453e-15	1	581.652	0	iTRAQ_8plex_Nterm::::::::::::::	0.0758	0.0571	0.0526	0.1008	0.0723	0.0823	0.0972	0.1275	File: SARA_CdLD_ITRAQ_HILIC34_02.wiff, Sample: SARA_CdLD_ITRAQ_HILIC34_02 (sample number 1), Elution: 46.339 to 47.922 min, Period: 1, Cycle(s): 1910, 1916 (Experiment 2), 1901 (Experiment 3)	TFQGPPHGITVER%iTRAQ_8plex_Nterm::::::::::::::%sample_0%cmpd_5587
11726	tr|A3INA5|A3INA5_9CHRO	SQAETNEVK	2	5.72091	1.324e-07	1	807.416	0	iTRAQ_8plex_Nterm:::::::::iTRAQ_8plex_K:	0.2416	0.0761	0.5018	0.312	0.2603	0.2711	0.5008	0.4461	File: SARA_CdLD_ITRAQ_HILIC34.wiff, Sample: SARA_CdLD_ITRAQ_HILIC34 (sample number 1), Elution: 32.068 min, Period: 1, Cycle(s): 1738 (Experiment 3)	SQAETNEVK%iTRAQ_8plex_Nterm:::::::::iTRAQ_8plex_K:%sample_0%cmpd_4886
11726	tr|A3INA5|A3INA5_9CHRO	EGNDVIR	2	5.41891	8.095e-07	1	553.792	0	iTRAQ_8plex_Nterm::::::::	0.5069	0.138	0.5926	0.3888	0.4146	0.2759	0.6807	0.3089	File: SARA_CdLD_ITRAQ_HILIC305.wiff, Sample: SARA_CdLD_ITRAQ_HILIC305 (sample number 1), Elution: 34.467 min, Period: 1, Cycle(s): 1825 (Experiment 2)	EGNDVIR%iTRAQ_8plex_Nterm::::::::%sample_0%cmpd_9628
11726	tr|A3INA5|A3INA5_9CHRO	GGLDFTKDDENINSQPFMR	3	9.56171	1.216e-20	1	931.437	1	iTRAQ_8plex_Nterm:::::::iTRAQ_8plex_K:::::::::::::	5.3345	3.7022	4.1389	3.3265	2.7527	2.256	5.63	3.5201	File: SARA_CdLD_ITRAQ_HILIC295.wiff, Sample: SARA_CdLD_ITRAQ_HILIC295 (sample number 1), Elution: 62.482 to 64.39 min, Period: 1, Cycle(s): 1998, 2007, 2014 (Experiment 2)	GGLDFTKDDENINSQPFMR%iTRAQ_8plex_Nterm:::::::iTRAQ_8plex_K:::::::::::::%sample_0%cmpd_9291
11726	tr|A3INA5|A3INA5_9CHRO	AMHAVIDR	2	6.08166	1.963e-08	1	608.82	0	iTRAQ_8plex_Nterm:::::::::	0.0237	0.0238	0.1338	0.0624	0.0386	0.0484	0.1702	0.0392	File: SARA_CdLD_ITRAQ_HILIC335_02.wiff, Sample: SARA_CdLD_ITRAQ_HILIC335_02 (sample number 1), Elution: 38.52 to 39.644 min, Period: 1, Cycle(s): 1802 (Experiment 2), 1811 (Experiment 3)	AMHAVIDR%iTRAQ_8plex_Nterm:::::::::%sample_0%cmpd_13224
11726	tr|A3INA5|A3INA5_9CHRO	DRFLFVQEAIEK	3	6.86814	1.041e-10	1	701.708	1	iTRAQ_8plex_Nterm::::::::::::iTRAQ_8plex_K:	0.8765	0.433	0.7743	0.6049	0.4628	0.3873	0.9626	0.7158	File: SARA_CdLD_ITRAQ_HILIC295.wiff, Sample: SARA_CdLD_ITRAQ_HILIC295 (sample number 1), Elution: 68.447 min, Period: 1, Cycle(s): 2048 (Experiment 2)	DRFLFVQEAIEK%iTRAQ_8plex_Nterm::::::::::::iTRAQ_8plex_K:%sample_0%cmpd_9349
11726	tr|A3INA5|A3INA5_9CHRO	TFQGPPHGITVER	2	7.05726	2.547e-11	1	871.946	0	iTRAQ_8plex_Nterm::::::::::::::	0.2085	0.1094	0.3011	0.1584	0.1543	0.2372	0.3403	0.3432	File: SARA_CdLD_ITRAQ_HILIC355_02.wiff, Sample: SARA_CdLD_ITRAQ_HILIC355_02 (sample number 1), Elution: 47.001 min, Period: 1, Cycle(s): 1853 (Experiment 3)	TFQGPPHGITVER%iTRAQ_8plex_Nterm::::::::::::::%sample_0%cmpd_14985
11726	tr|A3INA5|A3INA5_9CHRO	EDYVEEDRDR	2	5.05727	4.253e-06	1	815.373	1	iTRAQ_8plex_Nterm:::::::::::	0.1658	0.0904	0.5305	0.3408	0.2025	0.3583	0.4765	0.3628	File: SARA_CdLD_ITRAQ_HILIC37_02.wiff, Sample: SARA_CdLD_ITRAQ_HILIC37_02 (sample number 1), Elution: 36.061 to 37.135 min, Period: 1, Cycle(s): 1768, 1777 (Experiment 2)	EDYVEEDRDR%iTRAQ_8plex_Nterm:::::::::::%sample_0%cmpd_7999
11726	tr|A3INA5|A3INA5_9CHRO	AMHAVIDR	2	6.59766	6.892e-10	1	608.831	0	iTRAQ_8plex_Nterm:::::::::	0.0142		0.0956	0.0144	0.0579	0.0387	0.0681	0.0147	File: SARA_CdLD_ITRAQ_HILIC34_02.wiff, Sample: SARA_CdLD_ITRAQ_HILIC34_02 (sample number 1), Elution: 39.001 min, Period: 1, Cycle(s): 1797 (Experiment 3)	AMHAVIDR%iTRAQ_8plex_Nterm:::::::::%sample_0%cmpd_5466
11726	tr|A3INA5|A3INA5_9CHRO	AMHAVIDR	2	6.22334	8.03e-09	1	608.82	0	iTRAQ_8plex_Nterm:::::::::	0.0237	0.0286	0.1243	0.0288	0.0434	0.029	0.1021	0.0196	File: SARA_CdLD_ITRAQ_HILIC34.wiff, Sample: SARA_CdLD_ITRAQ_HILIC34 (sample number 1), Elution: 38.504 min, Period: 1, Cycle(s): 1801 (Experiment 3)	AMHAVIDR%iTRAQ_8plex_Nterm:::::::::%sample_0%cmpd_4981
11726	tr|A3INA5|A3INA5_9CHRO	AMHAVIDR	2	5.44881	8.367e-07	1	608.82	0	iTRAQ_8plex_Nterm:::::::::	0.1137	0.0857	0.3871	0.0768	0.2314	0.1452	0.3744	0.2255	File: SARA_CdLD_ITRAQ_HILIC325.wiff, Sample: SARA_CdLD_ITRAQ_HILIC325 (sample number 1), Elution: 39.524 min, Period: 1, Cycle(s): 1834 (Experiment 2)	AMHAVIDR%iTRAQ_8plex_Nterm:::::::::%sample_0%cmpd_11818
11726	tr|A3INA5|A3INA5_9CHRO	SQAETNEVK	3	5.0363	6.882e-06	1	538.623	0	iTRAQ_8plex_Nterm:::::::::iTRAQ_8plex_K:	0.0142	0.0238	0.0669	0.0912	0.0289	0.0097	0.0972	0.0735	File: SARA_CdLD_ITRAQ_HILIC34_02.wiff, Sample: SARA_CdLD_ITRAQ_HILIC34_02 (sample number 1), Elution: 32.191 min, Period: 1, Cycle(s): 1733 (Experiment 2)	SQAETNEVK%iTRAQ_8plex_Nterm:::::::::iTRAQ_8plex_K:%sample_0%cmpd_5369
11726	tr|A3INA5|A3INA5_9CHRO	TFQGPPHGITVER	3	6.93719	7.2e-11	1	581.641	0	iTRAQ_8plex_Nterm::::::::::::::	0.0332	0.0238	0.043	0.0384	0.0048	0.0387	0.0632	0.0441	File: SARA_CdLD_ITRAQ_HILIC345_02.wiff, Sample: SARA_CdLD_ITRAQ_HILIC345_02 (sample number 1), Elution: 47.052 to 48.09 min, Period: 1, Cycle(s): 1928, 1938 (Experiment 2)	TFQGPPHGITVER%iTRAQ_8plex_Nterm::::::::::::::%sample_0%cmpd_14181
11726	tr|A3INA5|A3INA5_9CHRO	EDYVEEDRDR	2	5.46105	4.733e-07	1	815.373	1	iTRAQ_8plex_Nterm:::::::::::	0.0711	0.0523	0.3107	0.12	0.2121	0.0678	0.3306	0.2059	File: SARA_CdLD_ITRAQ_HILIC375_02.wiff, Sample: SARA_CdLD_ITRAQ_HILIC375_02 (sample number 1), Elution: 36.41 min, Period: 1, Cycle(s): 1768 (Experiment 3)	EDYVEEDRDR%iTRAQ_8plex_Nterm:::::::::::%sample_0%cmpd_16389
11726	tr|A3INA5|A3INA5_9CHRO	SQAETNEVK	3	5.00864	7.948e-06	1	538.623	0	iTRAQ_8plex_Nterm:::::::::iTRAQ_8plex_K:	0.0189	0.0095	0.0239	0.0336	0.0337	0.0484	0.0583	0.0343	File: SARA_CdLD_ITRAQ_HILIC35.wiff, Sample: SARA_CdLD_ITRAQ_HILIC35 (sample number 1), Elution: 32.765 to 33.957 min, Period: 1, Cycle(s): 1737, 1747 (Experiment 3)	SQAETNEVK%iTRAQ_8plex_Nterm:::::::::iTRAQ_8plex_K:%sample_0%cmpd_5867
11726	tr|A3INA5|A3INA5_9CHRO	DRFLFVQEAIEK	3	5.79501	1.093e-07	1	701.72	1	iTRAQ_8plex_Nterm::::::::::::iTRAQ_8plex_K:	0.1184	0.0666	0.043	0.0864	0.0675	0.0629	0.1459	0.0686	File: SARA_CdLD_ITRAQ_HILIC30.wiff, Sample: SARA_CdLD_ITRAQ_HILIC30 (sample number 1), Elution: 68.174 min, Period: 1, Cycle(s): 2237 (Experiment 2)	DRFLFVQEAIEK%iTRAQ_8plex_Nterm::::::::::::iTRAQ_8plex_K:%sample_0%cmpd_1268
11726	tr|A3INA5|A3INA5_9CHRO	TFQGPPHGITVER	2	5.2255	2.605e-06	1	871.946	0	iTRAQ_8plex_Nterm::::::::::::::	0.0474		0.0526	0.0768	0.0771	0.0242	0.1264	0.1079	File: SARA_CdLD_ITRAQ_HILIC355.wiff, Sample: SARA_CdLD_ITRAQ_HILIC355 (sample number 1), Elution: 46.198 min, Period: 1, Cycle(s): 1941 (Experiment 2)	TFQGPPHGITVER%iTRAQ_8plex_Nterm::::::::::::::%sample_0%cmpd_14568
11726	tr|A3INA5|A3INA5_9CHRO	EDYVEEDRDR	2	5.87689	4.18e-08	1	815.373	1	iTRAQ_8plex_Nterm:::::::::::	0.0332	0.0095	0.129	0.0432	0.0723	0.0387	0.141	0.049	File: SARA_CdLD_ITRAQ_HILIC375.wiff, Sample: SARA_CdLD_ITRAQ_HILIC375 (sample number 1), Elution: 35.525 min, Period: 1, Cycle(s): 1782 (Experiment 2)	EDYVEEDRDR%iTRAQ_8plex_Nterm:::::::::::%sample_0%cmpd_16087
11726	tr|A3INA5|A3INA5_9CHRO	GGLDFTKDDENINSQPFMR	4	6.61021	4.413e-10	1	698.844	1	iTRAQ_8plex_Nterm:::::::iTRAQ_8plex_K:::::::::::::	1.4734	1.1278	1.1614	0.9456	0.8726	0.6439	1.4488	0.9709	File: SARA_CdLD_ITRAQ_HILIC29.wiff, Sample: SARA_CdLD_ITRAQ_HILIC29 (sample number 1), Elution: 62.512 to 63.586 min, Period: 1, Cycle(s): 1984, 1993 (Experiment 2)	GGLDFTKDDENINSQPFMR%iTRAQ_8plex_Nterm:::::::iTRAQ_8plex_K:::::::::::::%sample_0%cmpd_492
11726	tr|A3INA5|A3INA5_9CHRO	GGLDFTKDDENINSQPFMR	4	6.68863	3.266e-10	1	702.83	1	iTRAQ_8plex_Nterm:::::::iTRAQ_8plex_K:::::::::::Oxidation_M::	0.4785	0.4283	0.4588	0.2784	0.3423	0.1695	0.632	0.4265	File: SARA_CdLD_ITRAQ_HILIC295.wiff, Sample: SARA_CdLD_ITRAQ_HILIC295 (sample number 1), Elution: 57.351 min, Period: 1, Cycle(s): 1955 (Experiment 2)	GGLDFTKDDENINSQPFMR%iTRAQ_8plex_Nterm:::::::iTRAQ_8plex_K:::::::::::Oxidation_M::%sample_0%cmpd_9202
11726	tr|A3INA5|A3INA5_9CHRO	GGLDFTKDDENINSQPFMR	4	5.64061	1.949e-07	1	698.844	1	iTRAQ_8plex_Nterm:::::::iTRAQ_8plex_K:::::::::::::	1.3929	1.0183	1.4434	1.0704	1.0461	0.9053	1.4877	1.26	File: SARA_CdLD_ITRAQ_HILIC295.wiff, Sample: SARA_CdLD_ITRAQ_HILIC295 (sample number 1), Elution: 62.584 to 64.629 min, Period: 1, Cycle(s): 2016 (Experiment 2), 1998, 2007, 2013 (Experiment 3)	GGLDFTKDDENINSQPFMR%iTRAQ_8plex_Nterm:::::::iTRAQ_8plex_K:::::::::::::%sample_0%cmpd_9294
11726	tr|A3INA5|A3INA5_9CHRO	GGLDFTKDDENINSQPFMR	3	6.1356	1.018e-08	1	936.788	1	iTRAQ_8plex_Nterm:::::::iTRAQ_8plex_K:::::::::::Oxidation_M::	1.7008	1.2753	1.5294	1.0848	0.9449	0.6923	1.8815	1.2502	File: SARA_CdLD_ITRAQ_HILIC29.wiff, Sample: SARA_CdLD_ITRAQ_HILIC29 (sample number 1), Elution: 57.14 min, Period: 1, Cycle(s): 1939 (Experiment 2)	GGLDFTKDDENINSQPFMR%iTRAQ_8plex_Nterm:::::::iTRAQ_8plex_K:::::::::::Oxidation_M::%sample_0%cmpd_401
11726	tr|A3INA5|A3INA5_9CHRO	GGLDFTKDDENINSQPFMR	3	6.00129	1.958e-08	1	936.774	1	iTRAQ_8plex_Nterm:::::::iTRAQ_8plex_K:::::::::::Oxidation_M::	0.3222	0.3236	0.3202	0.2976	0.1687	0.0823	0.2917	0.5099	File: SARA_CdLD_ITRAQ_HILIC31_02.wiff, Sample: SARA_CdLD_ITRAQ_HILIC31_02 (sample number 1), Elution: 57.526 min, Period: 1, Cycle(s): 2038 (Experiment 2)	GGLDFTKDDENINSQPFMR%iTRAQ_8plex_Nterm:::::::iTRAQ_8plex_K:::::::::::Oxidation_M::%sample_0%cmpd_2842
11726	tr|A3ISJ3|A3ISJ3_9CHRO	NYEDIDAAPEEK	2	8.38215	7.796e-16	1	1001.49	0	iTRAQ_8plex_Nterm::::::::::::iTRAQ_8plex_K:	0.4027	0.3379	1.1901	1.1184	1.3354	1.6073	0.958	0.6864	File: SARA_CdLD_ITRAQ_HILIC35_02.wiff, Sample: SARA_CdLD_ITRAQ_HILIC35_02 (sample number 1), Elution: 47.305 min, Period: 1, Cycle(s): 1859 (Experiment 3)	NYEDIDAAPEEK%iTRAQ_8plex_Nterm::::::::::::iTRAQ_8plex_K:%sample_0%cmpd_6451
11726	tr|A3ISJ3|A3ISJ3_9CHRO	NYEDIDAAPEEK	2	8.34377	1.079e-15	1	1001.49	0	iTRAQ_8plex_Nterm::::::::::::iTRAQ_8plex_K:	0.3032	0.1475	0.7551	0.6144	0.9208	0.9973	0.6517	0.4854	File: SARA_CdLD_ITRAQ_HILIC345.wiff, Sample: SARA_CdLD_ITRAQ_HILIC345 (sample number 1), Elution: 46.264 min, Period: 1, Cycle(s): 1921 (Experiment 2)	NYEDIDAAPEEK%iTRAQ_8plex_Nterm::::::::::::iTRAQ_8plex_K:%sample_0%cmpd_13711
11726	tr|A3ISJ3|A3ISJ3_9CHRO	STTVTGVEMFQK	3	8.84158	2.123e-17	1	651.35	0	iTRAQ_8plex_Nterm:::::::::Oxidation_M:::iTRAQ_8plex_K:	0.0474	0.0714	0.1816	0.24	0.2169	0.1501	0.107	0.1128	File: SARA_CdLD_ITRAQ_HILIC29.wiff, Sample: SARA_CdLD_ITRAQ_HILIC29 (sample number 1), Elution: 49.384 min, Period: 1, Cycle(s): 1874 (Experiment 2)	STTVTGVEMFQK%iTRAQ_8plex_Nterm:::::::::Oxidation_M:::iTRAQ_8plex_K:%sample_0%cmpd_290
11726	tr|A3ISJ3|A3ISJ3_9CHRO	GITINTAHVEYETPNR	3	9.50013	3.354e-20	1	707.028	0	iTRAQ_8plex_Nterm:::::::::::::::::	0.0237	0.0476	0.0287	0.0576	0.0386	0.0533	0.0438	0.0196	File: SARA_CdLD_ITRAQ_HILIC33.wiff, Sample: SARA_CdLD_ITRAQ_HILIC33 (sample number 1), Elution: 50.42 min, Period: 1, Cycle(s): 2000 (Experiment 3)	GITINTAHVEYETPNR%iTRAQ_8plex_Nterm:::::::::::::::::%sample_0%cmpd_4183
11726	tr|A3ISJ3|A3ISJ3_9CHRO	EHILLAK	2	5.32611	2.057e-06	1	716.441	0	iTRAQ_8plex_Nterm:::::::iTRAQ_8plex_K:	0.2369	0.119	0.4301	0.3744	0.3857	0.4793	0.2723	0.2304	File: SARA_CdLD_ITRAQ_HILIC31.wiff, Sample: SARA_CdLD_ITRAQ_HILIC31 (sample number 1), Elution: 47.949 min, Period: 1, Cycle(s): 2026 (Experiment 2)	EHILLAK%iTRAQ_8plex_Nterm:::::::iTRAQ_8plex_K:%sample_0%cmpd_2128
11726	tr|A3ISJ3|A3ISJ3_9CHRO	EHILLAK	2	5.26143	2.93e-06	1	716.429	0	iTRAQ_8plex_Nterm:::::::iTRAQ_8plex_K:	0.1895	0.1237	0.3107	0.288	0.4435	0.3583	0.3257	0.2108	File: SARA_CdLD_ITRAQ_HILIC305.wiff, Sample: SARA_CdLD_ITRAQ_HILIC305 (sample number 1), Elution: 47.44 min, Period: 1, Cycle(s): 1933 (Experiment 3)	EHILLAK%iTRAQ_8plex_Nterm:::::::iTRAQ_8plex_K:%sample_0%cmpd_9800
11726	tr|A3ISJ3|A3ISJ3_9CHRO	EHILLAK	2	5.10447	6.8e-06	1	716.429	0	iTRAQ_8plex_Nterm:::::::iTRAQ_8plex_K:	0.2321	0.1142	0.3728	0.3984	0.4387	0.4018	0.248	0.2745	File: SARA_CdLD_ITRAQ_HILIC305_02.wiff, Sample: SARA_CdLD_ITRAQ_HILIC305_02 (sample number 1), Elution: 46.115 min, Period: 1, Cycle(s): 1879 (Experiment 2)	EHILLAK%iTRAQ_8plex_Nterm:::::::iTRAQ_8plex_K:%sample_0%cmpd_10359
11726	tr|A3ISJ3|A3ISJ3_9CHRO	EHILLAK	2	5.72696	2.096e-07	1	716.429	0	iTRAQ_8plex_Nterm:::::::iTRAQ_8plex_K:	0.1232	0.0904	0.3585	0.3216	0.4821	0.4115	0.1993	0.1912	File: SARA_CdLD_ITRAQ_HILIC31_02.wiff, Sample: SARA_CdLD_ITRAQ_HILIC31_02 (sample number 1), Elution: 47.474 min, Period: 1, Cycle(s): 1938 (Experiment 2)	EHILLAK%iTRAQ_8plex_Nterm:::::::iTRAQ_8plex_K:%sample_0%cmpd_2703
11726	tr|A3ISJ3|A3ISJ3_9CHRO	NYEDIDAAPEEK	2	6.9787	4.469e-11	1	1001.49	0	iTRAQ_8plex_Nterm::::::::::::iTRAQ_8plex_K:	0.398	0.2474	0.8077	0.8304	1.0413	0.9876	0.71	0.505	File: SARA_CdLD_ITRAQ_HILIC35.wiff, Sample: SARA_CdLD_ITRAQ_HILIC35 (sample number 1), Elution: 46.983 min, Period: 1, Cycle(s): 1996 (Experiment 3)	NYEDIDAAPEEK%iTRAQ_8plex_Nterm::::::::::::iTRAQ_8plex_K:%sample_0%cmpd_6026
11726	tr|A3ISJ3|A3ISJ3_9CHRO	NYEDIDAAPEEK	3	6.69607	4.817e-10	1	667.997	0	iTRAQ_8plex_Nterm::::::::::::iTRAQ_8plex_K:	0.09	0.0714	0.1386	0.0912	0.188	0.1646	0.1118	0.049	File: SARA_CdLD_ITRAQ_HILIC35_02.wiff, Sample: SARA_CdLD_ITRAQ_HILIC35_02 (sample number 1), Elution: 46.964 to 48.037 min, Period: 1, Cycle(s): 1857, 1866 (Experiment 2)	NYEDIDAAPEEK%iTRAQ_8plex_Nterm::::::::::::iTRAQ_8plex_K:%sample_0%cmpd_6463
11726	tr|A3ISJ3|A3ISJ3_9CHRO	NYEDIDAAPEEK	2	6.7052	3.017e-10	1	1001.49	0	iTRAQ_8plex_Nterm::::::::::::iTRAQ_8plex_K:	0.2937	0.1285	0.5592	0.408	0.6171	0.7407	0.4327	0.1961	File: SARA_CdLD_ITRAQ_HILIC345_02.wiff, Sample: SARA_CdLD_ITRAQ_HILIC345_02 (sample number 1), Elution: 46.711 min, Period: 1, Cycle(s): 1917 (Experiment 2)	NYEDIDAAPEEK%iTRAQ_8plex_Nterm::::::::::::iTRAQ_8plex_K:%sample_0%cmpd_14164
11726	tr|A3ISJ3|A3ISJ3_9CHRO	GITINTAHVEYETPNR	3	6.93322	6.582e-11	1	707.017	0	iTRAQ_8plex_Nterm:::::::::::::::::	0.019	0.0523	0.0526	0.0768	0.053	0.0436	0.0194	0.0245	File: SARA_CdLD_ITRAQ_HILIC33_02.wiff, Sample: SARA_CdLD_ITRAQ_HILIC33_02 (sample number 1), Elution: 49.738 min, Period: 1, Cycle(s): 1948 (Experiment 3)	GITINTAHVEYETPNR%iTRAQ_8plex_Nterm:::::::::::::::::%sample_0%cmpd_4645
11726	tr|A3ISJ3|A3ISJ3_9CHRO	GITINTAHVEYETPNR	3	6.65803	4.44e-10	1	707.017	0	iTRAQ_8plex_Nterm:::::::::::::::::	0.019	0.0048	0.0239	0.0192	0.0337	0.0436	0.0146	0.0098	File: SARA_CdLD_ITRAQ_HILIC325.wiff, Sample: SARA_CdLD_ITRAQ_HILIC325 (sample number 1), Elution: 50.312 min, Period: 1, Cycle(s): 1956 (Experiment 2)	GITINTAHVEYETPNR%iTRAQ_8plex_Nterm:::::::::::::::::%sample_0%cmpd_11966
11726	tr|A3ISJ3|A3ISJ3_9CHRO	NYEDIDAAPEEK	3	5.04782	1.028e-05	1	668.008	0	iTRAQ_8plex_Nterm::::::::::::iTRAQ_8plex_K:	0.0758	0.0238	0.1338	0.144	0.135	0.092	0.0778	0.1324	File: SARA_CdLD_ITRAQ_HILIC355_02.wiff, Sample: SARA_CdLD_ITRAQ_HILIC355_02 (sample number 1), Elution: 46.899 min, Period: 1, Cycle(s): 1853 (Experiment 2)	NYEDIDAAPEEK%iTRAQ_8plex_Nterm::::::::::::iTRAQ_8plex_K:%sample_0%cmpd_14986
11726	tr|A3ISJ3|A3ISJ3_9CHRO	LAPGENPWTDKILK	3	5.90017	3.268e-08	1	832.134	1	iTRAQ_8plex_Nterm:::::::::::iTRAQ_8plex_K:::iTRAQ_8plex_K:	0.8007	0.8185	0.7456	0.96	0.6412	0.5761	0.8508	0.5491	File: SARA_CdLD_ITRAQ_HILIC295.wiff, Sample: SARA_CdLD_ITRAQ_HILIC295 (sample number 1), Elution: 66.759 min, Period: 1, Cycle(s): 2033 (Experiment 3)	LAPGENPWTDKILK%iTRAQ_8plex_Nterm:::::::::::iTRAQ_8plex_K:::iTRAQ_8plex_K:%sample_0%cmpd_9326
11726	tr|A3ISJ3|A3ISJ3_9CHRO	HTPFFK	3	5.75355	1.311e-07	1	462.265	0	iTRAQ_8plex_Nterm::::::iTRAQ_8plex_K:	0.0332		0.0621	0.0912	0.0723	0.0436	0.034	0.0147	File: SARA_CdLD_ITRAQ_HILIC33.wiff, Sample: SARA_CdLD_ITRAQ_HILIC33 (sample number 1), Elution: 45.789 min, Period: 1, Cycle(s): 1962 (Experiment 2)	HTPFFK%iTRAQ_8plex_Nterm::::::iTRAQ_8plex_K:%sample_0%cmpd_4122
11726	tr|A3ISJ3|A3ISJ3_9CHRO	TTDVTGTIQDYTADDGSAVEMVMPGDR	3	7.46827	2.031e-13	1	1061.12	0	iTRAQ_8plex_Nterm:::::::::::::::::::::Oxidation_M::Oxidation_M:::::	0.0521	0.0428	0.1768	0.0912	0.0916	0.1452	0.0632	0.0392	File: SARA_CdLD_ITRAQ_HILIC295.wiff, Sample: SARA_CdLD_ITRAQ_HILIC295 (sample number 1), Elution: 64.152 min, Period: 1, Cycle(s): 2012 (Experiment 2)	TTDVTGTIQDYTADDGSAVEMVMPGDR%iTRAQ_8plex_Nterm:::::::::::::::::::::Oxidation_M::Oxidation_M:::::%sample_0%cmpd_9288
11726	tr|A3ISJ3|A3ISJ3_9CHRO	LAPGENPWTDKILK	4	5.26906	1.371e-06	1	624.361	1	iTRAQ_8plex_Nterm:::::::::::iTRAQ_8plex_K:::iTRAQ_8plex_K:	0.0853	0.138	0.1529	0.0768	0.0771	0.1065	0.1799	0.0784	File: SARA_CdLD_ITRAQ_HILIC30.wiff, Sample: SARA_CdLD_ITRAQ_HILIC30 (sample number 1), Elution: 67.05 min, Period: 1, Cycle(s): 2222 (Experiment 2)	LAPGENPWTDKILK%iTRAQ_8plex_Nterm:::::::::::iTRAQ_8plex_K:::iTRAQ_8plex_K:%sample_0%cmpd_1253
11726	tr|A3IIZ6|A3IIZ6_9CHRO	ITSNQSTIVTNAAR	2	10.4537	2.466e-24	1	890.472	0	iTRAQ_8plex_Nterm:::::::::::::::	2.0609	0.7185	1.8257	1.4304	1.2341	1.6848	1.8767	1.4414	File: SARA_CdLD_ITRAQ_HILIC30_02.wiff, Sample: SARA_CdLD_ITRAQ_HILIC30_02 (sample number 1), Elution: 46.534 to 47.607 min, Period: 1, Cycle(s): 1967, 1976 (Experiment 2)	ITSNQSTIVTNAAR%iTRAQ_8plex_Nterm:::::::::::::::%sample_0%cmpd_1589
11726	tr|A3IIZ6|A3IIZ6_9CHRO	ITSNQSTIVTNAAR	2	9.90888	6.666e-22	1	890.459	0	iTRAQ_8plex_Nterm:::::::::::::::	2.2362	0.9374	2.2367	1.8384	1.6439	2.1302	2.0666	1.7747	File: SARA_CdLD_ITRAQ_HILIC305_02.wiff, Sample: SARA_CdLD_ITRAQ_HILIC305_02 (sample number 1), Elution: 45.025 to 45.995 min, Period: 1, Cycle(s): 1878 (Experiment 2), 1869 (Experiment 3)	ITSNQSTIVTNAAR%iTRAQ_8plex_Nterm:::::::::::::::%sample_0%cmpd_10356
11726	tr|A3IIZ6|A3IIZ6_9CHRO	ITSNQSTIVTNAAR	2	10.5565	8.298e-25	1	890.472	0	iTRAQ_8plex_Nterm:::::::::::::::	3.1506	1.2277	2.6047	2.6113	2.2947	2.9532	3.015	2.4513	File: SARA_CdLD_ITRAQ_HILIC30.wiff, Sample: SARA_CdLD_ITRAQ_HILIC30 (sample number 1), Elution: 47.913 to 48.985 min, Period: 1, Cycle(s): 2043, 2052 (Experiment 2)	ITSNQSTIVTNAAR%iTRAQ_8plex_Nterm:::::::::::::::%sample_0%cmpd_1011
11726	tr|A3IIZ6|A3IIZ6_9CHRO	ITSNQSTIVTNAAR	2	10.0329	1.911e-22	1	890.459	0	iTRAQ_8plex_Nterm:::::::::::::::	2.2267	1.0136	1.6966	1.7424	1.5619	2.0188	2.0568	1.7404	File: SARA_CdLD_ITRAQ_HILIC305.wiff, Sample: SARA_CdLD_ITRAQ_HILIC305 (sample number 1), Elution: 46.146 to 48.631 min, Period: 1, Cycle(s): 1923, 1932 (Experiment 2), 1943 (Experiment 3)	ITSNQSTIVTNAAR%iTRAQ_8plex_Nterm:::::::::::::::%sample_0%cmpd_9819
11726	tr|A3IIZ6|A3IIZ6_9CHRO	YVTYATFSGDGSVLEDR	2	12.7096	2.877e-36	1	1092.52	0	iTRAQ_8plex_Nterm::::::::::::::::::	1.1323	0.4521	1.4529	0.9024	0.9786	1.22	2.3823	1.1815	File: SARA_CdLD_ITRAQ_HILIC29.wiff, Sample: SARA_CdLD_ITRAQ_HILIC29 (sample number 1), Elution: 58.453 min, Period: 1, Cycle(s): 1950 (Experiment 2)	YVTYATFSGDGSVLEDR%iTRAQ_8plex_Nterm::::::::::::::::::%sample_0%cmpd_418
11726	tr|A3IIZ6|A3IIZ6_9CHRO	YVTYATFSGDGSVLEDR	2	11.5604	3.27e-30	1	1092.5	0	iTRAQ_8plex_Nterm::::::::::::::::::	0.4785	0.1285	0.7504	0.4704	0.3519	0.4987	0.8703	0.5295	File: SARA_CdLD_ITRAQ_HILIC295.wiff, Sample: SARA_CdLD_ITRAQ_HILIC295 (sample number 1), Elution: 59.362 min, Period: 1, Cycle(s): 1971 (Experiment 3)	YVTYATFSGDGSVLEDR%iTRAQ_8plex_Nterm::::::::::::::::::%sample_0%cmpd_9225
11726	tr|A3IIZ6|A3IIZ6_9CHRO	VVSQADAR	2	6.03328	2.089e-08	1	575.298	0	iTRAQ_8plex_Nterm:::::::::	121.573	60.894	122.179	104.797	90.8754	109.237	138.938	115.284	File: SARA_CdLD_ITRAQ_HILIC29.wiff, Sample: SARA_CdLD_ITRAQ_HILIC29 (sample number 1), Elution: 31.487 to 35.526 min, Period: 1, Cycle(s): 1724, 1726, 1735, 1741, 1750 (Experiment 2), 1757 (Experiment 3)	VVSQADAR%iTRAQ_8plex_Nterm:::::::::%sample_0%cmpd_85
11726	tr|A3IIZ6|A3IIZ6_9CHRO	ITSNQSTIVTNAAR	3	9.46514	5.13e-20	1	593.996	0	iTRAQ_8plex_Nterm:::::::::::::::	0.0237	0.0143	0.0621	0.0816	0.0241	0.0242	0.034	0.0392	File: SARA_CdLD_ITRAQ_HILIC30.wiff, Sample: SARA_CdLD_ITRAQ_HILIC30 (sample number 1), Elution: 48.032 min, Period: 1, Cycle(s): 2044 (Experiment 2)	ITSNQSTIVTNAAR%iTRAQ_8plex_Nterm:::::::::::::::%sample_0%cmpd_998
11726	tr|A3IIZ6|A3IIZ6_9CHRO	VVSQADAR	2	6.02569	2.189e-08	1	575.319	0	iTRAQ_8plex_Nterm:::::::::	0.5448	0.5234	0.7982	0.5424	0.3519	0.6923	0.8217	0.5491	File: SARA_CdLD_ITRAQ_HILIC30_02.wiff, Sample: SARA_CdLD_ITRAQ_HILIC30_02 (sample number 1), Elution: 34.125 to 35.095 min, Period: 1, Cycle(s): 1871 (Experiment 2), 1862 (Experiment 3)	VVSQADAR%iTRAQ_8plex_Nterm:::::::::%sample_0%cmpd_1422
11726	tr|A3IIZ6|A3IIZ6_9CHRO	VVSQADAR	2	5.99302	2.678e-08	1	575.309	0	iTRAQ_8plex_Nterm:::::::::	21.9017	9.5028	23.0169	17.328	14.3804	17.5399	27.3572	18.929	File: SARA_CdLD_ITRAQ_HILIC295.wiff, Sample: SARA_CdLD_ITRAQ_HILIC295 (sample number 1), Elution: 31.457 to 33.605 min, Period: 1, Cycle(s): 1738, 1747, 1756 (Experiment 2)	VVSQADAR%iTRAQ_8plex_Nterm:::::::::%sample_0%cmpd_8869
11726	tr|A3IIZ6|A3IIZ6_9CHRO	YVTYATFSGDGSVLEDR	3	9.24846	2.278e-19	1	728.678	0	iTRAQ_8plex_Nterm::::::::::::::::::	0.469	0.1428	0.4779	0.432	0.3375	0.4551	0.7973	0.353	File: SARA_CdLD_ITRAQ_HILIC295.wiff, Sample: SARA_CdLD_ITRAQ_HILIC295 (sample number 1), Elution: 58.901 to 59.601 min, Period: 1, Cycle(s): 1968 (Experiment 2), 1973 (Experiment 3)	YVTYATFSGDGSVLEDR%iTRAQ_8plex_Nterm::::::::::::::::::%sample_0%cmpd_9229
11726	tr|A3IIZ6|A3IIZ6_9CHRO	GEFLSTSQLDALSQMVAESNKR	3	11.0947	1.265e-27	1	1007.17	1	iTRAQ_8plex_Nterm:::::::::::::::::::::iTRAQ_8plex_K::	1.3644	1.1183	0.564	0.6768	0.3953	0.5132	0.9481	0.4167	File: SARA_CdLD_ITRAQ_HILIC29.wiff, Sample: SARA_CdLD_ITRAQ_HILIC29 (sample number 1), Elution: 78.184 min, Period: 1, Cycle(s): 2153 (Experiment 3)	GEFLSTSQLDALSQMVAESNKR%iTRAQ_8plex_Nterm:::::::::::::::::::::iTRAQ_8plex_K::%sample_0%cmpd_687
11726	tr|A3IIZ6|A3IIZ6_9CHRO	YVTYATFSGDGSVLEDR	3	9.57183	1.208e-20	1	728.69	0	iTRAQ_8plex_Nterm::::::::::::::::::	0.1422		0.1147	0.072	0.0675	0.1598	0.107	0.1177	File: SARA_CdLD_ITRAQ_HILIC29.wiff, Sample: SARA_CdLD_ITRAQ_HILIC29 (sample number 1), Elution: 59.391 min, Period: 1, Cycle(s): 1957 (Experiment 3)	YVTYATFSGDGSVLEDR%iTRAQ_8plex_Nterm::::::::::::::::::%sample_0%cmpd_431
11726	tr|A3IIZ6|A3IIZ6_9CHRO	GEFLSTSQLDALSQMVAESNKR	3	11.0743	1.338e-27	1	1012.51	1	iTRAQ_8plex_Nterm:::::::::::::::Oxidation_M::::::iTRAQ_8plex_K::	0.4074	0.4568	0.086	0.24	0.0964	0.1791	0.1507	0.103	File: SARA_CdLD_ITRAQ_HILIC31.wiff, Sample: SARA_CdLD_ITRAQ_HILIC31 (sample number 1), Elution: 71.856 min, Period: 1, Cycle(s): 2426 (Experiment 2)	GEFLSTSQLDALSQMVAESNKR%iTRAQ_8plex_Nterm:::::::::::::::Oxidation_M::::::iTRAQ_8plex_K::%sample_0%cmpd_2411
11726	tr|A3IIZ6|A3IIZ6_9CHRO	GEFLSTSQLDALSQMVAESNKR	3	10.8062	2.252e-26	1	1012.5	1	iTRAQ_8plex_Nterm:::::::::::::::Oxidation_M::::::iTRAQ_8plex_K::	3.4774	2.9931	1.4529	1.872	1.2438	1.191	2.1441	1.2452	File: SARA_CdLD_ITRAQ_HILIC305.wiff, Sample: SARA_CdLD_ITRAQ_HILIC305 (sample number 1), Elution: 70.358 to 71.362 min, Period: 1, Cycle(s): 2259 (Experiment 2), 2252, 2263 (Experiment 3)	GEFLSTSQLDALSQMVAESNKR%iTRAQ_8plex_Nterm:::::::::::::::Oxidation_M::::::iTRAQ_8plex_K::%sample_0%cmpd_10093
11726	tr|A3IIZ6|A3IIZ6_9CHRO	VVSQADAR	2	6.22557	6.238e-09	1	575.319	0	iTRAQ_8plex_Nterm:::::::::	0.2511	0.1618	0.2915	0.192	0.1398	0.2614	0.35	0.1422	File: SARA_CdLD_ITRAQ_HILIC29.wiff, Sample: SARA_CdLD_ITRAQ_HILIC29 (sample number 1), Elution: 39.104 min, Period: 1, Cycle(s): 1787 (Experiment 3)	VVSQADAR%iTRAQ_8plex_Nterm:::::::::%sample_0%cmpd_137
11726	tr|A3IIZ6|A3IIZ6_9CHRO	GEFLSTSQLDALSQMVAESNKR	3	10.7713	3.762e-26	1	1012.51	1	iTRAQ_8plex_Nterm:::::::::::::::Oxidation_M::::::iTRAQ_8plex_K::	0.8386	0.8566	0.3107	0.3216	0.241	0.305	0.3744	0.2745	File: SARA_CdLD_ITRAQ_HILIC31.wiff, Sample: SARA_CdLD_ITRAQ_HILIC31 (sample number 1), Elution: 70.853 min, Period: 1, Cycle(s): 2411 (Experiment 2)	GEFLSTSQLDALSQMVAESNKR%iTRAQ_8plex_Nterm:::::::::::::::Oxidation_M::::::iTRAQ_8plex_K::%sample_0%cmpd_2402
11726	tr|A3IIZ6|A3IIZ6_9CHRO	VVSQADAR	2	5.89983	4.73e-08	1	575.319	0	iTRAQ_8plex_Nterm:::::::::	0.2511	0.0666	0.2581	0.1056	0.1832	0.121	0.2285	0.1863	File: SARA_CdLD_ITRAQ_HILIC40.wiff, Sample: SARA_CdLD_ITRAQ_HILIC40 (sample number 1), Elution: 82.996 min, Period: 1, Cycle(s): 4550 (Experiment 2)	VVSQADAR%iTRAQ_8plex_Nterm:::::::::%sample_0%cmpd_8773
11726	tr|A3IIZ6|A3IIZ6_9CHRO	ITSNQSTIVTNAAR	2	7.11268	1.992e-11	1	890.472	0	iTRAQ_8plex_Nterm:::::::::::::::	0.3364	0.1618	0.3154	0.2448	0.2796	0.3437	0.248	0.1128	File: SARA_CdLD_ITRAQ_HILIC31.wiff, Sample: SARA_CdLD_ITRAQ_HILIC31 (sample number 1), Elution: 47.354 min, Period: 1, Cycle(s): 2021 (Experiment 2)	ITSNQSTIVTNAAR%iTRAQ_8plex_Nterm:::::::::::::::%sample_0%cmpd_2120
11726	tr|A3IIZ6|A3IIZ6_9CHRO	VVSQADAR	2	5.46545	6.003e-07	1	575.319	0	iTRAQ_8plex_Nterm:::::::::	0.0663	0.0619	0.2246	0.1536	0.1061	0.1307	0.2966	0.2794	File: SARA_CdLD_ITRAQ_HILIC30.wiff, Sample: SARA_CdLD_ITRAQ_HILIC30 (sample number 1), Elution: 35.598 min, Period: 1, Cycle(s): 1939 (Experiment 3)	VVSQADAR%iTRAQ_8plex_Nterm:::::::::%sample_0%cmpd_830
11726	tr|A3IIZ6|A3IIZ6_9CHRO	GEFLSTSQLDALSQMVAESNKR	3	9.78744	8.924e-22	1	1012.5	1	iTRAQ_8plex_Nterm:::::::::::::::Oxidation_M::::::iTRAQ_8plex_K::	0.3932	0.3331	0.2724	0.192	0.2603	0.1598	0.2139	0.1569	File: SARA_CdLD_ITRAQ_HILIC31_02.wiff, Sample: SARA_CdLD_ITRAQ_HILIC31_02 (sample number 1), Elution: 71.596 min, Period: 1, Cycle(s): 2378 (Experiment 2)	GEFLSTSQLDALSQMVAESNKR%iTRAQ_8plex_Nterm:::::::::::::::Oxidation_M::::::iTRAQ_8plex_K::%sample_0%cmpd_2985
11726	tr|A3IIZ6|A3IIZ6_9CHRO	MKEAALEIVNDR	2	6.78752	2.11e-10	1	1007.05	1	iTRAQ_8plex_Nterm:Oxidation_M:iTRAQ_8plex_K:::::::::::	0.2985	0.1523	0.521	0.3984	0.4387	0.4648	0.6515	0.5589	File: SARA_CdLD_ITRAQ_HILIC37_02.wiff, Sample: SARA_CdLD_ITRAQ_HILIC37_02 (sample number 1), Elution: 52.117 min, Period: 1, Cycle(s): 1933 (Experiment 2)	MKEAALEIVNDR%iTRAQ_8plex_Nterm:Oxidation_M:iTRAQ_8plex_K:::::::::::%sample_0%cmpd_8214
11726	tr|A3IIZ6|A3IIZ6_9CHRO	GEFLSTSQLDALSQMVAESNKR	4	9.51022	1.617e-20	1	759.628	1	iTRAQ_8plex_Nterm:::::::::::::::Oxidation_M::::::iTRAQ_8plex_K::	2.6199	2.4126	1.0371	1.4256	0.9063	0.9247	1.4196	0.9854	File: SARA_CdLD_ITRAQ_HILIC305.wiff, Sample: SARA_CdLD_ITRAQ_HILIC305 (sample number 1), Elution: 70.256 to 71.26 min, Period: 1, Cycle(s): 2252, 2255, 2263 (Experiment 2)	GEFLSTSQLDALSQMVAESNKR%iTRAQ_8plex_Nterm:::::::::::::::Oxidation_M::::::iTRAQ_8plex_K::%sample_0%cmpd_10094
11726	tr|A3IIZ6|A3IIZ6_9CHRO	GEFLSTSQLDALSQMVAESNKR	3	9.1191	5.302e-19	1	1012.5	1	iTRAQ_8plex_Nterm:::::::::::::::Oxidation_M::::::iTRAQ_8plex_K::	0.6964	0.671	0.2963	0.1776	0.2121	0.2179	0.2431	0.1814	File: SARA_CdLD_ITRAQ_HILIC31_02.wiff, Sample: SARA_CdLD_ITRAQ_HILIC31_02 (sample number 1), Elution: 70.574 min, Period: 1, Cycle(s): 2363 (Experiment 2)	GEFLSTSQLDALSQMVAESNKR%iTRAQ_8plex_Nterm:::::::::::::::Oxidation_M::::::iTRAQ_8plex_K::%sample_0%cmpd_2974
11726	tr|A3IIZ6|A3IIZ6_9CHRO	GEFLSTSQLDALSQMVAESNKR	3	9.25392	2.056e-19	1	1007.19	1	iTRAQ_8plex_Nterm:::::::::::::::::::::iTRAQ_8plex_K::	0.5922	0.5615	0.1816	0.2976	0.2603	0.3486	0.3014	0.3236	File: SARA_CdLD_ITRAQ_HILIC29.wiff, Sample: SARA_CdLD_ITRAQ_HILIC29 (sample number 1), Elution: 73.782 min, Period: 1, Cycle(s): 2087 (Experiment 3)	GEFLSTSQLDALSQMVAESNKR%iTRAQ_8plex_Nterm:::::::::::::::::::::iTRAQ_8plex_K::%sample_0%cmpd_628
11726	tr|A3IIZ6|A3IIZ6_9CHRO	GEFLSTSQLDALSQMVAESNKR	3	9.54422	1.303e-20	1	1007.17	1	iTRAQ_8plex_Nterm:::::::::::::::::::::iTRAQ_8plex_K::	0.2369	0.257	0.1338	0.1296	0.1591	0.0436	0.1313	0.0932	File: SARA_CdLD_ITRAQ_HILIC295.wiff, Sample: SARA_CdLD_ITRAQ_HILIC295 (sample number 1), Elution: 81.814 min, Period: 1, Cycle(s): 2235 (Experiment 2)	GEFLSTSQLDALSQMVAESNKR%iTRAQ_8plex_Nterm:::::::::::::::::::::iTRAQ_8plex_K::%sample_0%cmpd_9521
11726	tr|A3IIZ6|A3IIZ6_9CHRO	MKEAALEIVNDR	2	7.58245	3.9e-13	1	999.02	1	iTRAQ_8plex_Nterm::iTRAQ_8plex_K:::::::::::	0.18	0.0285	0.2915	0.1824	0.1205	0.1598	0.535	0.2745	File: SARA_CdLD_ITRAQ_HILIC335_02.wiff, Sample: SARA_CdLD_ITRAQ_HILIC335_02 (sample number 1), Elution: 64.063 min, Period: 1, Cycle(s): 2528 (Experiment 2)	MKEAALEIVNDR%iTRAQ_8plex_Nterm::iTRAQ_8plex_K:::::::::::%sample_0%cmpd_13440
11726	tr|A3IIZ6|A3IIZ6_9CHRO	MKEAALEIVNDR	3	6.6494	5.444e-10	1	671.686	1	iTRAQ_8plex_Nterm:Oxidation_M:iTRAQ_8plex_K:::::::::::	0.1279	0.1047	0.1195	0.1392	0.1784	0.1646	0.3987	0.201	File: SARA_CdLD_ITRAQ_HILIC335.wiff, Sample: SARA_CdLD_ITRAQ_HILIC335 (sample number 1), Elution: 51.425 to 52.633 min, Period: 1, Cycle(s): 1989 (Experiment 2), 1978 (Experiment 3)	MKEAALEIVNDR%iTRAQ_8plex_Nterm:Oxidation_M:iTRAQ_8plex_K:::::::::::%sample_0%cmpd_12897
11726	tr|A3IIZ6|A3IIZ6_9CHRO	GEFLSTSQLDALSQMVAESNKR	4	9.9763	1.645e-22	1	759.628	1	iTRAQ_8plex_Nterm:::::::::::::::Oxidation_M::::::iTRAQ_8plex_K::	1.6629	1.6465	0.7073	0.5904	0.5399	0.6826	0.9821	0.5932	File: SARA_CdLD_ITRAQ_HILIC31_02.wiff, Sample: SARA_CdLD_ITRAQ_HILIC31_02 (sample number 1), Elution: 70.506 to 71.528 min, Period: 1, Cycle(s): 2362, 2366, 2377 (Experiment 2)	GEFLSTSQLDALSQMVAESNKR%iTRAQ_8plex_Nterm:::::::::::::::Oxidation_M::::::iTRAQ_8plex_K::%sample_0%cmpd_2983
11726	tr|A3IIZ6|A3IIZ6_9CHRO	ITSNQSTIVTNAAR	2	5.58943	3.987e-07	1	890.472	0	iTRAQ_8plex_Nterm:::::::::::::::	0.199	0.0857	0.2151	0.1776	0.1398	0.2421	0.1021	0.098	File: SARA_CdLD_ITRAQ_HILIC31_02.wiff, Sample: SARA_CdLD_ITRAQ_HILIC31_02 (sample number 1), Elution: 46.861 min, Period: 1, Cycle(s): 1932 (Experiment 3)	ITSNQSTIVTNAAR%iTRAQ_8plex_Nterm:::::::::::::::%sample_0%cmpd_2693
11726	tr|A3IIZ6|A3IIZ6_9CHRO	GEFLSTSQLDALSQMVAESNKR	4	9.09823	8.723e-19	1	755.643	1	iTRAQ_8plex_Nterm:::::::::::::::::::::iTRAQ_8plex_K::	0.3601	0.3854	0.2198	0.1776	0.1109	0.1549	0.4035	0.2059	File: SARA_CdLD_ITRAQ_HILIC29.wiff, Sample: SARA_CdLD_ITRAQ_HILIC29 (sample number 1), Elution: 78.081 min, Period: 1, Cycle(s): 2153 (Experiment 2)	GEFLSTSQLDALSQMVAESNKR%iTRAQ_8plex_Nterm:::::::::::::::::::::iTRAQ_8plex_K::%sample_0%cmpd_688
11726	tr|A3IIZ6|A3IIZ6_9CHRO	GEFLSTSQLDALSQMVAESNKR	3	8.07976	5.192e-15	1	1012.51	1	iTRAQ_8plex_Nterm:::::::::::::::Oxidation_M::::::iTRAQ_8plex_K::	1.2318	1.085	0.5974	0.624	0.376	0.5519	0.9821	0.4903	File: SARA_CdLD_ITRAQ_HILIC29.wiff, Sample: SARA_CdLD_ITRAQ_HILIC29 (sample number 1), Elution: 71.976 min, Period: 1, Cycle(s): 2065 (Experiment 3)	GEFLSTSQLDALSQMVAESNKR%iTRAQ_8plex_Nterm:::::::::::::::Oxidation_M::::::iTRAQ_8plex_K::%sample_0%cmpd_604
11726	tr|A3IIZ6|A3IIZ6_9CHRO	MKEAALEIVNDR	3	7.28484	4.348e-12	1	666.351	1	iTRAQ_8plex_Nterm::iTRAQ_8plex_K:::::::::::	0.1421	0.0809	0.3823	0.264	0.2459	0.3873	0.7828	0.3628	File: SARA_CdLD_ITRAQ_HILIC335.wiff, Sample: SARA_CdLD_ITRAQ_HILIC335 (sample number 1), Elution: 65.387 min, Period: 1, Cycle(s): 2198 (Experiment 2)	MKEAALEIVNDR%iTRAQ_8plex_Nterm::iTRAQ_8plex_K:::::::::::%sample_0%cmpd_13043
11726	tr|A3IIZ6|A3IIZ6_9CHRO	VVSQADAR	2	5.57854	3.153e-07	1	575.319	0	iTRAQ_8plex_Nterm:::::::::	0.09	0.0333	0.0908	0.0576	0.053	0.0387	0.0972	0.0784	File: SARA_CdLD_ITRAQ_HILIC40.wiff, Sample: SARA_CdLD_ITRAQ_HILIC40 (sample number 1), Elution: 84.07 min, Period: 1, Cycle(s): 4583 (Experiment 2)	VVSQADAR%iTRAQ_8plex_Nterm:::::::::%sample_0%cmpd_8782
11726	tr|A3IIZ6|A3IIZ6_9CHRO	GEFLSTSQLDALSQMVAESNKR	4	8.51544	1.411e-16	1	759.628	1	iTRAQ_8plex_Nterm:::::::::::::::Oxidation_M::::::iTRAQ_8plex_K::	1.066	1.123	0.5018	0.624	0.4049	0.426	0.739	0.5001	File: SARA_CdLD_ITRAQ_HILIC305_02.wiff, Sample: SARA_CdLD_ITRAQ_HILIC305_02 (sample number 1), Elution: 69.336 to 70.409 min, Period: 1, Cycle(s): 2090, 2099 (Experiment 2)	GEFLSTSQLDALSQMVAESNKR%iTRAQ_8plex_Nterm:::::::::::::::Oxidation_M::::::iTRAQ_8plex_K::%sample_0%cmpd_10681
11726	tr|A3IIZ6|A3IIZ6_9CHRO	MKEAALEIVNDR	3	5.74825	1.668e-07	1	671.698	1	iTRAQ_8plex_Nterm:Oxidation_M:iTRAQ_8plex_K:::::::::::	0.1279	0.0571	0.2676	0.1248	0.2169	0.2082	0.3987	0.2795	File: SARA_CdLD_ITRAQ_HILIC37_02.wiff, Sample: SARA_CdLD_ITRAQ_HILIC37_02 (sample number 1), Elution: 53.003 min, Period: 1, Cycle(s): 1946 (Experiment 2)	MKEAALEIVNDR%iTRAQ_8plex_Nterm:Oxidation_M:iTRAQ_8plex_K:::::::::::%sample_0%cmpd_8223
11726	tr|A3IIZ6|A3IIZ6_9CHRO	MKEAALEIVNDR	2	6.42798	1.487e-09	1	999.02	1	iTRAQ_8plex_Nterm::iTRAQ_8plex_K:::::::::::	0.18	0.0523	0.2915	0.2448	0.2314	0.2566	0.5883	0.3383	File: SARA_CdLD_ITRAQ_HILIC335.wiff, Sample: SARA_CdLD_ITRAQ_HILIC335 (sample number 1), Elution: 64.127 min, Period: 1, Cycle(s): 2172 (Experiment 2)	MKEAALEIVNDR%iTRAQ_8plex_Nterm::iTRAQ_8plex_K:::::::::::%sample_0%cmpd_13027
11726	tr|A3IIZ6|A3IIZ6_9CHRO	GEFLSTSQLDALSQMVAESNKR	4	8.38748	4.719e-16	1	755.63	1	iTRAQ_8plex_Nterm:::::::::::::::::::::iTRAQ_8plex_K::	0.0805	0.2855	0.0621	0.1248	0.0964	0.2082	0.1847	0.1569	File: SARA_CdLD_ITRAQ_HILIC29.wiff, Sample: SARA_CdLD_ITRAQ_HILIC29 (sample number 1), Elution: 79.138 min, Period: 1, Cycle(s): 2179 (Experiment 2)	GEFLSTSQLDALSQMVAESNKR%iTRAQ_8plex_Nterm:::::::::::::::::::::iTRAQ_8plex_K::%sample_0%cmpd_698
11726	tr|A3IIZ6|A3IIZ6_9CHRO	MKEAALEIVNDR	3	6.28148	4.528e-09	1	666.363	1	iTRAQ_8plex_Nterm::iTRAQ_8plex_K:::::::::::	0.1279	0.0476	0.1243	0.096	0.1109	0.1114	0.2431	0.0784	File: SARA_CdLD_ITRAQ_HILIC34_02.wiff, Sample: SARA_CdLD_ITRAQ_HILIC34_02 (sample number 1), Elution: 64.425 min, Period: 1, Cycle(s): 2288 (Experiment 2)	MKEAALEIVNDR%iTRAQ_8plex_Nterm::iTRAQ_8plex_K:::::::::::%sample_0%cmpd_5764
11726	tr|A3IIZ6|A3IIZ6_9CHRO	MKEAALEIVNDR	3	7.03347	2.72e-11	1	666.351	1	iTRAQ_8plex_Nterm::iTRAQ_8plex_K:::::::::::	0.0711	0.0333	0.2533	0.12	0.1446	0.1985	0.4084	0.1961	File: SARA_CdLD_ITRAQ_HILIC335_02.wiff, Sample: SARA_CdLD_ITRAQ_HILIC335_02 (sample number 1), Elution: 65.17 min, Period: 1, Cycle(s): 2572 (Experiment 2)	MKEAALEIVNDR%iTRAQ_8plex_Nterm::iTRAQ_8plex_K:::::::::::%sample_0%cmpd_13446
11726	tr|A3IIZ6|A3IIZ6_9CHRO	MKEAALEIVNDR	3	6.17862	8.73e-09	1	666.363	1	iTRAQ_8plex_Nterm::iTRAQ_8plex_K:::::::::::	0.1184	0.0904	0.129	0.1536	0.1205	0.0678	0.4133	0.1765	File: SARA_CdLD_ITRAQ_HILIC34_02.wiff, Sample: SARA_CdLD_ITRAQ_HILIC34_02 (sample number 1), Elution: 65.43 min, Period: 1, Cycle(s): 2341 (Experiment 2)	MKEAALEIVNDR%iTRAQ_8plex_Nterm::iTRAQ_8plex_K:::::::::::%sample_0%cmpd_5766
11726	tr|A3IIZ6|A3IIZ6_9CHRO	MKEAALEIVNDR	2	5.87641	4.822e-08	1	999.02	1	iTRAQ_8plex_Nterm::iTRAQ_8plex_K:::::::::::	0.1137	0.0904	0.2533	0.096	0.1591	0.1356	0.4181	0.2157	File: SARA_CdLD_ITRAQ_HILIC335.wiff, Sample: SARA_CdLD_ITRAQ_HILIC335 (sample number 1), Elution: 65.132 min, Period: 1, Cycle(s): 2192 (Experiment 2)	MKEAALEIVNDR%iTRAQ_8plex_Nterm::iTRAQ_8plex_K:::::::::::%sample_0%cmpd_13040
11726	tr|A3IIZ6|A3IIZ6_9CHRO	MKEAALEIVNDR	3	5.21746	2.449e-06	1	666.374	1	iTRAQ_8plex_Nterm::iTRAQ_8plex_K:::::::::::	0.0426	0.0333	0.0382	0.0336	0.0675		0.1264	0.0588	File: SARA_CdLD_ITRAQ_HILIC33.wiff, Sample: SARA_CdLD_ITRAQ_HILIC33 (sample number 1), Elution: 64.679 min, Period: 1, Cycle(s): 2342 (Experiment 2)	MKEAALEIVNDR%iTRAQ_8plex_Nterm::iTRAQ_8plex_K:::::::::::%sample_0%cmpd_4333
11726	tr|A3IIZ6|A3IIZ6_9CHRO	GEFLSTSQLDALSQMVAESNKR	4	5.87073	3.688e-08	1	759.628	1	iTRAQ_8plex_Nterm:::::::::::::::Oxidation_M::::::iTRAQ_8plex_K::	0.2132	0.2237	0.1338	0.144	0.1494	0.1017	0.1313	0.0784	File: SARA_CdLD_ITRAQ_HILIC295.wiff, Sample: SARA_CdLD_ITRAQ_HILIC295 (sample number 1), Elution: 73.05 min, Period: 1, Cycle(s): 2087 (Experiment 2)	GEFLSTSQLDALSQMVAESNKR%iTRAQ_8plex_Nterm:::::::::::::::Oxidation_M::::::iTRAQ_8plex_K::%sample_0%cmpd_9415
11726	tr|A3IIZ6|A3IIZ6_9CHRO	GEFLSTSQLDALSQMVAESNKR	4	6.34283	1.918e-09	1	759.64	1	iTRAQ_8plex_Nterm:::::::::::::::Oxidation_M::::::iTRAQ_8plex_K::	0.0663	0.1808	0.0621	0.0336	0.0337	0.0242	0.0632	0.0147	File: SARA_CdLD_ITRAQ_HILIC31.wiff, Sample: SARA_CdLD_ITRAQ_HILIC31 (sample number 1), Elution: 72.418 min, Period: 1, Cycle(s): 2438 (Experiment 2)	GEFLSTSQLDALSQMVAESNKR%iTRAQ_8plex_Nterm:::::::::::::::Oxidation_M::::::iTRAQ_8plex_K::%sample_0%cmpd_2417
11726	tr|A3IIZ6|A3IIZ6_9CHRO	GEFLSTSQLDALSQMVAESNKR	4	5.84876	4.705e-08	1	755.63	1	iTRAQ_8plex_Nterm:::::::::::::::::::::iTRAQ_8plex_K::	0.1658	0.1285	0.1243	0.1296	0.0579	0.0678	0.0778	0.0588	File: SARA_CdLD_ITRAQ_HILIC295.wiff, Sample: SARA_CdLD_ITRAQ_HILIC295 (sample number 1), Elution: 81.728 min, Period: 1, Cycle(s): 2233 (Experiment 2)	GEFLSTSQLDALSQMVAESNKR%iTRAQ_8plex_Nterm:::::::::::::::::::::iTRAQ_8plex_K::%sample_0%cmpd_9520
11726	tr|A3IVG2|A3IVG2_9CHRO	AQTPQEVLK	2	6.835	1.107e-10	1	811.447	0	iTRAQ_8plex_Nterm:::::::::iTRAQ_8plex_K:	0.4974	0.5282	3.4124	2.472	6.3924	5.1511	1.1768	0.8236	File: SARA_CdLD_ITRAQ_HILIC305_02.wiff, Sample: SARA_CdLD_ITRAQ_HILIC305_02 (sample number 1), Elution: 43.135 min, Period: 1, Cycle(s): 1854 (Experiment 2)	AQTPQEVLK%iTRAQ_8plex_Nterm:::::::::iTRAQ_8plex_K:%sample_0%cmpd_10319
11726	tr|A3IVG2|A3IVG2_9CHRO	AQTPQEVLK	3	7.80247	8.196e-14	1	541.304	0	iTRAQ_8plex_Nterm:::::::::iTRAQ_8plex_K:	0.09	0.0286	0.7408	0.3456	0.6942	0.6826	0.1799	0.1618	File: SARA_CdLD_ITRAQ_HILIC305.wiff, Sample: SARA_CdLD_ITRAQ_HILIC305 (sample number 1), Elution: 44.358 to 46.844 min, Period: 1, Cycle(s): 1908, 1917 (Experiment 2), 1928 (Experiment 3)	AQTPQEVLK%iTRAQ_8plex_Nterm:::::::::iTRAQ_8plex_K:%sample_0%cmpd_9794
11726	tr|A3IVG2|A3IVG2_9CHRO	AQTPQEVLK	2	6.20205	7.524e-09	1	811.447	0	iTRAQ_8plex_Nterm:::::::::iTRAQ_8plex_K:	0.4738	0.4187	2.5378	1.8864	4.8353	3.8392	0.7633	0.6324	File: SARA_CdLD_ITRAQ_HILIC305.wiff, Sample: SARA_CdLD_ITRAQ_HILIC305 (sample number 1), Elution: 44.477 min, Period: 1, Cycle(s): 1909 (Experiment 2)	AQTPQEVLK%iTRAQ_8plex_Nterm:::::::::iTRAQ_8plex_K:%sample_0%cmpd_9764
11726	tr|A3IVG2|A3IVG2_9CHRO	AQTPQEVLK	3	7.37784	2.172e-12	1	541.304	0	iTRAQ_8plex_Nterm:::::::::iTRAQ_8plex_K:	0.1042	0.0999	1.2043	0.4944	1.0027	0.9301		0.201	File: SARA_CdLD_ITRAQ_HILIC305_02.wiff, Sample: SARA_CdLD_ITRAQ_HILIC305_02 (sample number 1), Elution: 43.016 to 45.502 min, Period: 1, Cycle(s): 1853, 1862 (Experiment 2), 1873 (Experiment 3)	AQTPQEVLK%iTRAQ_8plex_Nterm:::::::::iTRAQ_8plex_K:%sample_0%cmpd_10349
11726	tr|A3IVG2|A3IVG2_9CHRO	RLVPGFEAPVNLAYSQGNR	3	10.5452	8.017e-25	1	798.064	1	iTRAQ_8plex_Nterm::::::::::::::::::::	0.0095	0.0095	0.0191	0.0144	0.0241	0.0436	0.0583	0.0196	File: SARA_CdLD_ITRAQ_HILIC305_02.wiff, Sample: SARA_CdLD_ITRAQ_HILIC305_02 (sample number 1), Elution: 63.377 min, Period: 1, Cycle(s): 2026 (Experiment 3)	RLVPGFEAPVNLAYSQGNR%iTRAQ_8plex_Nterm::::::::::::::::::::%sample_0%cmpd_10592
11726	tr|A3IVG2|A3IVG2_9CHRO	AQTPQEVLK	2	6.42993	1.723e-09	1	811.459	0	iTRAQ_8plex_Nterm:::::::::iTRAQ_8plex_K:	0.0616	0.0619	0.4158	0.2832	0.7906	0.6342	0.1215	0.0931	File: SARA_CdLD_ITRAQ_HILIC31_02.wiff, Sample: SARA_CdLD_ITRAQ_HILIC31_02 (sample number 1), Elution: 44.546 min, Period: 1, Cycle(s): 1913 (Experiment 2)	AQTPQEVLK%iTRAQ_8plex_Nterm:::::::::iTRAQ_8plex_K:%sample_0%cmpd_2662
11726	tr|A3IVG2|A3IVG2_9CHRO	RLVPGFEAPVNLAYSQGNR	3	9.56301	1.773e-20	1	798.077	1	iTRAQ_8plex_Nterm::::::::::::::::::::	0.0189	0.0095	0.0478	0.0144	0.0579	0.0629	0.0486	0.0196	File: SARA_CdLD_ITRAQ_HILIC305.wiff, Sample: SARA_CdLD_ITRAQ_HILIC305 (sample number 1), Elution: 64.092 min, Period: 1, Cycle(s): 2142 (Experiment 2)	RLVPGFEAPVNLAYSQGNR%iTRAQ_8plex_Nterm::::::::::::::::::::%sample_0%cmpd_10014
11726	tr|A3IVG2|A3IVG2_9CHRO	FDQTENK	2	5.13671	4.893e-06	1	745.391	0	iTRAQ_8plex_Nterm:::::::iTRAQ_8plex_K:	0.5117	0.2332	2.9298	1.9825	5.6211	5.0592	1.3419	0.9168	File: SARA_CdLD_ITRAQ_HILIC31.wiff, Sample: SARA_CdLD_ITRAQ_HILIC31 (sample number 1), Elution: 39.847 min, Period: 1, Cycle(s): 1958 (Experiment 2)	FDQTENK%iTRAQ_8plex_Nterm:::::::iTRAQ_8plex_K:%sample_0%cmpd_2017
11726	tr|A3IVG2|A3IVG2_9CHRO	FDQTENK	2	5.05215	7.645e-06	1	745.379	0	iTRAQ_8plex_Nterm:::::::iTRAQ_8plex_K:	0.398	0.2141	2.815	1.7905	5.6211	6.2449		0.9511	File: SARA_CdLD_ITRAQ_HILIC31_02.wiff, Sample: SARA_CdLD_ITRAQ_HILIC31_02 (sample number 1), Elution: 38.809 min, Period: 1, Cycle(s): 1864 (Experiment 3)	FDQTENK%iTRAQ_8plex_Nterm:::::::iTRAQ_8plex_K:%sample_0%cmpd_2584
11726	tr|A3IVG2|A3IVG2_9CHRO	RLVPGFEAPVNLAYSQGNR	3	9.09015	1.582e-18	1	798.089	1	iTRAQ_8plex_Nterm::::::::::::::::::::	0.0332	0.0048	0.0812		0.0627	0.0678	0.0389	0.0147	File: SARA_CdLD_ITRAQ_HILIC31.wiff, Sample: SARA_CdLD_ITRAQ_HILIC31 (sample number 1), Elution: 65.095 min, Period: 1, Cycle(s): 2256 (Experiment 3)	RLVPGFEAPVNLAYSQGNR%iTRAQ_8plex_Nterm::::::::::::::::::::%sample_0%cmpd_2346
11726	tr|A3IVG2|A3IVG2_9CHRO	AQTPQEVLK	2	6.37599	2.454e-09	1	811.472	0	iTRAQ_8plex_Nterm:::::::::iTRAQ_8plex_K:	0.0521	0.119	0.6118	0.3696	0.9545	0.8521	0.2042	0.1863	File: SARA_CdLD_ITRAQ_HILIC31.wiff, Sample: SARA_CdLD_ITRAQ_HILIC31 (sample number 1), Elution: 45.43 min, Period: 1, Cycle(s): 2004 (Experiment 3)	AQTPQEVLK%iTRAQ_8plex_Nterm:::::::::iTRAQ_8plex_K:%sample_0%cmpd_2093
11726	tr|A3IVG2|A3IVG2_9CHRO	AQTPQEVLK	3	6.97606	4.098e-11	1	541.325	0	iTRAQ_8plex_Nterm:::::::::iTRAQ_8plex_K:	0.0284	0.0619	0.1959	0.1104	0.3278	0.2372	0.0729	0.0294	File: SARA_CdLD_ITRAQ_HILIC31.wiff, Sample: SARA_CdLD_ITRAQ_HILIC31 (sample number 1), Elution: 45.209 to 46.281 min, Period: 1, Cycle(s): 2003, 2012 (Experiment 2)	AQTPQEVLK%iTRAQ_8plex_Nterm:::::::::iTRAQ_8plex_K:%sample_0%cmpd_2107
11726	tr|A3IVG2|A3IVG2_9CHRO	AQTPQEVLK	3	6.8728	8.499e-11	1	541.315	0	iTRAQ_8plex_Nterm:::::::::iTRAQ_8plex_K:	0.0332	0.0143	0.0908	0.048	0.1543	0.0726	0.0243	0.0049	File: SARA_CdLD_ITRAQ_HILIC31_02.wiff, Sample: SARA_CdLD_ITRAQ_HILIC31_02 (sample number 1), Elution: 44.427 to 45.499 min, Period: 1, Cycle(s): 1912, 1921 (Experiment 2)	AQTPQEVLK%iTRAQ_8plex_Nterm:::::::::iTRAQ_8plex_K:%sample_0%cmpd_2675
11726	tr|A3IVG2|A3IVG2_9CHRO	RLVPGFEAPVNLAYSQGNR	3	8.61351	1.098e-16	1	798.077	1	iTRAQ_8plex_Nterm::::::::::::::::::::			0.0191	0.024	0.0434		0.0146	0.0049	File: SARA_CdLD_ITRAQ_HILIC31_02.wiff, Sample: SARA_CdLD_ITRAQ_HILIC31_02 (sample number 1), Elution: 64.407 min, Period: 1, Cycle(s): 2175 (Experiment 2)	RLVPGFEAPVNLAYSQGNR%iTRAQ_8plex_Nterm::::::::::::::::::::%sample_0%cmpd_2921
11726	tr|A3IVG2|A3IVG2_9CHRO	FDQTENKGYYYVDSVEGR	3	9.63425	4.298e-21	1	926.766	1	iTRAQ_8plex_Nterm:::::::iTRAQ_8plex_K::::::::::::	0.2274	0.1999	0.8699	0.7536	0.9304	1.0699	0.4716	0.4363	File: SARA_CdLD_ITRAQ_HILIC295.wiff, Sample: SARA_CdLD_ITRAQ_HILIC295 (sample number 1), Elution: 61.886 min, Period: 1, Cycle(s): 1993 (Experiment 2)	FDQTENKGYYYVDSVEGR%iTRAQ_8plex_Nterm:::::::iTRAQ_8plex_K::::::::::::%sample_0%cmpd_9260
11726	tr|A3IVG2|A3IVG2_9CHRO	GYYYVDSVEGR	2	7.9854	1.191e-14	1	806.366	0	iTRAQ_8plex_Nterm::::::::::::	0.0284	0.0143	0.1673	0.1488	0.3085	0.3002	0.034	0.0098	File: SARA_CdLD_ITRAQ_HILIC315_02.wiff, Sample: SARA_CdLD_ITRAQ_HILIC315_02 (sample number 1), Elution: 54.946 min, Period: 1, Cycle(s): 2068 (Experiment 3)	GYYYVDSVEGR%iTRAQ_8plex_Nterm::::::::::::%sample_0%cmpd_11530
11726	tr|A3IVG2|A3IVG2_9CHRO	GYYYVDSVEGR	2	6.87784	7.292e-11	1	806.379	0	iTRAQ_8plex_Nterm::::::::::::	0.0142		0.0526	0.0288	0.1687	0.1452	0.0389	0.0098	File: SARA_CdLD_ITRAQ_HILIC315.wiff, Sample: SARA_CdLD_ITRAQ_HILIC315 (sample number 1), Elution: 55.015 min, Period: 1, Cycle(s): 2051 (Experiment 2)	GYYYVDSVEGR%iTRAQ_8plex_Nterm::::::::::::%sample_0%cmpd_11064
11726	tr|A3IVG2|A3IVG2_9CHRO	AQTPQEVLK	3	5.26636	1.879e-06	1	541.315	0	iTRAQ_8plex_Nterm:::::::::iTRAQ_8plex_K:	0.0237	0.0143	0.043	0.0288	0.0916	0.029	0.0486	0.0147	File: SARA_CdLD_ITRAQ_HILIC30_02.wiff, Sample: SARA_CdLD_ITRAQ_HILIC30_02 (sample number 1), Elution: 44.968 to 45.939 min, Period: 1, Cycle(s): 1962 (Experiment 2), 1953 (Experiment 3)	AQTPQEVLK%iTRAQ_8plex_Nterm:::::::::iTRAQ_8plex_K:%sample_0%cmpd_1569
11726	tr|A3IVG2|A3IVG2_9CHRO	FDQTENK	3	5.01253	9.401e-06	1	497.258	0	iTRAQ_8plex_Nterm:::::::iTRAQ_8plex_K:			0.0382	0.0288	0.082	0.0678	0.034	0.0147	File: SARA_CdLD_ITRAQ_HILIC305_02.wiff, Sample: SARA_CdLD_ITRAQ_HILIC305_02 (sample number 1), Elution: 37.517 min, Period: 1, Cycle(s): 1806 (Experiment 3)	FDQTENK%iTRAQ_8plex_Nterm:::::::iTRAQ_8plex_K:%sample_0%cmpd_10244
11726	tr|A3IVG2|A3IVG2_9CHRO	EEEGGNLGYKPGYK	3	6.37606	2.726e-09	1	818.428	0	iTRAQ_8plex_Nterm::::::::::iTRAQ_8plex_K::::iTRAQ_8plex_K:		0.0143	0.1434	0.1584	0.8436	0.4746		0.0588	File: SARA_CdLD_ITRAQ_HILIC36_02.wiff, Sample: SARA_CdLD_ITRAQ_HILIC36_02 (sample number 1), Elution: 45.757 min, Period: 1, Cycle(s): 1864 (Experiment 3)	EEEGGNLGYKPGYK%iTRAQ_8plex_Nterm::::::::::iTRAQ_8plex_K::::iTRAQ_8plex_K:%sample_0%cmpd_7312
11726	tr|A3ITK2|A3ITK2_9CHRO	SIVNADAEAR	2	7.60216	3.786e-13	1	675.351	0	iTRAQ_8plex_Nterm:::::::::::	168.138	117.512	152.891	137.801	116.912	134.446	188.299	151.352	File: SARA_CdLD_ITRAQ_HILIC295.wiff, Sample: SARA_CdLD_ITRAQ_HILIC295 (sample number 1), Elution: 36.572 to 40.75 min, Period: 1, Cycle(s): 1783, 1785, 1794, 1798, 1806 (Experiment 2), 1780, 1815 (Experiment 3)	SIVNADAEAR%iTRAQ_8plex_Nterm:::::::::::%sample_0%cmpd_8970
11726	tr|A3ITK2|A3ITK2_9CHRO	SIVNADAEAR	2	7.78286	9.217e-14	1	675.362	0	iTRAQ_8plex_Nterm:::::::::::	59.0581	41.0414	53.4796	48.3024	39.4147	46.4424	67.4863	52.159	File: SARA_CdLD_ITRAQ_HILIC30.wiff, Sample: SARA_CdLD_ITRAQ_HILIC30 (sample number 1), Elution: 40.603 to 45.012 min, Period: 1, Cycle(s): 1990, 1999, 2008 (Experiment 2), 1981, 2018 (Experiment 3)	SIVNADAEAR%iTRAQ_8plex_Nterm:::::::::::%sample_0%cmpd_955
11726	tr|A3ITK2|A3ITK2_9CHRO	SIVNADAEAR	2	7.95729	2.286e-14	1	675.362	0	iTRAQ_8plex_Nterm:::::::::::	45.3337	29.5167	39.8781	34.6082	27.9509	34.1407	52.444	37.2355	File: SARA_CdLD_ITRAQ_HILIC30_02.wiff, Sample: SARA_CdLD_ITRAQ_HILIC30_02 (sample number 1), Elution: 39.01 to 42.125 min, Period: 1, Cycle(s): 1912, 1921, 1930 (Experiment 2), 1903 (Experiment 3)	SIVNADAEAR%iTRAQ_8plex_Nterm:::::::::::%sample_0%cmpd_1516
11726	tr|A3ITK2|A3ITK2_9CHRO	SIVNADAEAR	2	6.9661	4.236e-11	1	675.362	0	iTRAQ_8plex_Nterm:::::::::::	0.957	0.6472	0.889	0.816	0.6508	0.6778	1.0356	0.8334	File: SARA_CdLD_ITRAQ_HILIC29.wiff, Sample: SARA_CdLD_ITRAQ_HILIC29 (sample number 1), Elution: 36.957 min, Period: 1, Cycle(s): 1769 (Experiment 3)	SIVNADAEAR%iTRAQ_8plex_Nterm:::::::::::%sample_0%cmpd_103
11726	tr|A3ITK2|A3ITK2_9CHRO	QAGDRLFQK	2	5.05533	8.593e-06	1	835.968	1	iTRAQ_8plex_Nterm:::::::::iTRAQ_8plex_K:	1.3786	1.4954		0.36	0.1832	0.1113	0.4181	0.3481	File: SARA_CdLD_ITRAQ_HILIC37_02.wiff, Sample: SARA_CdLD_ITRAQ_HILIC37_02 (sample number 1), Elution: 44.122 min, Period: 1, Cycle(s): 1836 (Experiment 2)	QAGDRLFQK%iTRAQ_8plex_Nterm:::::::::iTRAQ_8plex_K:%sample_0%cmpd_8103
11726	tr|A3ITK2|A3ITK2_9CHRO	SIVNADAEAR	3	6.53691	8.478e-10	1	450.569	0	iTRAQ_8plex_Nterm:::::::::::	0.0711		0.0765	0.0144	0.0386	0.0581	0.0194	0.0343	File: SARA_CdLD_ITRAQ_HILIC295.wiff, Sample: SARA_CdLD_ITRAQ_HILIC295 (sample number 1), Elution: 36.708 to 37.783 min, Period: 1, Cycle(s): 1782, 1791 (Experiment 2)	SIVNADAEAR%iTRAQ_8plex_Nterm:::::::::::%sample_0%cmpd_8926
11726	tr|A3ITK2|A3ITK2_9CHRO	YLSPGELDR	2	6.35842	3.975e-09	1	677.344	0	iTRAQ_8plex_Nterm::::::::::	0.2985	0.0619	0.3489	0.24	0.2314	0.2614	0.5397	0.4657	File: SARA_CdLD_ITRAQ_HILIC33_02.wiff, Sample: SARA_CdLD_ITRAQ_HILIC33_02 (sample number 1), Elution: 52.837 to 54.131 min, Period: 1, Cycle(s): 1986 (Experiment 2), 1996 (Experiment 3)	YLSPGELDR%iTRAQ_8plex_Nterm::::::::::%sample_0%cmpd_4705
11726	tr|A3ITK2|A3ITK2_9CHRO	YLSPGELDR	2	5.66663	2.986e-07	1	677.355	0	iTRAQ_8plex_Nterm::::::::::	0.3506	0.1523	0.2485	0.2976	0.27	0.3244	0.5494	0.4609	File: SARA_CdLD_ITRAQ_HILIC33.wiff, Sample: SARA_CdLD_ITRAQ_HILIC33 (sample number 1), Elution: 53.587 to 54.66 min, Period: 1, Cycle(s): 2045, 2054 (Experiment 2)	YLSPGELDR%iTRAQ_8plex_Nterm::::::::::%sample_0%cmpd_4243
11726	tr|A3ITK2|A3ITK2_9CHRO	SLGTPIEAVAQSVR	2	6.73415	2.473e-10	1	866.457	0	iTRAQ_8plex_Nterm:::::::::::::::	0.0616		0.1482	0.0624	0.0434	0.0775	0.1653	0.1128	File: SARA_CdLD_ITRAQ_HILIC315_02.wiff, Sample: SARA_CdLD_ITRAQ_HILIC315_02 (sample number 1), Elution: 66.715 min, Period: 1, Cycle(s): 2426 (Experiment 2)	SLGTPIEAVAQSVR%iTRAQ_8plex_Nterm:::::::::::::::%sample_0%cmpd_11636
11726	tr|A3ITK2|A3ITK2_9CHRO	EMYKSLGTPIEAVAQSVR	3	8.48788	2.631e-16	1	863.129	1	iTRAQ_8plex_Nterm::::iTRAQ_8plex_K:::::::::::::::	0.398	0.257	0.1721	0.1728	0.1639	0.0726	0.1993	0.25	File: SARA_CdLD_ITRAQ_HILIC29.wiff, Sample: SARA_CdLD_ITRAQ_HILIC29 (sample number 1), Elution: 72.112 min, Period: 1, Cycle(s): 2067 (Experiment 2)	EMYKSLGTPIEAVAQSVR%iTRAQ_8plex_Nterm::::iTRAQ_8plex_K:::::::::::::::%sample_0%cmpd_609
11726	tr|A3ITK2|A3ITK2_9CHRO	IKAFVTGGAAR	2	6.21971	6.973e-09	1	850.001	1	iTRAQ_8plex_Nterm::iTRAQ_8plex_K::::::::::	0.27	0.2427	0.2007	0.1008	0.0723	0.0484	0.2431	0.1177	File: SARA_CdLD_ITRAQ_HILIC355_02.wiff, Sample: SARA_CdLD_ITRAQ_HILIC355_02 (sample number 1), Elution: 56.74 min, Period: 1, Cycle(s): 1945 (Experiment 3)	IKAFVTGGAAR%iTRAQ_8plex_Nterm::iTRAQ_8plex_K::::::::::%sample_0%cmpd_15124
11726	tr|A3ITK2|A3ITK2_9CHRO	SIVNADAEAR	3	6.67612	3.312e-10	1	450.578	0	iTRAQ_8plex_Nterm:::::::::::	0.0142		0.0287	0.0144		0.0194	0.0049		File: SARA_CdLD_ITRAQ_HILIC29.wiff, Sample: SARA_CdLD_ITRAQ_HILIC29 (sample number 1), Elution: 37.792 min, Period: 1, Cycle(s): 1776 (Experiment 3)	SIVNADAEAR%iTRAQ_8plex_Nterm:::::::::::%sample_0%cmpd_116
11726	tr|A3ITK2|A3ITK2_9CHRO	SIVNADAEAR	2	5.08769	4.712e-06	1	675.351	0	iTRAQ_8plex_Nterm:::::::::::	0.109	0.0857	0.1338	0.0816	0.0916	0.1356	0.2625	0.0883	File: SARA_CdLD_ITRAQ_HILIC30_02.wiff, Sample: SARA_CdLD_ITRAQ_HILIC30_02 (sample number 1), Elution: 43.555 min, Period: 1, Cycle(s): 1942 (Experiment 2)	SIVNADAEAR%iTRAQ_8plex_Nterm:::::::::::%sample_0%cmpd_1537
11726	tr|A3ITK2|A3ITK2_9CHRO	SLGTPIEAVAQSVR	2	5.48923	6.056e-07	1	866.457	0	iTRAQ_8plex_Nterm:::::::::::::::	0.0948	0.0476	0.1482	0.1248	0.053	0.1307	0.0972	0.1275	File: SARA_CdLD_ITRAQ_HILIC315.wiff, Sample: SARA_CdLD_ITRAQ_HILIC315 (sample number 1), Elution: 66.496 min, Period: 1, Cycle(s): 2413 (Experiment 2)	SLGTPIEAVAQSVR%iTRAQ_8plex_Nterm:::::::::::::::%sample_0%cmpd_11163
11726	tr|A3ITK2|A3ITK2_9CHRO	YLSPGELDR	2	5.42162	1.152e-06	1	677.344	0	iTRAQ_8plex_Nterm::::::::::	0.0426	0.019	0.129	0.0768	0.0627	0.1065	0.175	0.0882	File: SARA_CdLD_ITRAQ_HILIC315.wiff, Sample: SARA_CdLD_ITRAQ_HILIC315 (sample number 1), Elution: 53.738 min, Period: 1, Cycle(s): 2033 (Experiment 3)	YLSPGELDR%iTRAQ_8plex_Nterm::::::::::%sample_0%cmpd_11043
11726	tr|A3ITK2|A3ITK2_9CHRO	YLSPGELDR	2	5.07163	7.691e-06	1	677.344	0	iTRAQ_8plex_Nterm::::::::::	0.1753	0.0428	0.1386	0.096	0.0723	0.3098	0.3646	0.2402	File: SARA_CdLD_ITRAQ_HILIC325.wiff, Sample: SARA_CdLD_ITRAQ_HILIC325 (sample number 1), Elution: 43.729 min, Period: 1, Cycle(s): 1886 (Experiment 2)	YLSPGELDR%iTRAQ_8plex_Nterm::::::::::%sample_0%cmpd_11870
11726	tr|A3ITK2|A3ITK2_9CHRO	IKAFVTGGAAR	2	5.67179	1.978e-07	1	850.001	1	iTRAQ_8plex_Nterm::iTRAQ_8plex_K::::::::::	0.3032	0.2617	0.1673	0.1248	0.1253	0.0775	0.2285	0.1961	File: SARA_CdLD_ITRAQ_HILIC365_02.wiff, Sample: SARA_CdLD_ITRAQ_HILIC365_02 (sample number 1), Elution: 57.745 min, Period: 1, Cycle(s): 2007 (Experiment 2)	IKAFVTGGAAR%iTRAQ_8plex_Nterm::iTRAQ_8plex_K::::::::::%sample_0%cmpd_15958
11726	tr|A3ITK2|A3ITK2_9CHRO	IKAFVTGGAAR	3	6.33394	3.704e-09	1	567.005	1	iTRAQ_8plex_Nterm::iTRAQ_8plex_K::::::::::	0.2653	0.2474	0.129	0.0816	0.0482	0.0629	0.1556	0.1079	File: SARA_CdLD_ITRAQ_HILIC365_02.wiff, Sample: SARA_CdLD_ITRAQ_HILIC365_02 (sample number 1), Elution: 58.495 min, Period: 1, Cycle(s): 2039 (Experiment 2)	IKAFVTGGAAR%iTRAQ_8plex_Nterm::iTRAQ_8plex_K::::::::::%sample_0%cmpd_15962
11726	tr|A3ITK2|A3ITK2_9CHRO	IKAFVTGGAAR	3	5.75983	1.305e-07	1	567.015	1	iTRAQ_8plex_Nterm::iTRAQ_8plex_K::::::::::	0.0663	0.138	0.1243	0.12	0.082	0.0726	0.0826	0.0833	File: SARA_CdLD_ITRAQ_HILIC35_02.wiff, Sample: SARA_CdLD_ITRAQ_HILIC35_02 (sample number 1), Elution: 56.67 min, Period: 1, Cycle(s): 1977 (Experiment 2)	IKAFVTGGAAR%iTRAQ_8plex_Nterm::iTRAQ_8plex_K::::::::::%sample_0%cmpd_6574
11726	tr|A3ITK2|A3ITK2_9CHRO	YLSPGELDR	2	5.18048	4.316e-06	1	677.344	0	iTRAQ_8plex_Nterm::::::::::	0.0995	0.0238	0.0478	0.0336	0.0337	0.1017	0.0972	0.0833	File: SARA_CdLD_ITRAQ_HILIC315_02.wiff, Sample: SARA_CdLD_ITRAQ_HILIC315_02 (sample number 1), Elution: 53.43 min, Period: 1, Cycle(s): 2027 (Experiment 3)	YLSPGELDR%iTRAQ_8plex_Nterm::::::::::%sample_0%cmpd_11514
11726	tr|A3ITK2|A3ITK2_9CHRO	IKAFVTGGAAR	2	5.33706	1.323e-06	1	850.001	1	iTRAQ_8plex_Nterm::iTRAQ_8plex_K::::::::::	0.2369	0.1332	0.0813	0.0768	0.053	0.0291	0.1361	0.1128	File: SARA_CdLD_ITRAQ_HILIC365.wiff, Sample: SARA_CdLD_ITRAQ_HILIC365 (sample number 1), Elution: 55.648 min, Period: 1, Cycle(s): 2226 (Experiment 2)	IKAFVTGGAAR%iTRAQ_8plex_Nterm::iTRAQ_8plex_K::::::::::%sample_0%cmpd_15533
11726	tr|A3ITK2|A3ITK2_9CHRO	IKAFVTGGAAR	3	5.40986	9.777e-07	1	567.005	1	iTRAQ_8plex_Nterm::iTRAQ_8plex_K::::::::::	0.1374	0.0952	0.0669	0.048	0.0337	0.0726	0.0486	0.0686	File: SARA_CdLD_ITRAQ_HILIC36_02.wiff, Sample: SARA_CdLD_ITRAQ_HILIC36_02 (sample number 1), Elution: 59.089 min, Period: 1, Cycle(s): 2008 (Experiment 2)	IKAFVTGGAAR%iTRAQ_8plex_Nterm::iTRAQ_8plex_K::::::::::%sample_0%cmpd_7493
11726	tr|A3ITK2|A3ITK2_9CHRO	SIVTKSIVNADAEAR	3	5.52341	5.652e-07	1	728.077	1	iTRAQ_8plex_Nterm:::::iTRAQ_8plex_K:::::::::::	0.1848	0.0761	0.0621	0.1104	0.1109	0.0436	0.1896	0.1177	File: SARA_CdLD_ITRAQ_HILIC35_02.wiff, Sample: SARA_CdLD_ITRAQ_HILIC35_02 (sample number 1), Elution: 53.485 min, Period: 1, Cycle(s): 1922 (Experiment 2)	SIVTKSIVNADAEAR%iTRAQ_8plex_Nterm:::::iTRAQ_8plex_K:::::::::::%sample_0%cmpd_6535
11726	tr|A3IIS2|A3IIS2_9CHRO	VGSAAQTK	2	6.26916	5.808e-09	1	685.39	0	iTRAQ_8plex_Nterm::::::::iTRAQ_8plex_K:	0.0758	0.0666	0.2151	0.1872	0.2893	0.3825	0.2625	0.1863	File: SARA_CdLD_ITRAQ_HILIC33_02.wiff, Sample: SARA_CdLD_ITRAQ_HILIC33_02 (sample number 1), Elution: 33.394 min, Period: 1, Cycle(s): 1783 (Experiment 2)	VGSAAQTK%iTRAQ_8plex_Nterm::::::::iTRAQ_8plex_K:%sample_0%cmpd_4431
11726	tr|A3IIS2|A3IIS2_9CHRO	EAISEYK	2	6.0791	2.478e-08	1	724.392	0	iTRAQ_8plex_Nterm:::::::iTRAQ_8plex_K:	1.9708	1.0612	4.9705	4.1953	9.55	7.17	3.9287	3.0298	File: SARA_CdLD_ITRAQ_HILIC29.wiff, Sample: SARA_CdLD_ITRAQ_HILIC29 (sample number 1), Elution: 43.517 min, Period: 1, Cycle(s): 1824 (Experiment 3)	EAISEYK%iTRAQ_8plex_Nterm:::::::iTRAQ_8plex_K:%sample_0%cmpd_203
11726	tr|A3IIS2|A3IIS2_9CHRO	EAISEYK	2	5.84334	1.049e-07	1	724.392	0	iTRAQ_8plex_Nterm:::::::iTRAQ_8plex_K:	2.3214	1.7179	6.2991	5.1169	12.0712	8.6901	4.3082	3.5053	File: SARA_CdLD_ITRAQ_HILIC295.wiff, Sample: SARA_CdLD_ITRAQ_HILIC295 (sample number 1), Elution: 43.255 min, Period: 1, Cycle(s): 1836 (Experiment 3)	EAISEYK%iTRAQ_8plex_Nterm:::::::iTRAQ_8plex_K:%sample_0%cmpd_9006
11726	tr|A3IIS2|A3IIS2_9CHRO	ELIIGDRK	2	5.30175	1.835e-06	1	776.467	1	iTRAQ_8plex_Nterm::::::::iTRAQ_8plex_K:	0.4501	0.2712	0.7265	0.6096	0.9256	0.7649	0.705	0.3236	File: SARA_CdLD_ITRAQ_HILIC33.wiff, Sample: SARA_CdLD_ITRAQ_HILIC33 (sample number 1), Elution: 46.981 min, Period: 1, Cycle(s): 1972 (Experiment 2)	ELIIGDRK%iTRAQ_8plex_Nterm::::::::iTRAQ_8plex_K:%sample_0%cmpd_4137
11726	tr|A3IIS2|A3IIS2_9CHRO	VGSAAQTK	2	5.73868	1.527e-07	1	685.402	0	iTRAQ_8plex_Nterm::::::::iTRAQ_8plex_K:	0.1658	0.0523	0.4445	0.3312	0.564	0.4841	0.175	0.2255	File: SARA_CdLD_ITRAQ_HILIC33.wiff, Sample: SARA_CdLD_ITRAQ_HILIC33 (sample number 1), Elution: 34.161 min, Period: 1, Cycle(s): 1825 (Experiment 2)	VGSAAQTK%iTRAQ_8plex_Nterm::::::::iTRAQ_8plex_K:%sample_0%cmpd_3962
11726	tr|A3IIS2|A3IIS2_9CHRO	ELIIGDRK	2	5.57669	3.922e-07	1	776.454	1	iTRAQ_8plex_Nterm::::::::iTRAQ_8plex_K:	0.2748	0.1951	0.4397	0.4176	0.6556	0.5035	0.4716	0.25	File: SARA_CdLD_ITRAQ_HILIC325.wiff, Sample: SARA_CdLD_ITRAQ_HILIC325 (sample number 1), Elution: 46.657 min, Period: 1, Cycle(s): 1917 (Experiment 2)	ELIIGDRK%iTRAQ_8plex_Nterm::::::::iTRAQ_8plex_K:%sample_0%cmpd_11915
11726	tr|A3IIS2|A3IIS2_9CHRO	EAISEYK	3	7.96029	3.519e-14	1	483.272	0	iTRAQ_8plex_Nterm:::::::iTRAQ_8plex_K:	0.1232	0.1047	0.1864	0.1488	0.5496	0.4745	0.2091	0.201	File: SARA_CdLD_ITRAQ_HILIC29.wiff, Sample: SARA_CdLD_ITRAQ_HILIC29 (sample number 1), Elution: 43.415 min, Period: 1, Cycle(s): 1824 (Experiment 2)	EAISEYK%iTRAQ_8plex_Nterm:::::::iTRAQ_8plex_K:%sample_0%cmpd_204
11726	tr|A3IIS2|A3IIS2_9CHRO	ELIIGDRK	2	5.27562	2.117e-06	1	776.454	1	iTRAQ_8plex_Nterm::::::::iTRAQ_8plex_K:	0.1895	0.0381	0.2915	0.264	0.458	0.3002	0.3015	0.1961	File: SARA_CdLD_ITRAQ_HILIC33_02.wiff, Sample: SARA_CdLD_ITRAQ_HILIC33_02 (sample number 1), Elution: 46.163 min, Period: 1, Cycle(s): 1918 (Experiment 3)	ELIIGDRK%iTRAQ_8plex_Nterm::::::::iTRAQ_8plex_K:%sample_0%cmpd_4598
11726	tr|A3IIS2|A3IIS2_9CHRO	VVDSLGRPIDGK	2	6.18407	1.249e-08	1	932.525	0	iTRAQ_8plex_Nterm::::::::::::iTRAQ_8plex_K:	0.27	0.1332	0.7169	0.4752	1.4896	1.1813	0.4231	0.4461	File: SARA_CdLD_ITRAQ_HILIC295.wiff, Sample: SARA_CdLD_ITRAQ_HILIC295 (sample number 1), Elution: 52.562 min, Period: 1, Cycle(s): 1914 (Experiment 3)	VVDSLGRPIDGK%iTRAQ_8plex_Nterm::::::::::::iTRAQ_8plex_K:%sample_0%cmpd_9131
11726	tr|A3IIS2|A3IIS2_9CHRO	EAISEYK	3	6.83428	1.69e-10	1	483.262	0	iTRAQ_8plex_Nterm:::::::iTRAQ_8plex_K:	0.1469	0.0666	0.2342	0.2784	0.4387	0.3292	0.1993	0.1569	File: SARA_CdLD_ITRAQ_HILIC295.wiff, Sample: SARA_CdLD_ITRAQ_HILIC295 (sample number 1), Elution: 43.153 to 44.568 min, Period: 1, Cycle(s): 1836 (Experiment 2), 1847 (Experiment 3)	EAISEYK%iTRAQ_8plex_Nterm:::::::iTRAQ_8plex_K:%sample_0%cmpd_9022
11726	tr|A3IIS2|A3IIS2_9CHRO	GDINTSESR	2	7.2	1.836e-11	1	641.824	0	iTRAQ_8plex_Nterm::::::::::		0.0333	0.196	0.144	0.3326	0.3099	0.1118	0.0735	File: SARA_CdLD_ITRAQ_HILIC32.wiff, Sample: SARA_CdLD_ITRAQ_HILIC32 (sample number 1), Elution: 32.116 min, Period: 1, Cycle(s): 1834 (Experiment 3)	GDINTSESR%iTRAQ_8plex_Nterm::::::::::%sample_0%cmpd_3049
11726	tr|A3IIS2|A3IIS2_9CHRO	GDINTSESR	2	5.31433	2.569e-06	1	641.801	0	iTRAQ_8plex_Nterm::::::::::	0.0284		0.1051	0.0432	0.1253	0.092	0.0826	0.0392	File: SARA_CdLD_ITRAQ_HILIC325.wiff, Sample: SARA_CdLD_ITRAQ_HILIC325 (sample number 1), Elution: 31.183 min, Period: 1, Cycle(s): 1764 (Experiment 2)	GDINTSESR%iTRAQ_8plex_Nterm::::::::::%sample_0%cmpd_11705
11726	tr|A3IIS2|A3IIS2_9CHRO	VVDSLGRPIDGK	2	5.67269	2.812e-07	1	932.538	0	iTRAQ_8plex_Nterm::::::::::::iTRAQ_8plex_K:	0.109	0.0571	0.172	0.2832	0.5014	0.4502	0.248	0.1177	File: SARA_CdLD_ITRAQ_HILIC29.wiff, Sample: SARA_CdLD_ITRAQ_HILIC29 (sample number 1), Elution: 52.708 min, Period: 1, Cycle(s): 1901 (Experiment 3)	VVDSLGRPIDGK%iTRAQ_8plex_Nterm::::::::::::iTRAQ_8plex_K:%sample_0%cmpd_331
11726	tr|A3IIS2|A3IIS2_9CHRO	VVDSLGRPIDGKGDINTSESR	3	7.04209	2.272e-11	1	941.812	1	iTRAQ_8plex_Nterm::::::::::::iTRAQ_8plex_K::::::::::	0.3601	0.2332	0.4493	0.432	0.6267	0.6148	0.3745	0.2304	File: SARA_CdLD_ITRAQ_HILIC335_02.wiff, Sample: SARA_CdLD_ITRAQ_HILIC335_02 (sample number 1), Elution: 51.29 min, Period: 1, Cycle(s): 2087 (Experiment 3)	VVDSLGRPIDGKGDINTSESR%iTRAQ_8plex_Nterm::::::::::::iTRAQ_8plex_K::::::::::%sample_0%cmpd_13346
11726	tr|A3IIS2|A3IIS2_9CHRO	VVDSLGRPIDGK	3	5.59244	4.59e-07	1	622.026	0	iTRAQ_8plex_Nterm::::::::::::iTRAQ_8plex_K:	0.2985	0.2332	0.9989	0.9216	2.2851	1.6218	0.7878	0.4952	File: SARA_CdLD_ITRAQ_HILIC295.wiff, Sample: SARA_CdLD_ITRAQ_HILIC295 (sample number 1), Elution: 52.442 min, Period: 1, Cycle(s): 1913 (Experiment 3)	VVDSLGRPIDGK%iTRAQ_8plex_Nterm::::::::::::iTRAQ_8plex_K:%sample_0%cmpd_9129
11726	tr|A3IIS2|A3IIS2_9CHRO	VVDSLGRPIDGKGDINTSESR	3	8.07125	8.35e-15	1	941.812	1	iTRAQ_8plex_Nterm::::::::::::iTRAQ_8plex_K::::::::::	0.1942	0.2046	0.2963	0.2448	0.3616	0.426	0.2966	0.2206	File: SARA_CdLD_ITRAQ_HILIC335.wiff, Sample: SARA_CdLD_ITRAQ_HILIC335 (sample number 1), Elution: 51.306 min, Period: 1, Cycle(s): 1977 (Experiment 3)	VVDSLGRPIDGKGDINTSESR%iTRAQ_8plex_Nterm::::::::::::iTRAQ_8plex_K::::::::::%sample_0%cmpd_12875
11726	tr|A3IIS2|A3IIS2_9CHRO	LTDEAESLLKEAISEYK	4	5.10986	3.063e-06	1	713.641	1	iTRAQ_8plex_Nterm::::::::::iTRAQ_8plex_K:::::::iTRAQ_8plex_K:	0.1137	0.0333	0.0669	0.0912	0.082	0.0533	0.0438	0.0686	File: SARA_CdLD_ITRAQ_HILIC295.wiff, Sample: SARA_CdLD_ITRAQ_HILIC295 (sample number 1), Elution: 95.586 min, Period: 1, Cycle(s): 2934 (Experiment 2)	LTDEAESLLKEAISEYK%iTRAQ_8plex_Nterm::::::::::iTRAQ_8plex_K:::::::iTRAQ_8plex_K:%sample_0%cmpd_9550
11726	tr|A3IVD2|A3IVD2_9CHRO	GADYENEWNK	2	6.9191	6.136e-11	1	917.446	0	iTRAQ_8plex_Nterm::::::::::iTRAQ_8plex_K:	0.5448	0.4235	1.2283	1.152	2.1935	1.4476	0.7634	0.7404	File: SARA_CdLD_ITRAQ_HILIC31.wiff, Sample: SARA_CdLD_ITRAQ_HILIC31 (sample number 1), Elution: 48.426 min, Period: 1, Cycle(s): 2030 (Experiment 2)	GADYENEWNK%iTRAQ_8plex_Nterm::::::::::iTRAQ_8plex_K:%sample_0%cmpd_2135
11726	tr|A3IVD2|A3IVD2_9CHRO	QNTAGIHGAALGADEIELTR	3	10.2227	1.49e-23	1	781.079	0	iTRAQ_8plex_Nterm:::::::::::::::::::::	0.0142	0.0095	0.0621	0.0384	0.1061	0.029	0.034	0.0932	File: SARA_CdLD_ITRAQ_HILIC31.wiff, Sample: SARA_CdLD_ITRAQ_HILIC31 (sample number 1), Elution: 55.933 min, Period: 1, Cycle(s): 2093 (Experiment 3)	QNTAGIHGAALGADEIELTR%iTRAQ_8plex_Nterm:::::::::::::::::::::%sample_0%cmpd_2236
11726	tr|A3IVD2|A3IVD2_9CHRO	SKYPAEAAEFER	2	7.1967	1.265e-11	1	1003.52	1	iTRAQ_8plex_Nterm::iTRAQ_8plex_K:::::::::::	0.2274	0.2284	0.7217	0.576	0.9593	0.7794	0.3987	0.3432	File: SARA_CdLD_ITRAQ_HILIC365_02.wiff, Sample: SARA_CdLD_ITRAQ_HILIC365_02 (sample number 1), Elution: 47.443 min, Period: 1, Cycle(s): 1870 (Experiment 2)	SKYPAEAAEFER%iTRAQ_8plex_Nterm::iTRAQ_8plex_K:::::::::::%sample_0%cmpd_15820
11726	tr|A3IVD2|A3IVD2_9CHRO	VSGDFQK	2	5.07526	5.805e-06	1	694.881	0	iTRAQ_8plex_Nterm:::::::iTRAQ_8plex_K:	2.0893	1.0136	6.1606	4.4497	7.0191	6.497	4.0305	3.3093	File: SARA_CdLD_ITRAQ_HILIC29.wiff, Sample: SARA_CdLD_ITRAQ_HILIC29 (sample number 1), Elution: 42.104 min, Period: 1, Cycle(s): 1813 (Experiment 2)	VSGDFQK%iTRAQ_8plex_Nterm:::::::iTRAQ_8plex_K:%sample_0%cmpd_183
11726	tr|A3IVD2|A3IVD2_9CHRO	VSGDFQK	2	5.07366	5.854e-06	1	694.881	0	iTRAQ_8plex_Nterm:::::::iTRAQ_8plex_K:	1.9614	0.9089	5.6157	3.7585	5.9923	5.5384	3.1553	2.618	File: SARA_CdLD_ITRAQ_HILIC295.wiff, Sample: SARA_CdLD_ITRAQ_HILIC295 (sample number 1), Elution: 41.96 min, Period: 1, Cycle(s): 1826 (Experiment 2)	VSGDFQK%iTRAQ_8plex_Nterm:::::::iTRAQ_8plex_K:%sample_0%cmpd_8990
11726	tr|A3IVD2|A3IVD2_9CHRO	QNVPNLPGTSIEGTSK	3	9.01675	2.906e-18	1	750.728	0	iTRAQ_8plex_Nterm::::::::::::::::iTRAQ_8plex_K:	0.0853	0.0428	0.1386	0.1008	0.1639	0.2082	0.1605	0.1128	File: SARA_CdLD_ITRAQ_HILIC31_02.wiff, Sample: SARA_CdLD_ITRAQ_HILIC31_02 (sample number 1), Elution: 53.304 to 54.376 min, Period: 1, Cycle(s): 1988, 1997 (Experiment 2)	QNVPNLPGTSIEGTSK%iTRAQ_8plex_Nterm::::::::::::::::iTRAQ_8plex_K:%sample_0%cmpd_2801
11726	tr|A3IVD2|A3IVD2_9CHRO	GADYENEWNK	2	7.74834	7.448e-14	1	917.419	0	iTRAQ_8plex_Nterm::::::::::iTRAQ_8plex_K:	0.3885	0.3045	0.8459	0.84	1.6198	1.1764	0.7051	0.603	File: SARA_CdLD_ITRAQ_HILIC305.wiff, Sample: SARA_CdLD_ITRAQ_HILIC305 (sample number 1), Elution: 48.036 min, Period: 1, Cycle(s): 1938 (Experiment 3)	GADYENEWNK%iTRAQ_8plex_Nterm::::::::::iTRAQ_8plex_K:%sample_0%cmpd_9810
11726	tr|A3IVD2|A3IVD2_9CHRO	VSGDFQK	2	5.71374	1.658e-07	1	694.893	0	iTRAQ_8plex_Nterm:::::::iTRAQ_8plex_K:	0.3458	0.157	0.8029	0.5088	0.8822	0.8085	0.5885	0.3383	File: SARA_CdLD_ITRAQ_HILIC30_02.wiff, Sample: SARA_CdLD_ITRAQ_HILIC30_02 (sample number 1), Elution: 44.372 min, Period: 1, Cycle(s): 1948 (Experiment 3)	VSGDFQK%iTRAQ_8plex_Nterm:::::::iTRAQ_8plex_K:%sample_0%cmpd_1547
11726	tr|A3IVD2|A3IVD2_9CHRO	QNVPNLPGTSIEGTSK	3	8.94772	5.444e-18	1	750.74	0	iTRAQ_8plex_Nterm::::::::::::::::iTRAQ_8plex_K:	0.1279	0.0857	0.2676	0.2496	0.3278	0.426	0.2286	0.1422	File: SARA_CdLD_ITRAQ_HILIC31.wiff, Sample: SARA_CdLD_ITRAQ_HILIC31 (sample number 1), Elution: 53.907 to 54.878 min, Period: 1, Cycle(s): 2085 (Experiment 2), 2076 (Experiment 3)	QNVPNLPGTSIEGTSK%iTRAQ_8plex_Nterm::::::::::::::::iTRAQ_8plex_K:%sample_0%cmpd_2225
11726	tr|A3IVD2|A3IVD2_9CHRO	QNTAGIHGAALGADEIELTR	3	9.10218	8.854e-19	1	781.066	0	iTRAQ_8plex_Nterm:::::::::::::::::::::	0.0047	0.0143	0.0239	0.0432	0.0482	0.0436	0.0243	0.0147	File: SARA_CdLD_ITRAQ_HILIC315.wiff, Sample: SARA_CdLD_ITRAQ_HILIC315 (sample number 1), Elution: 55.305 min, Period: 1, Cycle(s): 2053 (Experiment 3)	QNTAGIHGAALGADEIELTR%iTRAQ_8plex_Nterm:::::::::::::::::::::%sample_0%cmpd_11067
11726	tr|A3IVD2|A3IVD2_9CHRO	GADYENEWNK	2	6.51291	5.897e-10	1	917.419	0	iTRAQ_8plex_Nterm::::::::::iTRAQ_8plex_K:	0.578	0.2332	1.1805	1.0368	2.0296	1.404	0.8119	0.804	File: SARA_CdLD_ITRAQ_HILIC305_02.wiff, Sample: SARA_CdLD_ITRAQ_HILIC305_02 (sample number 1), Elution: 46.694 min, Period: 1, Cycle(s): 1883 (Experiment 3)	GADYENEWNK%iTRAQ_8plex_Nterm::::::::::iTRAQ_8plex_K:%sample_0%cmpd_10365
11726	tr|A3IVD2|A3IVD2_9CHRO	QNTAGIHGAALGADEIELTR	3	8.49582	1.965e-16	1	781.054	0	iTRAQ_8plex_Nterm:::::::::::::::::::::	0.0095		0.0191	0.024	0.0771	0.0629	0.0292	0.0343	File: SARA_CdLD_ITRAQ_HILIC315_02.wiff, Sample: SARA_CdLD_ITRAQ_HILIC315_02 (sample number 1), Elution: 55.083 min, Period: 1, Cycle(s): 2070 (Experiment 2)	QNTAGIHGAALGADEIELTR%iTRAQ_8plex_Nterm:::::::::::::::::::::%sample_0%cmpd_11535
11726	tr|A3IVD2|A3IVD2_9CHRO	SKYPAEAAEFER	2	6.3931	3.332e-09	1	1003.52	1	iTRAQ_8plex_Nterm::iTRAQ_8plex_K:::::::::::	0.4122	0.2284	0.65	0.6192	1.0895	0.7601	0.4813	0.3824	File: SARA_CdLD_ITRAQ_HILIC36_02.wiff, Sample: SARA_CdLD_ITRAQ_HILIC36_02 (sample number 1), Elution: 48.277 min, Period: 1, Cycle(s): 1886 (Experiment 2)	SKYPAEAAEFER%iTRAQ_8plex_Nterm::iTRAQ_8plex_K:::::::::::%sample_0%cmpd_7349
11726	tr|A3IVD2|A3IVD2_9CHRO	VSGDFQK	3	5.31837	1.571e-06	1	463.588	0	iTRAQ_8plex_Nterm:::::::iTRAQ_8plex_K:	0.4974	0.2379	1.147	0.9072	1.6728	1.4669	0.8217		File: SARA_CdLD_ITRAQ_HILIC295.wiff, Sample: SARA_CdLD_ITRAQ_HILIC295 (sample number 1), Elution: 42.079 min, Period: 1, Cycle(s): 1827 (Experiment 2)	VSGDFQK%iTRAQ_8plex_Nterm:::::::iTRAQ_8plex_K:%sample_0%cmpd_8992
11726	tr|A3IVD2|A3IVD2_9CHRO	VSGDFQK	3	5.8682	6.608e-08	1	463.597	0	iTRAQ_8plex_Nterm:::::::iTRAQ_8plex_K:	0.1374	0.1047	0.4158	0.312	0.2844	0.3873	0.2528	0.2304	File: SARA_CdLD_ITRAQ_HILIC29.wiff, Sample: SARA_CdLD_ITRAQ_HILIC29 (sample number 1), Elution: 42.086 min, Period: 1, Cycle(s): 1812 (Experiment 3)	VSGDFQK%iTRAQ_8plex_Nterm:::::::iTRAQ_8plex_K:%sample_0%cmpd_180
11726	tr|A3IVD2|A3IVD2_9CHRO	GADYENEWNK	3	6.1493	1.44e-08	1	611.957	0	iTRAQ_8plex_Nterm::::::::::iTRAQ_8plex_K:	0.0805	0.0523	0.2151	0.1104	0.2073	0.1646	0.0972	0.0735	File: SARA_CdLD_ITRAQ_HILIC305.wiff, Sample: SARA_CdLD_ITRAQ_HILIC305 (sample number 1), Elution: 47.695 min, Period: 1, Cycle(s): 1936 (Experiment 2)	GADYENEWNK%iTRAQ_8plex_Nterm::::::::::iTRAQ_8plex_K:%sample_0%cmpd_9807
11726	tr|A3IVD2|A3IVD2_9CHRO	SKYPAEAAEFER	2	6.70786	3.753e-10	1	1003.5	1	iTRAQ_8plex_Nterm::iTRAQ_8plex_K:::::::::::	0.2985	0.1332	0.6118	0.5232	0.7858	0.6197	0.3404	0.2647	File: SARA_CdLD_ITRAQ_HILIC36.wiff, Sample: SARA_CdLD_ITRAQ_HILIC36 (sample number 1), Elution: 45.567 min, Period: 1, Cycle(s): 1853 (Experiment 2)	SKYPAEAAEFER%iTRAQ_8plex_Nterm::iTRAQ_8plex_K:::::::::::%sample_0%cmpd_6890
11726	tr|A3IVD2|A3IVD2_9CHRO	SKYPAEAAEFER	3	6.62466	7.483e-10	1	669.345	1	iTRAQ_8plex_Nterm::iTRAQ_8plex_K:::::::::::	0.1516	0.0999	0.2437	0.2544	0.4532	0.2663	0.2188	0.1716	File: SARA_CdLD_ITRAQ_HILIC365_02.wiff, Sample: SARA_CdLD_ITRAQ_HILIC365_02 (sample number 1), Elution: 47.307 min, Period: 1, Cycle(s): 1868 (Experiment 3)	SKYPAEAAEFER%iTRAQ_8plex_Nterm::iTRAQ_8plex_K:::::::::::%sample_0%cmpd_15816
11726	tr|A3IVD2|A3IVD2_9CHRO	NVHFGVR	2	5.20179	2.368e-06	1	566.814	0	iTRAQ_8plex_Nterm::::::::			0.1386	0.1344	0.1012	0.1404		0.0343	File: SARA_CdLD_ITRAQ_HILIC37_02.wiff, Sample: SARA_CdLD_ITRAQ_HILIC37_02 (sample number 1), Elution: 39.164 min, Period: 1, Cycle(s): 1794 (Experiment 2)	NVHFGVR%iTRAQ_8plex_Nterm::::::::%sample_0%cmpd_8029
11726	tr|A3IVD2|A3IVD2_9CHRO	SKYPAEAAEFER	3	6.35479	4.487e-09	1	669.345	1	iTRAQ_8plex_Nterm::iTRAQ_8plex_K:::::::::::	0.0805	0.0523	0.0621	0.192	0.2218	0.1598	0.034	0.1079	File: SARA_CdLD_ITRAQ_HILIC36_02.wiff, Sample: SARA_CdLD_ITRAQ_HILIC36_02 (sample number 1), Elution: 48.038 min, Period: 1, Cycle(s): 1884 (Experiment 2)	SKYPAEAAEFER%iTRAQ_8plex_Nterm::iTRAQ_8plex_K:::::::::::%sample_0%cmpd_7345
11726	tr|A3IVD2|A3IVD2_9CHRO	QNTAGIHGAALGADEIELTR	3	6.61078	3.823e-10	1	781.066	0	iTRAQ_8plex_Nterm:::::::::::::::::::::	0.0047	0.0095	0.0287	0.0288	0.0386	0.0194	0.0097		File: SARA_CdLD_ITRAQ_HILIC31_02.wiff, Sample: SARA_CdLD_ITRAQ_HILIC31_02 (sample number 1), Elution: 55.33 min, Period: 1, Cycle(s): 2005 (Experiment 2)	QNTAGIHGAALGADEIELTR%iTRAQ_8plex_Nterm:::::::::::::::::::::%sample_0%cmpd_2816
11726	tr|A3IVD2|A3IVD2_9CHRO	SKYPAEAAEFER	2	5.88042	8.389e-08	1	1003.52	1	iTRAQ_8plex_Nterm::iTRAQ_8plex_K:::::::::::	0.2227	0.0666	0.368	0.3168	0.646	0.4696	0.2285	0.1618	File: SARA_CdLD_ITRAQ_HILIC365.wiff, Sample: SARA_CdLD_ITRAQ_HILIC365 (sample number 1), Elution: 45.617 min, Period: 1, Cycle(s): 1922 (Experiment 2)	SKYPAEAAEFER%iTRAQ_8plex_Nterm::iTRAQ_8plex_K:::::::::::%sample_0%cmpd_15445
11726	tr|A3IVD2|A3IVD2_9CHRO	NVHFGVR	2	5.53234	3.792e-07	1	566.825	0	iTRAQ_8plex_Nterm::::::::	0.0474	0.0095	0.1625	0.144	0.188	0.1646	0.1556	0.0932	File: SARA_CdLD_ITRAQ_HILIC38.wiff, Sample: SARA_CdLD_ITRAQ_HILIC38 (sample number 1), Elution: 39.047 min, Period: 1, Cycle(s): 1965 (Experiment 2)	NVHFGVR%iTRAQ_8plex_Nterm::::::::%sample_0%cmpd_8430
11726	tr|A3IVD2|A3IVD2_9CHRO	GADYENEWNK	3	5.31019	2.026e-06	1	611.957	0	iTRAQ_8plex_Nterm::::::::::iTRAQ_8plex_K:	0.0663	0.0761	0.1051	0.0768	0.0868	0.0484	0.034	0.0588	File: SARA_CdLD_ITRAQ_HILIC305_02.wiff, Sample: SARA_CdLD_ITRAQ_HILIC305_02 (sample number 1), Elution: 46.353 min, Period: 1, Cycle(s): 1881 (Experiment 2)	GADYENEWNK%iTRAQ_8plex_Nterm::::::::::iTRAQ_8plex_K:%sample_0%cmpd_10363
11726	tr|A3IVD2|A3IVD2_9CHRO	SKYPAEAAEFER	3	7.66615	3.81e-13	1	669.345	1	iTRAQ_8plex_Nterm::iTRAQ_8plex_K:::::::::::	0.1137	0.0476	0.1625	0.0576	0.135	0.1646	0.0729	0.0981	File: SARA_CdLD_ITRAQ_HILIC37_02.wiff, Sample: SARA_CdLD_ITRAQ_HILIC37_02 (sample number 1), Elution: 47.107 min, Period: 1, Cycle(s): 1861 (Experiment 2)	SKYPAEAAEFER%iTRAQ_8plex_Nterm::iTRAQ_8plex_K:::::::::::%sample_0%cmpd_8148
11726	tr|A3IVD2|A3IVD2_9CHRO	GADYENEWNK	2	5.69828	1.331e-07	1	917.432	0	iTRAQ_8plex_Nterm::::::::::iTRAQ_8plex_K:	0.1848	0.2046	0.4254	0.3936	0.7038	0.518	0.3501	0.2549	File: SARA_CdLD_ITRAQ_HILIC31_02.wiff, Sample: SARA_CdLD_ITRAQ_HILIC31_02 (sample number 1), Elution: 47.712 min, Period: 1, Cycle(s): 1940 (Experiment 2)	GADYENEWNK%iTRAQ_8plex_Nterm::::::::::iTRAQ_8plex_K:%sample_0%cmpd_2705
11726	tr|A3IVD2|A3IVD2_9CHRO	QNVPNLPGTSIEGTSK	3	5.22927	2.553e-06	1	750.728	0	iTRAQ_8plex_Nterm::::::::::::::::iTRAQ_8plex_K:	0.0379	0.0095	0.0382	0.0384	0.0434	0.0533	0.0292	0.0392	File: SARA_CdLD_ITRAQ_HILIC305.wiff, Sample: SARA_CdLD_ITRAQ_HILIC305 (sample number 1), Elution: 53.296 min, Period: 1, Cycle(s): 1983 (Experiment 2)	QNVPNLPGTSIEGTSK%iTRAQ_8plex_Nterm::::::::::::::::iTRAQ_8plex_K:%sample_0%cmpd_9887
11726	tr|A3IVD2|A3IVD2_9CHRO	SKYPAEAAEFER	2	5.28221	2.616e-06	1	1003.52	1	iTRAQ_8plex_Nterm::iTRAQ_8plex_K:::::::::::	0.1232	0.0952	0.3393	0.2304	0.3375	0.2663	0.2042	0.152	File: SARA_CdLD_ITRAQ_HILIC37_02.wiff, Sample: SARA_CdLD_ITRAQ_HILIC37_02 (sample number 1), Elution: 47.465 min, Period: 1, Cycle(s): 1864 (Experiment 2)	SKYPAEAAEFER%iTRAQ_8plex_Nterm::iTRAQ_8plex_K:::::::::::%sample_0%cmpd_8153
11726	tr|A3IVD2|A3IVD2_9CHRO	QNVPNLPGTSIEGTSK	3	5.49909	5.536e-07	1	750.716	0	iTRAQ_8plex_Nterm::::::::::::::::iTRAQ_8plex_K:	0.0332	0.0143	0.0812	0.0048	0.0627	0.0581	0.0292	0.0343	File: SARA_CdLD_ITRAQ_HILIC305_02.wiff, Sample: SARA_CdLD_ITRAQ_HILIC305_02 (sample number 1), Elution: 52.533 min, Period: 1, Cycle(s): 1932 (Experiment 3)	QNVPNLPGTSIEGTSK%iTRAQ_8plex_Nterm::::::::::::::::iTRAQ_8plex_K:%sample_0%cmpd_10447
11726	tr|A3ISB6|A3ISB6_9CHRO	SASEGSMK	2	8.02326	1.081e-14	1	702.865	0	iTRAQ_8plex_Nterm::::::::iTRAQ_8plex_K:	0.9002	0.6186	1.5963	1.3008	2.5068	2.0237	1.6532	1.0688	File: SARA_CdLD_ITRAQ_HILIC33.wiff, Sample: SARA_CdLD_ITRAQ_HILIC33 (sample number 1), Elution: 33.19 min, Period: 1, Cycle(s): 1816 (Experiment 3)	SASEGSMK%iTRAQ_8plex_Nterm::::::::iTRAQ_8plex_K:%sample_0%cmpd_3949
11726	tr|A3ISB6|A3ISB6_9CHRO	AAAVNIVPTSTGAAK	3	10.3245	6.004e-24	1	660.374	0	iTRAQ_8plex_Nterm:::::::::::::::iTRAQ_8plex_K:	1.7387	1.6703	2.361	2.3568	4.8883	4.028	1.7554	1.4659	File: SARA_CdLD_ITRAQ_HILIC29.wiff, Sample: SARA_CdLD_ITRAQ_HILIC29 (sample number 1), Elution: 50.816 to 51.89 min, Period: 1, Cycle(s): 1886, 1895 (Experiment 2)	AAAVNIVPTSTGAAK%iTRAQ_8plex_Nterm:::::::::::::::iTRAQ_8plex_K:%sample_0%cmpd_320
11726	tr|A3ISB6|A3ISB6_9CHRO	SASEGSMK	2	6.89342	5.719e-11	1	702.853	0	iTRAQ_8plex_Nterm::::::::iTRAQ_8plex_K:	0.6159	0.3283	1.257	0.864	1.7307	1.5589	1.2593	0.7844	File: SARA_CdLD_ITRAQ_HILIC33_02.wiff, Sample: SARA_CdLD_ITRAQ_HILIC33_02 (sample number 1), Elution: 32.304 min, Period: 1, Cycle(s): 1773 (Experiment 3)	SASEGSMK%iTRAQ_8plex_Nterm::::::::iTRAQ_8plex_K:%sample_0%cmpd_4416
11726	tr|A3ISB6|A3ISB6_9CHRO	AAAVNIVPTSTGAAK	2	8.84071	1.046e-17	1	990.071	0	iTRAQ_8plex_Nterm:::::::::::::::iTRAQ_8plex_K:	1.066	0.9041	1.3573	1.4352	3.0179	2.2125	1.1719	0.8776	File: SARA_CdLD_ITRAQ_HILIC29.wiff, Sample: SARA_CdLD_ITRAQ_HILIC29 (sample number 1), Elution: 51.038 min, Period: 1, Cycle(s): 1887 (Experiment 3)	AAAVNIVPTSTGAAK%iTRAQ_8plex_Nterm:::::::::::::::iTRAQ_8plex_K:%sample_0%cmpd_310
11726	tr|A3ISB6|A3ISB6_9CHRO	ENTNLEVVGINDTSDPR	2	9.91647	2.295e-22	1	1089.02	0	iTRAQ_8plex_Nterm::::::::::::::::::	0.7627	0.3283	1.6488	1.1712	1.8753	1.8106	1.1817	0.9805	File: SARA_CdLD_ITRAQ_HILIC295.wiff, Sample: SARA_CdLD_ITRAQ_HILIC295 (sample number 1), Elution: 53.534 min, Period: 1, Cycle(s): 1923 (Experiment 2)	ENTNLEVVGINDTSDPR%iTRAQ_8plex_Nterm::::::::::::::::::%sample_0%cmpd_9148
11726	tr|A3ISB6|A3ISB6_9CHRO	SASEGSMK	3	9.69848	3.213e-21	1	468.916	0	iTRAQ_8plex_Nterm::::::::iTRAQ_8plex_K:	0.0426	0.0381	0.1577	0.0432	0.1591	0.121	0.0778	0.0686	File: SARA_CdLD_ITRAQ_HILIC33.wiff, Sample: SARA_CdLD_ITRAQ_HILIC33 (sample number 1), Elution: 33.429 min, Period: 1, Cycle(s): 1818 (Experiment 3)	SASEGSMK%iTRAQ_8plex_Nterm::::::::iTRAQ_8plex_K:%sample_0%cmpd_3951
11726	tr|A3ISB6|A3ISB6_9CHRO	ILDASHR	2	7.10773	9.437e-12	1	558.319	0	iTRAQ_8plex_Nterm::::::::	1.0707	0.4949	1.8639	1.4208	2.3911	2.4061	1.994	1.51	File: SARA_CdLD_ITRAQ_HILIC29.wiff, Sample: SARA_CdLD_ITRAQ_HILIC29 (sample number 1), Elution: 38.167 min, Period: 1, Cycle(s): 1780 (Experiment 2)	ILDASHR%iTRAQ_8plex_Nterm::::::::%sample_0%cmpd_125
11726	tr|A3ISB6|A3ISB6_9CHRO	ENTNLEVVGINDTSDPR	3	8.68269	4.252e-17	1	726.347	0	iTRAQ_8plex_Nterm::::::::::::::::::	0.0379	0.0428	0.1099	0.0288	0.1591	0.1162	0.1118	0.0784	File: SARA_CdLD_ITRAQ_HILIC295.wiff, Sample: SARA_CdLD_ITRAQ_HILIC295 (sample number 1), Elution: 53.414 min, Period: 1, Cycle(s): 1922 (Experiment 2)	ENTNLEVVGINDTSDPR%iTRAQ_8plex_Nterm::::::::::::::::::%sample_0%cmpd_9146
11726	tr|A3ISB6|A3ISB6_9CHRO	SASEGSMK	3	8.49888	2.01e-16	1	468.916	0	iTRAQ_8plex_Nterm::::::::iTRAQ_8plex_K:	0.0142		0.0574	0.0336	0.0434	0.0581	0.0583	0.0049	File: SARA_CdLD_ITRAQ_HILIC33_02.wiff, Sample: SARA_CdLD_ITRAQ_HILIC33_02 (sample number 1), Elution: 32.202 min, Period: 1, Cycle(s): 1773 (Experiment 2)	SASEGSMK%iTRAQ_8plex_Nterm::::::::iTRAQ_8plex_K:%sample_0%cmpd_4417
11726	tr|A3ISB6|A3ISB6_9CHRO	STIAEQVNEVMK	3	5.75124	1.595e-07	1	658.361	0	iTRAQ_8plex_Nterm:::::::::::Oxidation_M:iTRAQ_8plex_K:	0.0142		0.0478	0.0288	0.0675		0.0389	0.0441	File: SARA_CdLD_ITRAQ_HILIC31.wiff, Sample: SARA_CdLD_ITRAQ_HILIC31 (sample number 1), Elution: 51.524 min, Period: 1, Cycle(s): 2056 (Experiment 2)	STIAEQVNEVMK%iTRAQ_8plex_Nterm:::::::::::Oxidation_M:iTRAQ_8plex_K:%sample_0%cmpd_2178
11726	tr|A3ISB6|A3ISB6_9CHRO	STIAEQVNEVMK	3	5.52339	5.986e-07	1	658.349	0	iTRAQ_8plex_Nterm:::::::::::Oxidation_M:iTRAQ_8plex_K:	0.0237	0.0286	0.0382	0.024	0.0386	0.0581	0.0535	0.0147	File: SARA_CdLD_ITRAQ_HILIC31_02.wiff, Sample: SARA_CdLD_ITRAQ_HILIC31_02 (sample number 1), Elution: 51.074 min, Period: 1, Cycle(s): 1968 (Experiment 3)	STIAEQVNEVMK%iTRAQ_8plex_Nterm:::::::::::Oxidation_M:iTRAQ_8plex_K:%sample_0%cmpd_2751
11726	tr|A3ISB6|A3ISB6_9CHRO	SASEGSMK	3	5.85653	6.381e-08	1	474.256	0	iTRAQ_8plex_Nterm:::::::Oxidation_M:iTRAQ_8plex_K:	0.0095		0.0143		0.0096	0.0242	0.0146	0.0049	File: SARA_CdLD_ITRAQ_HILIC33.wiff, Sample: SARA_CdLD_ITRAQ_HILIC33 (sample number 1), Elution: 30.569 min, Period: 1, Cycle(s): 1794 (Experiment 2)	SASEGSMK%iTRAQ_8plex_Nterm:::::::Oxidation_M:iTRAQ_8plex_K:%sample_0%cmpd_3916
11726	tr|A3ISB6|A3ISB6_9CHRO	STIAEQVNEVMK	3	5.33067	1.761e-06	1	658.349	0	iTRAQ_8plex_Nterm:::::::::::Oxidation_M:iTRAQ_8plex_K:	0.0284	0.0143	0.0143	0.0288	0.0868	0.0823	0.0194	0.0294	File: SARA_CdLD_ITRAQ_HILIC315.wiff, Sample: SARA_CdLD_ITRAQ_HILIC315 (sample number 1), Elution: 51.116 to 51.218 min, Period: 1, Cycle(s): 1990 (Experiment 2), 1990 (Experiment 3)	STIAEQVNEVMK%iTRAQ_8plex_Nterm:::::::::::Oxidation_M:iTRAQ_8plex_K:%sample_0%cmpd_11011
11726	tr|A3IQS2|A3IQS2_9CHRO	TVANLSQGDLAGKR	3	8.49851	3.457e-16	1	680.059	1	iTRAQ_8plex_Nterm:::::::::::::iTRAQ_8plex_K::	0.0569	0.0714	0.0621	0.1344	0.1977	0.1549	0.1507	0.1079	File: SARA_CdLD_ITRAQ_HILIC355_02.wiff, Sample: SARA_CdLD_ITRAQ_HILIC355_02 (sample number 1), Elution: 46.065 min, Period: 1, Cycle(s): 1846 (Experiment 2)	TVANLSQGDLAGKR%iTRAQ_8plex_Nterm:::::::::::::iTRAQ_8plex_K::%sample_0%cmpd_14975
11726	tr|A3IQS2|A3IQS2_9CHRO	VGVAEK	2	5.17704	6.425e-06	1	605.867	0	iTRAQ_8plex_Nterm::::::iTRAQ_8plex_K:	0.559	0.2475	0.6022	0.6528	0.7617	0.8085	0.7439	0.4069	File: SARA_CdLD_ITRAQ_HILIC30_02.wiff, Sample: SARA_CdLD_ITRAQ_HILIC30_02 (sample number 1), Elution: 38.669 min, Period: 1, Cycle(s): 1901 (Experiment 2)	VGVAEK%iTRAQ_8plex_Nterm::::::iTRAQ_8plex_K:%sample_0%cmpd_1468
11726	tr|A3IQS2|A3IQS2_9CHRO	FHAEEEANDPEFAK	3	6.7597	1.244e-10	1	748.033	0	iTRAQ_8plex_Nterm::::::::::::::iTRAQ_8plex_K:	0.0948	0.1237	0.1195	0.1248	0.2651	0.2421	0.2139	0.0784	File: SARA_CdLD_ITRAQ_HILIC35_02.wiff, Sample: SARA_CdLD_ITRAQ_HILIC35_02 (sample number 1), Elution: 48.82 min, Period: 1, Cycle(s): 1873 (Experiment 2)	FHAEEEANDPEFAK%iTRAQ_8plex_Nterm::::::::::::::iTRAQ_8plex_K:%sample_0%cmpd_6474
11726	tr|A3IQS2|A3IQS2_9CHRO	VGVAEK	3	5.31511	3.038e-06	1	404.253	0	iTRAQ_8plex_Nterm::::::iTRAQ_8plex_K:	0.0569	0.0238	0.0621	0.0288	0.1061	0.0436	0.0924	0.0245	File: SARA_CdLD_ITRAQ_HILIC30.wiff, Sample: SARA_CdLD_ITRAQ_HILIC30 (sample number 1), Elution: 40.484 min, Period: 1, Cycle(s): 1980 (Experiment 3)	VGVAEK%iTRAQ_8plex_Nterm::::::iTRAQ_8plex_K:%sample_0%cmpd_891
11726	tr|A3IQS2|A3IQS2_9CHRO	SLVEEDKLELAK	3	6.49304	1.052e-09	1	762.774	1	iTRAQ_8plex_Nterm:::::::iTRAQ_8plex_K:::::iTRAQ_8plex_K:	0.1848	0.2237	0.0908	0.1296	0.2748	0.1985	0.2918	0.1667	File: SARA_CdLD_ITRAQ_HILIC34_02.wiff, Sample: SARA_CdLD_ITRAQ_HILIC34_02 (sample number 1), Elution: 55.978 min, Period: 1, Cycle(s): 2089 (Experiment 2)	SLVEEDKLELAK%iTRAQ_8plex_Nterm:::::::iTRAQ_8plex_K:::::iTRAQ_8plex_K:%sample_0%cmpd_5675
11726	tr|A3IQS2|A3IQS2_9CHRO	VGVAEK	3	5.35311	2.464e-06	1	404.253	0	iTRAQ_8plex_Nterm::::::iTRAQ_8plex_K:	0.109	0.1047	0.1051	0.1152	0.1977	0.121	0.1313	0.0392	File: SARA_CdLD_ITRAQ_HILIC295.wiff, Sample: SARA_CdLD_ITRAQ_HILIC295 (sample number 1), Elution: 36.231 min, Period: 1, Cycle(s): 1778 (Experiment 2)	VGVAEK%iTRAQ_8plex_Nterm::::::iTRAQ_8plex_K:%sample_0%cmpd_8907
11726	tr|A3IQS2|A3IQS2_9CHRO	VGVAEK	3	5.63286	5.051e-07	1	404.253	0	iTRAQ_8plex_Nterm::::::iTRAQ_8plex_K:	0.1042	0.0381	0.0574	0.0912	0.0482	0.0678	0.107	0.0539	File: SARA_CdLD_ITRAQ_HILIC29.wiff, Sample: SARA_CdLD_ITRAQ_HILIC29 (sample number 1), Elution: 37.077 min, Period: 1, Cycle(s): 1770 (Experiment 3)	VGVAEK%iTRAQ_8plex_Nterm::::::iTRAQ_8plex_K:%sample_0%cmpd_105
11726	tr|A3IQS2|A3IQS2_9CHRO	VVESMSLKPVATR	3	6.46909	1.035e-09	1	675.733	0	iTRAQ_8plex_Nterm::::::::iTRAQ_8plex_K::::::	0.0521	0.0333	0.1195	0.096	0.1446	0.1259	0.1021	0.0833	File: SARA_CdLD_ITRAQ_HILIC31.wiff, Sample: SARA_CdLD_ITRAQ_HILIC31 (sample number 1), Elution: 55.576 min, Period: 1, Cycle(s): 2090 (Experiment 3)	VVESMSLKPVATR%iTRAQ_8plex_Nterm::::::::iTRAQ_8plex_K::::::%sample_0%cmpd_2231
11726	tr|A3IQS2|A3IQS2_9CHRO	GVELLLPTDVVLADDFNKDANAK	3	8.08288	3.795e-15	1	1123.94	1	iTRAQ_8plex_Nterm::::::::::::::::::iTRAQ_8plex_K:::::iTRAQ_8plex_K:	1.0328	0.9565	0.6261	0.672	1.075	0.5713	0.8751	0.5295	File: SARA_CdLD_ITRAQ_HILIC29.wiff, Sample: SARA_CdLD_ITRAQ_HILIC29 (sample number 1), Elution: 82.258 min, Period: 1, Cycle(s): 2230 (Experiment 2)	GVELLLPTDVVLADDFNKDANAK%iTRAQ_8plex_Nterm::::::::::::::::::iTRAQ_8plex_K:::::iTRAQ_8plex_K:%sample_0%cmpd_730
11726	tr|A3IQS2|A3IQS2_9CHRO	SLVEEDKLELAK	3	5.63564	2.18e-07	1	762.774	1	iTRAQ_8plex_Nterm:::::::iTRAQ_8plex_K:::::iTRAQ_8plex_K:	0.379	0.2998	0.282	0.2112	0.3664	0.2518	0.3695	0.2451	File: SARA_CdLD_ITRAQ_HILIC345_02.wiff, Sample: SARA_CdLD_ITRAQ_HILIC345_02 (sample number 1), Elution: 56.095 min, Period: 1, Cycle(s): 2126 (Experiment 2)	SLVEEDKLELAK%iTRAQ_8plex_Nterm:::::::iTRAQ_8plex_K:::::iTRAQ_8plex_K:%sample_0%cmpd_14265
11726	tr|A3IQS2|A3IQS2_9CHRO	FHAEEEANDPEFAK	3	5.74241	8.401e-08	1	748.033	0	iTRAQ_8plex_Nterm::::::::::::::iTRAQ_8plex_K:	0.0805	0.0381	0.0621	0.0336	0.082	0.0533	0.0535	0.049	File: SARA_CdLD_ITRAQ_HILIC345_02.wiff, Sample: SARA_CdLD_ITRAQ_HILIC345_02 (sample number 1), Elution: 48.311 min, Period: 1, Cycle(s): 1939 (Experiment 3)	FHAEEEANDPEFAK%iTRAQ_8plex_Nterm::::::::::::::iTRAQ_8plex_K:%sample_0%cmpd_14182
11726	tr|A3IQS2|A3IQS2_9CHRO	FHAEEEANDPEFAK	3	5.2019	1.775e-06	1	748.033	0	iTRAQ_8plex_Nterm::::::::::::::iTRAQ_8plex_K:	0.0332	0.0238	0.0812	0.0336	0.0916	0.1065	0.0583	0.0588	File: SARA_CdLD_ITRAQ_HILIC345.wiff, Sample: SARA_CdLD_ITRAQ_HILIC345 (sample number 1), Elution: 47.797 min, Period: 1, Cycle(s): 1945 (Experiment 3)	FHAEEEANDPEFAK%iTRAQ_8plex_Nterm::::::::::::::iTRAQ_8plex_K:%sample_0%cmpd_13728
11726	tr|A3IQS2|A3IQS2_9CHRO	SLVEEDKLELAK	3	5.28451	1.576e-06	1	762.774	1	iTRAQ_8plex_Nterm:::::::iTRAQ_8plex_K:::::iTRAQ_8plex_K:	0.2606	0.2046	0.1099	0.1872	0.2459	0.1695	0.2528	0.1373	File: SARA_CdLD_ITRAQ_HILIC34_02.wiff, Sample: SARA_CdLD_ITRAQ_HILIC34_02 (sample number 1), Elution: 57 min, Period: 1, Cycle(s): 2104 (Experiment 2)	SLVEEDKLELAK%iTRAQ_8plex_Nterm:::::::iTRAQ_8plex_K:::::iTRAQ_8plex_K:%sample_0%cmpd_5690
11726	tr|A3IQS2|A3IQS2_9CHRO	SLVEEDKLELAK	3	5.14286	3.382e-06	1	762.762	1	iTRAQ_8plex_Nterm:::::::iTRAQ_8plex_K:::::iTRAQ_8plex_K:	0.2227	0.0904	0.2007	0.1008	0.2507	0.1549	0.1702	0.1128	File: SARA_CdLD_ITRAQ_HILIC34.wiff, Sample: SARA_CdLD_ITRAQ_HILIC34 (sample number 1), Elution: 55.394 to 56.586 min, Period: 1, Cycle(s): 1998, 2008 (Experiment 2)	SLVEEDKLELAK%iTRAQ_8plex_Nterm:::::::iTRAQ_8plex_K:::::iTRAQ_8plex_K:%sample_0%cmpd_5225
11726	tr|A3IQS2|A3IQS2_9CHRO	SLVEEDKLELAK	3	5.05654	5.337e-06	1	762.774	1	iTRAQ_8plex_Nterm:::::::iTRAQ_8plex_K:::::iTRAQ_8plex_K:	0.2037	0.157	0.196	0.096	0.2314	0.2711	0.2091	0.1226	File: SARA_CdLD_ITRAQ_HILIC345.wiff, Sample: SARA_CdLD_ITRAQ_HILIC345 (sample number 1), Elution: 55.785 min, Period: 1, Cycle(s): 2075 (Experiment 3)	SLVEEDKLELAK%iTRAQ_8plex_Nterm:::::::iTRAQ_8plex_K:::::iTRAQ_8plex_K:%sample_0%cmpd_13825
11726	tr|A3IQS2|A3IQS2_9CHRO	GVELLLPTDVVLADDFNKDANAK	4	7.60581	1.699e-13	1	843.209	1	iTRAQ_8plex_Nterm::::::::::::::::::iTRAQ_8plex_K:::::iTRAQ_8plex_K:	5.2635	5.7579	3.3981	3.2689	5.2547	3.3018	4.9153	2.4268	File: SARA_CdLD_ITRAQ_HILIC29.wiff, Sample: SARA_CdLD_ITRAQ_HILIC29 (sample number 1), Elution: 82.122 to 83.144 min, Period: 1, Cycle(s): 2228, 2233, 2240 (Experiment 2)	GVELLLPTDVVLADDFNKDANAK%iTRAQ_8plex_Nterm::::::::::::::::::iTRAQ_8plex_K:::::iTRAQ_8plex_K:%sample_0%cmpd_739
11726	tr|A3IQS2|A3IQS2_9CHRO	GVELLLPTDVVLADDFNKDANAK	5	7.92623	1.355e-14	1	674.8	1	iTRAQ_8plex_Nterm::::::::::::::::::iTRAQ_8plex_K:::::iTRAQ_8plex_K:	0.4738	0.571	0.3441	0.3168	0.5978	0.4696	0.4862	0.2893	File: SARA_CdLD_ITRAQ_HILIC29.wiff, Sample: SARA_CdLD_ITRAQ_HILIC29 (sample number 1), Elution: 82.36 to 82.803 min, Period: 1, Cycle(s): 2235 (Experiment 2), 2230 (Experiment 3)	GVELLLPTDVVLADDFNKDANAK%iTRAQ_8plex_Nterm::::::::::::::::::iTRAQ_8plex_K:::::iTRAQ_8plex_K:%sample_0%cmpd_736
11726	tr|A3IQS2|A3IQS2_9CHRO	GVELLLPTDVVLADDFNKDANAK	4	6.95511	2.114e-11	1	843.196	1	iTRAQ_8plex_Nterm::::::::::::::::::iTRAQ_8plex_K:::::iTRAQ_8plex_K:	0.7722	0.8042	0.454	0.4656	0.7569	0.5277	0.7196	0.3187	File: SARA_CdLD_ITRAQ_HILIC295.wiff, Sample: SARA_CdLD_ITRAQ_HILIC295 (sample number 1), Elution: 83.587 to 83.826 min, Period: 1, Cycle(s): 2306, 2317 (Experiment 2)	GVELLLPTDVVLADDFNKDANAK%iTRAQ_8plex_Nterm::::::::::::::::::iTRAQ_8plex_K:::::iTRAQ_8plex_K:%sample_0%cmpd_9531
11726	tr|A3IRH1|A3IRH1_9CHRO	AQEDAGTVQK	2	6.74011	1.741e-10	1	827.912	0	iTRAQ_8plex_Nterm::::::::::iTRAQ_8plex_K:	0.9144	0.5948	0.4158	0.4512	0.6846	0.886	1.7697	1.961	File: SARA_CdLD_ITRAQ_HILIC335.wiff, Sample: SARA_CdLD_ITRAQ_HILIC335 (sample number 1), Elution: 33.617 min, Period: 1, Cycle(s): 1772 (Experiment 2)	AQEDAGTVQK%iTRAQ_8plex_Nterm::::::::::iTRAQ_8plex_K:%sample_0%cmpd_12637
11726	tr|A3IRH1|A3IRH1_9CHRO	AQEDAGTVQK	2	7.21555	6.446e-12	1	827.924	0	iTRAQ_8plex_Nterm::::::::::iTRAQ_8plex_K:	0.8575	0.5139	0.2199	0.3936	0.5737	0.6778	1.3808	1.7159	File: SARA_CdLD_ITRAQ_HILIC335_02.wiff, Sample: SARA_CdLD_ITRAQ_HILIC335_02 (sample number 1), Elution: 33.277 min, Period: 1, Cycle(s): 1758 (Experiment 2)	AQEDAGTVQK%iTRAQ_8plex_Nterm::::::::::iTRAQ_8plex_K:%sample_0%cmpd_13136
11726	tr|A3IRH1|A3IRH1_9CHRO	AQEDAGTVQK	2	7.23161	5.966e-12	1	827.937	0	iTRAQ_8plex_Nterm::::::::::iTRAQ_8plex_K:	1.0375	0.6043	0.4301	0.4032	0.7038	0.8472	1.794	1.8679	File: SARA_CdLD_ITRAQ_HILIC34_02.wiff, Sample: SARA_CdLD_ITRAQ_HILIC34_02 (sample number 1), Elution: 33.502 min, Period: 1, Cycle(s): 1744 (Experiment 2)	AQEDAGTVQK%iTRAQ_8plex_Nterm::::::::::iTRAQ_8plex_K:%sample_0%cmpd_5388
11726	tr|A3IRH1|A3IRH1_9CHRO	AQEDAGTVQK	3	8.57676	1.415e-16	1	552.283	0	iTRAQ_8plex_Nterm::::::::::iTRAQ_8plex_K:	0.3032	0.2189	0.1912	0.1008	0.188	0.1404	0.2868	0.3481	File: SARA_CdLD_ITRAQ_HILIC335_02.wiff, Sample: SARA_CdLD_ITRAQ_HILIC335_02 (sample number 1), Elution: 33.873 to 34.929 min, Period: 1, Cycle(s): 1763 (Experiment 2), 1771 (Experiment 3)	AQEDAGTVQK%iTRAQ_8plex_Nterm::::::::::iTRAQ_8plex_K:%sample_0%cmpd_13155
11726	tr|A3IRH1|A3IRH1_9CHRO	AQEDAGTVQKK	3	8.94696	6.029e-18	1	696.396	1	iTRAQ_8plex_Nterm::::::::::iTRAQ_8plex_K:iTRAQ_8plex_K:	3.1316	2.6477		0.4992	0.5496	0.4599	2.3101	2.368	File: SARA_CdLD_ITRAQ_HILIC40.wiff, Sample: SARA_CdLD_ITRAQ_HILIC40 (sample number 1), Elution: 83.592 min, Period: 1, Cycle(s): 4561 (Experiment 2)	AQEDAGTVQKK%iTRAQ_8plex_Nterm::::::::::iTRAQ_8plex_K:iTRAQ_8plex_K:%sample_0%cmpd_8780
11726	tr|A3IRH1|A3IRH1_9CHRO	AQEDAGTVQK	3	7.6549	2.805e-13	1	552.294	0	iTRAQ_8plex_Nterm::::::::::iTRAQ_8plex_K:	0.2085	0.0809	0.086	0.096	0.1687	0.2227	0.3889	0.4069	File: SARA_CdLD_ITRAQ_HILIC34.wiff, Sample: SARA_CdLD_ITRAQ_HILIC34 (sample number 1), Elution: 33.396 min, Period: 1, Cycle(s): 1750 (Experiment 2)	AQEDAGTVQK%iTRAQ_8plex_Nterm::::::::::iTRAQ_8plex_K:%sample_0%cmpd_4909
11726	tr|A3IRH1|A3IRH1_9CHRO	AQEDAGTVQK	2	6.23837	5.306e-09	1	827.924	0	iTRAQ_8plex_Nterm::::::::::iTRAQ_8plex_K:	0.4785	0.3236	0.2055	0.2304	0.4098	0.3825	0.8654	0.8629	File: SARA_CdLD_ITRAQ_HILIC34.wiff, Sample: SARA_CdLD_ITRAQ_HILIC34 (sample number 1), Elution: 33.277 min, Period: 1, Cycle(s): 1749 (Experiment 2)	AQEDAGTVQK%iTRAQ_8plex_Nterm::::::::::iTRAQ_8plex_K:%sample_0%cmpd_4907
11726	tr|A3IRH1|A3IRH1_9CHRO	SNIEETSDNVVDAVK	3	8.36094	7.778e-16	1	743.386	0	iTRAQ_8plex_Nterm:::::::::::::::iTRAQ_8plex_K:	0.2985	0.1428	0.2151	0.1632	0.2989	0.3341	0.5494	0.5932	File: SARA_CdLD_ITRAQ_HILIC32.wiff, Sample: SARA_CdLD_ITRAQ_HILIC32 (sample number 1), Elution: 57.233 to 58.391 min, Period: 1, Cycle(s): 2167 (Experiment 2), 2157, 2168 (Experiment 3)	SNIEETSDNVVDAVK%iTRAQ_8plex_Nterm:::::::::::::::iTRAQ_8plex_K:%sample_0%cmpd_3386
11726	tr|A3IRH1|A3IRH1_9CHRO	AQEDAGTVQK	3	7.53669	6.99e-13	1	552.283	0	iTRAQ_8plex_Nterm::::::::::iTRAQ_8plex_K:	0.2085	0.1237	0.1482	0.12	0.3423	0.334	0.564	0.4756	File: SARA_CdLD_ITRAQ_HILIC335.wiff, Sample: SARA_CdLD_ITRAQ_HILIC335 (sample number 1), Elution: 34.213 to 35.047 min, Period: 1, Cycle(s): 1777, 1784 (Experiment 2)	AQEDAGTVQK%iTRAQ_8plex_Nterm::::::::::iTRAQ_8plex_K:%sample_0%cmpd_12658
11726	tr|A3IRH1|A3IRH1_9CHRO	SNIEETSDNVVDAVK	3	8.58806	1.106e-16	1	743.374	0	iTRAQ_8plex_Nterm:::::::::::::::iTRAQ_8plex_K:	0.0805	0.0286	0.0526	0.024	0.0337	0.0823	0.282	0.2157	File: SARA_CdLD_ITRAQ_HILIC315_02.wiff, Sample: SARA_CdLD_ITRAQ_HILIC315_02 (sample number 1), Elution: 56.649 min, Period: 1, Cycle(s): 2105 (Experiment 2)	SNIEETSDNVVDAVK%iTRAQ_8plex_Nterm:::::::::::::::iTRAQ_8plex_K:%sample_0%cmpd_11552
11726	tr|A3IRH1|A3IRH1_9CHRO	SNIEETSDNVVDAVK	2	8.01494	7.713e-15	1	1114.55	0	iTRAQ_8plex_Nterm:::::::::::::::iTRAQ_8plex_K:	0.1706	0.0761	0.1099	0.1152	0.0964	0.1549	0.5884	0.7305	File: SARA_CdLD_ITRAQ_HILIC315.wiff, Sample: SARA_CdLD_ITRAQ_HILIC315 (sample number 1), Elution: 57.093 min, Period: 1, Cycle(s): 2092 (Experiment 3)	SNIEETSDNVVDAVK%iTRAQ_8plex_Nterm:::::::::::::::iTRAQ_8plex_K:%sample_0%cmpd_11087
11726	tr|A3IRH1|A3IRH1_9CHRO	AQEDAGTVQK	3	7.86068	5.54e-14	1	552.304	0	iTRAQ_8plex_Nterm::::::::::iTRAQ_8plex_K:	0.0663	0.0476	0.0526	0.024	0.0771	0.0678	0.1556	0.0784	File: SARA_CdLD_ITRAQ_HILIC34_02.wiff, Sample: SARA_CdLD_ITRAQ_HILIC34_02 (sample number 1), Elution: 33.383 min, Period: 1, Cycle(s): 1743 (Experiment 2)	AQEDAGTVQK%iTRAQ_8plex_Nterm::::::::::iTRAQ_8plex_K:%sample_0%cmpd_5387
11726	tr|A3IRH1|A3IRH1_9CHRO	SNIEETSDNVVDAVK	2	8.7502	8.519e-18	1	1114.54	0	iTRAQ_8plex_Nterm:::::::::::::::iTRAQ_8plex_K:	0.2653	0.0476	0.1434	0.168	0.1784	0.2421	0.7341	0.8727	File: SARA_CdLD_ITRAQ_HILIC315_02.wiff, Sample: SARA_CdLD_ITRAQ_HILIC315_02 (sample number 1), Elution: 56.888 min, Period: 1, Cycle(s): 2107 (Experiment 2)	SNIEETSDNVVDAVK%iTRAQ_8plex_Nterm:::::::::::::::iTRAQ_8plex_K:%sample_0%cmpd_11556
11726	tr|A3IRH1|A3IRH1_9CHRO	SNIEETSDNVVDAVK	3	7.34339	2.603e-12	1	743.374	0	iTRAQ_8plex_Nterm:::::::::::::::iTRAQ_8plex_K:	0.1658	0.0095	0.0765	0.096	0.1784	0.2614	0.3063	0.1765	File: SARA_CdLD_ITRAQ_HILIC32_02.wiff, Sample: SARA_CdLD_ITRAQ_HILIC32_02 (sample number 1), Elution: 57.523 to 57.711 min, Period: 1, Cycle(s): 2195-2197 (Experiment 2)	SNIEETSDNVVDAVK%iTRAQ_8plex_Nterm:::::::::::::::iTRAQ_8plex_K:%sample_0%cmpd_3834
11726	tr|A3IRH1|A3IRH1_9CHRO	VGDDLEDNIEGTTNQVK	3	7.98192	1.657e-14	1	819.091	0	iTRAQ_8plex_Nterm:::::::::::::::::iTRAQ_8plex_K:	0.1374	0.0523	0.1529	0.2208	0.1205	0.1356	0.316	0.3628	File: SARA_CdLD_ITRAQ_HILIC31.wiff, Sample: SARA_CdLD_ITRAQ_HILIC31 (sample number 1), Elution: 59.355 min, Period: 1, Cycle(s): 2126 (Experiment 2)	VGDDLEDNIEGTTNQVK%iTRAQ_8plex_Nterm:::::::::::::::::iTRAQ_8plex_K:%sample_0%cmpd_2288
11726	tr|A3IRH1|A3IRH1_9CHRO	VGDDLEDNIEGTTNQVK	3	7.64628	1.965e-13	1	819.066	0	iTRAQ_8plex_Nterm:::::::::::::::::iTRAQ_8plex_K:	0.1279	0.0619	0.0191	0.0432	0.0578	0.0775	0.1604	0.152	File: SARA_CdLD_ITRAQ_HILIC315.wiff, Sample: SARA_CdLD_ITRAQ_HILIC315 (sample number 1), Elution: 59.477 min, Period: 1, Cycle(s): 2139 (Experiment 2)	VGDDLEDNIEGTTNQVK%iTRAQ_8plex_Nterm:::::::::::::::::iTRAQ_8plex_K:%sample_0%cmpd_11120
11726	tr|A3IRH1|A3IRH1_9CHRO	AQEDAGTVQKK	3	6.3236	4.216e-09	1	696.396	1	iTRAQ_8plex_Nterm::::::::::iTRAQ_8plex_K:iTRAQ_8plex_K:	5.5004	3.8783	0.932	0.96	0.4821	1.0361	4.2357	4.177	File: SARA_CdLD_ITRAQ_HILIC40.wiff, Sample: SARA_CdLD_ITRAQ_HILIC40 (sample number 1), Elution: 82.111 to 82.69 min, Period: 1, Cycle(s): 4534 (Experiment 2), 4538 (Experiment 3)	AQEDAGTVQKK%iTRAQ_8plex_Nterm::::::::::iTRAQ_8plex_K:iTRAQ_8plex_K:%sample_0%cmpd_8769
11726	tr|A3IRH1|A3IRH1_9CHRO	SNIEETSDNVVDAVK	3	7.07081	1.925e-11	1	743.374	0	iTRAQ_8plex_Nterm:::::::::::::::iTRAQ_8plex_K:	0.0142	0.019	0.0191	0.024	0.0482	0.029	0.1507	0.1373	File: SARA_CdLD_ITRAQ_HILIC32_02.wiff, Sample: SARA_CdLD_ITRAQ_HILIC32_02 (sample number 1), Elution: 56.468 min, Period: 1, Cycle(s): 2181 (Experiment 2)	SNIEETSDNVVDAVK%iTRAQ_8plex_Nterm:::::::::::::::iTRAQ_8plex_K:%sample_0%cmpd_3819
11726	tr|A3IRH1|A3IRH1_9CHRO	SNIEETSDNVVDAVK	3	6.05281	1.779e-08	1	743.374	0	iTRAQ_8plex_Nterm:::::::::::::::iTRAQ_8plex_K:	0.0142	0.0143	0.0143	0.0048		0.0194	0.0194	0.0245	File: SARA_CdLD_ITRAQ_HILIC315.wiff, Sample: SARA_CdLD_ITRAQ_HILIC315 (sample number 1), Elution: 56.684 min, Period: 1, Cycle(s): 2089 (Experiment 2)	SNIEETSDNVVDAVK%iTRAQ_8plex_Nterm:::::::::::::::iTRAQ_8plex_K:%sample_0%cmpd_11083
11726	tr|A3IRH1|A3IRH1_9CHRO	SNIEETSDNVVDAVK	3	6.88686	7.129e-11	1	743.374	0	iTRAQ_8plex_Nterm:::::::::::::::iTRAQ_8plex_K:	0.1895	0.0286	0.0717	0.0576	0.0386	0.0629	0.2771	0.402	File: SARA_CdLD_ITRAQ_HILIC315.wiff, Sample: SARA_CdLD_ITRAQ_HILIC315 (sample number 1), Elution: 57.859 min, Period: 1, Cycle(s): 2101 (Experiment 2)	SNIEETSDNVVDAVK%iTRAQ_8plex_Nterm:::::::::::::::iTRAQ_8plex_K:%sample_0%cmpd_11102
11726	tr|A3IRH1|A3IRH1_9CHRO	VGDDLEDNIEGTTNQVK	3	7.41731	1.135e-12	1	819.066	0	iTRAQ_8plex_Nterm:::::::::::::::::iTRAQ_8plex_K:	0.0711	0.0048	0.0526	0.0384	0.0482	0.0484	0.1118	0.1912	File: SARA_CdLD_ITRAQ_HILIC315_02.wiff, Sample: SARA_CdLD_ITRAQ_HILIC315_02 (sample number 1), Elution: 58.471 min, Period: 1, Cycle(s): 2134 (Experiment 2)	VGDDLEDNIEGTTNQVK%iTRAQ_8plex_Nterm:::::::::::::::::iTRAQ_8plex_K:%sample_0%cmpd_11575
11726	tr|A3IRH1|A3IRH1_9CHRO	AQEDAGTVQK	3	5.23794	2.355e-06	1	552.304	0	iTRAQ_8plex_Nterm::::::::::iTRAQ_8plex_K:	0.019	0.0333	0.0143	0.0384	0.053	0.0726	0.0292	0.0588	File: SARA_CdLD_ITRAQ_HILIC345_02.wiff, Sample: SARA_CdLD_ITRAQ_HILIC345_02 (sample number 1), Elution: 33.379 to 33.617 min, Period: 1, Cycle(s): 1737, 1739 (Experiment 2)	AQEDAGTVQK%iTRAQ_8plex_Nterm::::::::::iTRAQ_8plex_K:%sample_0%cmpd_13993
11726	tr|A3IRH1|A3IRH1_9CHRO	VGDDLEDNIEGTTNQVK	3	6.82969	8.084e-11	1	819.066	0	iTRAQ_8plex_Nterm:::::::::::::::::iTRAQ_8plex_K:	0.019	0.0048	0.0335	0.024	0.082	0.0242	0.0535	0.0833	File: SARA_CdLD_ITRAQ_HILIC32_02.wiff, Sample: SARA_CdLD_ITRAQ_HILIC32_02 (sample number 1), Elution: 58.426 min, Period: 1, Cycle(s): 2212 (Experiment 2)	VGDDLEDNIEGTTNQVK%iTRAQ_8plex_Nterm:::::::::::::::::iTRAQ_8plex_K:%sample_0%cmpd_3839
11726	tr|A3IRH1|A3IRH1_9CHRO	KVGDDLEDNIEGTTNQVK	3	7.06591	1.356e-11	1	963.176	1	iTRAQ_8plex_Nterm:iTRAQ_8plex_K:::::::::::::::::iTRAQ_8plex_K:	2.7052	1.9748	1.0132	0.9408	1.2968	1.3895	4.2256	4.5104	File: SARA_CdLD_ITRAQ_HILIC355_02.wiff, Sample: SARA_CdLD_ITRAQ_HILIC355_02 (sample number 1), Elution: 53.862 to 54.935 min, Period: 1, Cycle(s): 1911, 1920 (Experiment 3)	KVGDDLEDNIEGTTNQVK%iTRAQ_8plex_Nterm:iTRAQ_8plex_K:::::::::::::::::iTRAQ_8plex_K:%sample_0%cmpd_15101
11726	tr|A3IRH1|A3IRH1_9CHRO	AQEDAGTVQKK	4	5.35794	1.389e-06	1	522.555	1	iTRAQ_8plex_Nterm::::::::::iTRAQ_8plex_K:iTRAQ_8plex_K:	1.1133	1.3392			0.2459	0.1791	0.919	1.0639	File: SARA_CdLD_ITRAQ_HILIC40.wiff, Sample: SARA_CdLD_ITRAQ_HILIC40 (sample number 1), Elution: 82.213 to 82.587 min, Period: 1, Cycle(s): 4538 (Experiment 2), 4534 (Experiment 3)	AQEDAGTVQKK%iTRAQ_8plex_Nterm::::::::::iTRAQ_8plex_K:iTRAQ_8plex_K:%sample_0%cmpd_8768
11726	tr|A3IRH1|A3IRH1_9CHRO	VGDDLEDNIEGTTNQVK	3	5.93372	2.813e-08	1	819.066	0	iTRAQ_8plex_Nterm:::::::::::::::::iTRAQ_8plex_K:	0.0474		0.0526	0.0624	0.0579	0.0823	0.107	0.0784	File: SARA_CdLD_ITRAQ_HILIC31_02.wiff, Sample: SARA_CdLD_ITRAQ_HILIC31_02 (sample number 1), Elution: 58.753 min, Period: 1, Cycle(s): 2065 (Experiment 2)	VGDDLEDNIEGTTNQVK%iTRAQ_8plex_Nterm:::::::::::::::::iTRAQ_8plex_K:%sample_0%cmpd_2857
11726	tr|A3IRH1|A3IRH1_9CHRO	KVGDDLEDNIEGTTNQVK	3	6.06846	1.098e-08	1	963.176	1	iTRAQ_8plex_Nterm:iTRAQ_8plex_K:::::::::::::::::iTRAQ_8plex_K:	0.2464	0.1856	0.0908	0.0384	0.1928	0.1646	0.53	0.402	File: SARA_CdLD_ITRAQ_HILIC355.wiff, Sample: SARA_CdLD_ITRAQ_HILIC355 (sample number 1), Elution: 53.162 min, Period: 1, Cycle(s): 2050 (Experiment 3)	KVGDDLEDNIEGTTNQVK%iTRAQ_8plex_Nterm:iTRAQ_8plex_K:::::::::::::::::iTRAQ_8plex_K:%sample_0%cmpd_14657
11726	tr|A3IRH1|A3IRH1_9CHRO	KVGDDLEDNIEGTTNQVK	3	6.29114	2.679e-09	1	963.162	1	iTRAQ_8plex_Nterm:iTRAQ_8plex_K:::::::::::::::::iTRAQ_8plex_K:	0.5401	0.4568	0.0956	0.168	0.3134	0.2179	0.8217	0.7746	File: SARA_CdLD_ITRAQ_HILIC36.wiff, Sample: SARA_CdLD_ITRAQ_HILIC36 (sample number 1), Elution: 53.007 min, Period: 1, Cycle(s): 1942 (Experiment 2)	KVGDDLEDNIEGTTNQVK%iTRAQ_8plex_Nterm:iTRAQ_8plex_K:::::::::::::::::iTRAQ_8plex_K:%sample_0%cmpd_6992
11726	tr|A3IRH1|A3IRH1_9CHRO	SNIEETSDNVVDAVK	3	5.4496	6.311e-07	1	743.374	0	iTRAQ_8plex_Nterm:::::::::::::::iTRAQ_8plex_K:	0.0237		0.0382	0.048	0.0868	0.0775		0.0637	File: SARA_CdLD_ITRAQ_HILIC325_02.wiff, Sample: SARA_CdLD_ITRAQ_HILIC325_02 (sample number 1), Elution: 57.317 to 58.27 min, Period: 1, Cycle(s): 2195, 2203 (Experiment 2)	SNIEETSDNVVDAVK%iTRAQ_8plex_Nterm:::::::::::::::iTRAQ_8plex_K:%sample_0%cmpd_12491
11726	tr|A3IRH1|A3IRH1_9CHRO	KVGDDLEDNIEGTTNQVK	3	6.17052	5.785e-09	1	963.162	1	iTRAQ_8plex_Nterm:iTRAQ_8plex_K:::::::::::::::::iTRAQ_8plex_K:	1.0139	0.6281	0.3728	0.36	0.4773	0.4987	1.337	1.4267	File: SARA_CdLD_ITRAQ_HILIC36_02.wiff, Sample: SARA_CdLD_ITRAQ_HILIC36_02 (sample number 1), Elution: 55.223 min, Period: 1, Cycle(s): 1946 (Experiment 3)	KVGDDLEDNIEGTTNQVK%iTRAQ_8plex_Nterm:iTRAQ_8plex_K:::::::::::::::::iTRAQ_8plex_K:%sample_0%cmpd_7444
11726	tr|A3IRH1|A3IRH1_9CHRO	VGDDLEDNIEGTTNQVK	3	5.26671	1.319e-06	1	819.066	0	iTRAQ_8plex_Nterm:::::::::::::::::iTRAQ_8plex_K:	0.0426	0.0143	0.0239	0.024	0.0337	0.0678	0.0583	0.103	File: SARA_CdLD_ITRAQ_HILIC315_02.wiff, Sample: SARA_CdLD_ITRAQ_HILIC315_02 (sample number 1), Elution: 59.476 min, Period: 1, Cycle(s): 2154 (Experiment 2)	VGDDLEDNIEGTTNQVK%iTRAQ_8plex_Nterm:::::::::::::::::iTRAQ_8plex_K:%sample_0%cmpd_11588
11726	tr|A3IRH1|A3IRH1_9CHRO	VGDDLEDNIEGTTNQVK	3	5.28866	1.355e-06	1	819.078	0	iTRAQ_8plex_Nterm:::::::::::::::::iTRAQ_8plex_K:	0.0237	0.0286	0.0335	0.0192	0.0193	0.0145	0.141	0.0392	File: SARA_CdLD_ITRAQ_HILIC32.wiff, Sample: SARA_CdLD_ITRAQ_HILIC32 (sample number 1), Elution: 58.884 min, Period: 1, Cycle(s): 2173 (Experiment 2)	VGDDLEDNIEGTTNQVK%iTRAQ_8plex_Nterm:::::::::::::::::iTRAQ_8plex_K:%sample_0%cmpd_3391
11726	tr|A3IRH1|A3IRH1_9CHRO	KVGDDLEDNIEGTTNQVK	4	5.42146	5.025e-07	1	722.63	1	iTRAQ_8plex_Nterm:iTRAQ_8plex_K:::::::::::::::::iTRAQ_8plex_K:	0.9949	0.6376	0.4015	0.432	0.6363	0.6052	1.4245	1.4904	File: SARA_CdLD_ITRAQ_HILIC36_02.wiff, Sample: SARA_CdLD_ITRAQ_HILIC36_02 (sample number 1), Elution: 55.24 to 56.313 min, Period: 1, Cycle(s): 1947, 1956 (Experiment 2)	KVGDDLEDNIEGTTNQVK%iTRAQ_8plex_Nterm:iTRAQ_8plex_K:::::::::::::::::iTRAQ_8plex_K:%sample_0%cmpd_7460
11726	tr|A3IW25|A3IW25_9CHRO	EISTDQIDYEAAK	2	9.91978	2.561e-22	1	1046.01	0	iTRAQ_8plex_Nterm:::::::::::::iTRAQ_8plex_K:	1.2507	0.8518	0.7121	0.6624	1.2052	1.3314	2.6157	2.0248	File: SARA_CdLD_ITRAQ_HILIC305_02.wiff, Sample: SARA_CdLD_ITRAQ_HILIC305_02 (sample number 1), Elution: 52.294 min, Period: 1, Cycle(s): 1930 (Experiment 3)	EISTDQIDYEAAK%iTRAQ_8plex_Nterm:::::::::::::iTRAQ_8plex_K:%sample_0%cmpd_10443
11726	tr|A3IW25|A3IW25_9CHRO	DATTIQK	2	5.43979	8.001e-07	1	692.898	0	iTRAQ_8plex_Nterm:::::::iTRAQ_8plex_K:	1.3028	0.6805	0.8173	0.7056	1.0991	1.4669	2.8442	2.0199	File: SARA_CdLD_ITRAQ_HILIC31_02.wiff, Sample: SARA_CdLD_ITRAQ_HILIC31_02 (sample number 1), Elution: 37.038 min, Period: 1, Cycle(s): 1850 (Experiment 2)	DATTIQK%iTRAQ_8plex_Nterm:::::::iTRAQ_8plex_K:%sample_0%cmpd_2561
11726	tr|A3IW25|A3IW25_9CHRO	DATTIQK	2	5.19107	3.136e-06	1	692.886	0	iTRAQ_8plex_Nterm:::::::iTRAQ_8plex_K:	0.7391	0.395	0.5066	0.528	0.8003	1.0554	1.8378	1.2257	File: SARA_CdLD_ITRAQ_HILIC315.wiff, Sample: SARA_CdLD_ITRAQ_HILIC315 (sample number 1), Elution: 37.037 min, Period: 1, Cycle(s): 1832 (Experiment 3)	DATTIQK%iTRAQ_8plex_Nterm:::::::iTRAQ_8plex_K:%sample_0%cmpd_10823
11726	tr|A3IW25|A3IW25_9CHRO	GEQENEAK	3	6.75527	2.566e-10	1	504.926	0	iTRAQ_8plex_Nterm::::::::iTRAQ_8plex_K:	0.0569	0.0714	0.0908	0.12	0.0627	0.1259	0.3355	0.2647	File: SARA_CdLD_ITRAQ_HILIC365_02.wiff, Sample: SARA_CdLD_ITRAQ_HILIC365_02 (sample number 1), Elution: 29.313 min, Period: 1, Cycle(s): 1714 (Experiment 2)	GEQENEAK%iTRAQ_8plex_Nterm::::::::iTRAQ_8plex_K:%sample_0%cmpd_15566
11726	tr|A3IW25|A3IW25_9CHRO	EISTDQIDYEAAK	2	7.56417	2.928e-13	1	1046.01	0	iTRAQ_8plex_Nterm:::::::::::::iTRAQ_8plex_K:	0.6917	0.2284	0.4015	0.408	0.6508	0.6439	1.4099	1.0884	File: SARA_CdLD_ITRAQ_HILIC305.wiff, Sample: SARA_CdLD_ITRAQ_HILIC305 (sample number 1), Elution: 53.057 min, Period: 1, Cycle(s): 1981 (Experiment 2)	EISTDQIDYEAAK%iTRAQ_8plex_Nterm:::::::::::::iTRAQ_8plex_K:%sample_0%cmpd_9884
11726	tr|A3IW25|A3IW25_9CHRO	EISTDQIDYEAAK	3	7.45611	9.802e-13	1	697.678	0	iTRAQ_8plex_Nterm:::::::::::::iTRAQ_8plex_K:	0.2511	0.257	0.129	0.1968	0.2073	0.1888	0.5591	0.3187	File: SARA_CdLD_ITRAQ_HILIC305.wiff, Sample: SARA_CdLD_ITRAQ_HILIC305 (sample number 1), Elution: 52.819 to 54.964 min, Period: 1, Cycle(s): 1979, 1988, 1997 (Experiment 2)	EISTDQIDYEAAK%iTRAQ_8plex_Nterm:::::::::::::iTRAQ_8plex_K:%sample_0%cmpd_9907
11726	tr|A3IW25|A3IW25_9CHRO	GEQENEAK	2	5.05893	6.957e-06	1	756.892	0	iTRAQ_8plex_Nterm::::::::iTRAQ_8plex_K:	0.8433	0.6186	0.4732	0.4944	1.1136	1.1764	2.0128	1.4806	File: SARA_CdLD_ITRAQ_HILIC36_02.wiff, Sample: SARA_CdLD_ITRAQ_HILIC36_02 (sample number 1), Elution: 29.738 min, Period: 1, Cycle(s): 1721 (Experiment 3)	GEQENEAK%iTRAQ_8plex_Nterm::::::::iTRAQ_8plex_K:%sample_0%cmpd_7087
11726	tr|A3IW25|A3IW25_9CHRO	SDLMNK	2	5.06065	6.267e-06	1	658.349	0	iTRAQ_8plex_Nterm::::::iTRAQ_8plex_K:	0.9996	0.5092	1.3908	1.1664	2.8443	3.1904	3.6318	2.7896	File: SARA_CdLD_ITRAQ_HILIC295.wiff, Sample: SARA_CdLD_ITRAQ_HILIC295 (sample number 1), Elution: 41.483 min, Period: 1, Cycle(s): 1822 (Experiment 2)	SDLMNK%iTRAQ_8plex_Nterm::::::iTRAQ_8plex_K:%sample_0%cmpd_8983
11726	tr|A3IW25|A3IW25_9CHRO	EISTDQIDYEAAK	3	6.72843	1.887e-10	1	697.69	0	iTRAQ_8plex_Nterm:::::::::::::iTRAQ_8plex_K:	0.0568	0.0143	0.0478	0.0384	0.053	0.092	0.1507	0.1716	File: SARA_CdLD_ITRAQ_HILIC31_02.wiff, Sample: SARA_CdLD_ITRAQ_HILIC31_02 (sample number 1), Elution: 53.185 to 54.359 min, Period: 1, Cycle(s): 1987 (Experiment 2), 1996 (Experiment 3)	EISTDQIDYEAAK%iTRAQ_8plex_Nterm:::::::::::::iTRAQ_8plex_K:%sample_0%cmpd_2799
11726	tr|A3IW25|A3IW25_9CHRO	EISTDQIDYEAAKEK	3	8.29111	1.066e-15	1	884.792	1	iTRAQ_8plex_Nterm:::::::::::::iTRAQ_8plex_K::iTRAQ_8plex_K:	3.051	3.2022				0.4454	2.1881	1.3727	File: SARA_CdLD_ITRAQ_HILIC355_02.wiff, Sample: SARA_CdLD_ITRAQ_HILIC355_02 (sample number 1), Elution: 51.479 min, Period: 1, Cycle(s): 1891 (Experiment 3)	EISTDQIDYEAAKEK%iTRAQ_8plex_Nterm:::::::::::::iTRAQ_8plex_K::iTRAQ_8plex_K:%sample_0%cmpd_15052
11726	tr|A3IW25|A3IW25_9CHRO	EISTDQIDYEAAK	3	6.71449	2.076e-10	1	697.702	0	iTRAQ_8plex_Nterm:::::::::::::iTRAQ_8plex_K:	0.0948	0.0761	0.0287	0.0672	0.1687	0.121	0.1993	0.152	File: SARA_CdLD_ITRAQ_HILIC31.wiff, Sample: SARA_CdLD_ITRAQ_HILIC31 (sample number 1), Elution: 53.805 min, Period: 1, Cycle(s): 2076 (Experiment 2)	EISTDQIDYEAAK%iTRAQ_8plex_Nterm:::::::::::::iTRAQ_8plex_K:%sample_0%cmpd_2209
11726	tr|A3IW25|A3IW25_9CHRO	EISTDQIDYEAAK	3	7.64405	2.315e-13	1	697.678	0	iTRAQ_8plex_Nterm:::::::::::::iTRAQ_8plex_K:	0.3079	0.2189	0.2198	0.192	0.27	0.2953	0.5786	0.4706	File: SARA_CdLD_ITRAQ_HILIC305_02.wiff, Sample: SARA_CdLD_ITRAQ_HILIC305_02 (sample number 1), Elution: 51.954 to 54.099 min, Period: 1, Cycle(s): 1928, 1937, 1946 (Experiment 2)	EISTDQIDYEAAK%iTRAQ_8plex_Nterm:::::::::::::iTRAQ_8plex_K:%sample_0%cmpd_10467
11726	tr|A3IW25|A3IW25_9CHRO	GEQENEAK	3	5.92213	5.72e-08	1	504.926	0	iTRAQ_8plex_Nterm::::::::iTRAQ_8plex_K:	0.2416	0.1903	0.1673	0.1152	0.1687	0.2324	0.4473	0.3432	File: SARA_CdLD_ITRAQ_HILIC36_02.wiff, Sample: SARA_CdLD_ITRAQ_HILIC36_02 (sample number 1), Elution: 29.619 to 30.112 min, Period: 1, Cycle(s): 1725 (Experiment 2), 1720 (Experiment 3)	GEQENEAK%iTRAQ_8plex_Nterm::::::::iTRAQ_8plex_K:%sample_0%cmpd_7093
11726	tr|A3IW25|A3IW25_9CHRO	GEQENEAK	2	5.19089	2.93e-06	1	756.88	0	iTRAQ_8plex_Nterm::::::::iTRAQ_8plex_K:	0.2179	0.1332	0.1768	0.1344	0.3375	0.3583	0.5834	0.5197	File: SARA_CdLD_ITRAQ_HILIC365_02.wiff, Sample: SARA_CdLD_ITRAQ_HILIC365_02 (sample number 1), Elution: 29.194 min, Period: 1, Cycle(s): 1713 (Experiment 2)	GEQENEAK%iTRAQ_8plex_Nterm::::::::iTRAQ_8plex_K:%sample_0%cmpd_15565
11726	tr|A3IW25|A3IW25_9CHRO	FTGEEK	3	5.30557	1.236e-06	1	440.246	0	iTRAQ_8plex_Nterm::::::iTRAQ_8plex_K:	0.1327	0.0952	0.1768	0.1536	0.1446	0.2469	0.4376	0.3383	File: SARA_CdLD_ITRAQ_HILIC29.wiff, Sample: SARA_CdLD_ITRAQ_HILIC29 (sample number 1), Elution: 38.15 min, Period: 1, Cycle(s): 1779 (Experiment 3)	FTGEEK%iTRAQ_8plex_Nterm::::::iTRAQ_8plex_K:%sample_0%cmpd_122
11726	tr|A3IW25|A3IW25_9CHRO	EISTDQIDYEAAKEK	3	6.23717	4.233e-09	1	884.805	1	iTRAQ_8plex_Nterm:::::::::::::iTRAQ_8plex_K::iTRAQ_8plex_K:	0.5401	0.414	0.1051	0.1008	0.0193	0.0678	0.3551	0.2844	File: SARA_CdLD_ITRAQ_HILIC35_02.wiff, Sample: SARA_CdLD_ITRAQ_HILIC35_02 (sample number 1), Elution: 52.089 min, Period: 1, Cycle(s): 1909 (Experiment 3)	EISTDQIDYEAAKEK%iTRAQ_8plex_Nterm:::::::::::::iTRAQ_8plex_K::iTRAQ_8plex_K:%sample_0%cmpd_6514
11726	tr|A3IW25|A3IW25_9CHRO	EISTDQIDYEAAKEK	3	6.06363	1.264e-08	1	884.792	1	iTRAQ_8plex_Nterm:::::::::::::iTRAQ_8plex_K::iTRAQ_8plex_K:	0.9949	0.9089	0.2103	0.1488	0.1302	0.1065	0.6467	0.4658	File: SARA_CdLD_ITRAQ_HILIC36_02.wiff, Sample: SARA_CdLD_ITRAQ_HILIC36_02 (sample number 1), Elution: 53.044 min, Period: 1, Cycle(s): 1926 (Experiment 2)	EISTDQIDYEAAKEK%iTRAQ_8plex_Nterm:::::::::::::iTRAQ_8plex_K::iTRAQ_8plex_K:%sample_0%cmpd_7417
11726	tr|A3IW25|A3IW25_9CHRO	EISTDQIDYEAAKEK	3	5.1004	3.22e-06	1	884.792	1	iTRAQ_8plex_Nterm:::::::::::::iTRAQ_8plex_K::iTRAQ_8plex_K:	0.578	0.3902	0.0765	0.1152	0.0434	0.0436	0.3792	0.1961	File: SARA_CdLD_ITRAQ_HILIC36.wiff, Sample: SARA_CdLD_ITRAQ_HILIC36 (sample number 1), Elution: 50.794 min, Period: 1, Cycle(s): 1902 (Experiment 2)	EISTDQIDYEAAKEK%iTRAQ_8plex_Nterm:::::::::::::iTRAQ_8plex_K::iTRAQ_8plex_K:%sample_0%cmpd_6964
11726	tr|A3IW25|A3IW25_9CHRO	EISTDQIDYEAAKEK	3	5.30999	1.041e-06	1	884.792	1	iTRAQ_8plex_Nterm:::::::::::::iTRAQ_8plex_K::iTRAQ_8plex_K:	0.3932	0.3236	0.086	0.048	0.0193	0.0242	0.2869	0.201	File: SARA_CdLD_ITRAQ_HILIC35.wiff, Sample: SARA_CdLD_ITRAQ_HILIC35 (sample number 1), Elution: 51.616 min, Period: 1, Cycle(s): 2103 (Experiment 3)	EISTDQIDYEAAKEK%iTRAQ_8plex_Nterm:::::::::::::iTRAQ_8plex_K::iTRAQ_8plex_K:%sample_0%cmpd_6075
11726	tr|A3IPX0|A3IPX0_9CHRO	NSDISEDESR	2	9.10007	6.319e-19	1	728.318	0	iTRAQ_8plex_Nterm:::::::::::	0.2369	0.0952	0.4158	0.1872	0.4724	0.4309	0.423	0.3775	File: SARA_CdLD_ITRAQ_HILIC335.wiff, Sample: SARA_CdLD_ITRAQ_HILIC335 (sample number 1), Elution: 31.455 min, Period: 1, Cycle(s): 1753 (Experiment 3)	NSDISEDESR%iTRAQ_8plex_Nterm:::::::::::%sample_0%cmpd_12607
11726	tr|A3IPX0|A3IPX0_9CHRO	NSDISEDESR	2	8.84434	6.445e-18	1	728.318	0	iTRAQ_8plex_Nterm:::::::::::	0.1327	0.0523	0.3584	0.1584	0.2796	0.2566	0.3063	0.2991	File: SARA_CdLD_ITRAQ_HILIC335_02.wiff, Sample: SARA_CdLD_ITRAQ_HILIC335_02 (sample number 1), Elution: 31.132 min, Period: 1, Cycle(s): 1740 (Experiment 2)	NSDISEDESR%iTRAQ_8plex_Nterm:::::::::::%sample_0%cmpd_13107
11726	tr|A3IPX0|A3IPX0_9CHRO	GSMGQIEK	2	5.29695	2.12e-06	1	729.4	0	iTRAQ_8plex_Nterm::::::::iTRAQ_8plex_K:	0.2132	0.1856	0.325	0.3648	0.5785	0.4454	0.5494	0.3432	File: SARA_CdLD_ITRAQ_HILIC31.wiff, Sample: SARA_CdLD_ITRAQ_HILIC31 (sample number 1), Elution: 42.588 min, Period: 1, Cycle(s): 1981 (Experiment 2)	GSMGQIEK%iTRAQ_8plex_Nterm::::::::iTRAQ_8plex_K:%sample_0%cmpd_2056
11726	tr|A3IPX0|A3IPX0_9CHRO	DAIDDVR	2	5.71423	4.959e-08	1	554.285	0	iTRAQ_8plex_Nterm::::::::	0.2132	0.1047	0.3011	0.2784	0.4146	0.2324	0.316	0.304	File: SARA_CdLD_ITRAQ_HILIC305.wiff, Sample: SARA_CdLD_ITRAQ_HILIC305 (sample number 1), Elution: 39.234 min, Period: 1, Cycle(s): 1865 (Experiment 2)	DAIDDVR%iTRAQ_8plex_Nterm::::::::%sample_0%cmpd_9694
11726	tr|A3IPX0|A3IPX0_9CHRO	DAIDDVR	2	5.82473	2.574e-08	1	554.274	0	iTRAQ_8plex_Nterm::::::::	0.1184	0.0523	0.1816	0.3744	0.1784	0.4599	0.2139	0.4265	File: SARA_CdLD_ITRAQ_HILIC305_02.wiff, Sample: SARA_CdLD_ITRAQ_HILIC305_02 (sample number 1), Elution: 37.773 min, Period: 1, Cycle(s): 1809 (Experiment 2)	DAIDDVR%iTRAQ_8plex_Nterm::::::::%sample_0%cmpd_10248
11726	tr|A3IPX0|A3IPX0_9CHRO	VTDQFTEK	3	5.98806	3.929e-08	1	525.951	0	iTRAQ_8plex_Nterm::::::::iTRAQ_8plex_K:	0.0474	0.0238	0.2055	0.1584	0.2603	0.1791	0.0972	0.1667	File: SARA_CdLD_ITRAQ_HILIC295.wiff, Sample: SARA_CdLD_ITRAQ_HILIC295 (sample number 1), Elution: 45.778 min, Period: 1, Cycle(s): 1858 (Experiment 2)	VTDQFTEK%iTRAQ_8plex_Nterm::::::::iTRAQ_8plex_K:%sample_0%cmpd_9038
11726	tr|A3IPX0|A3IPX0_9CHRO	GSMGQIEK	3	6.04143	2.75e-08	1	486.598	0	iTRAQ_8plex_Nterm::::::::iTRAQ_8plex_K:	0.0332		0.0096	0.0432	0.0916	0.0629	0.0243	0.049	File: SARA_CdLD_ITRAQ_HILIC31_02.wiff, Sample: SARA_CdLD_ITRAQ_HILIC31_02 (sample number 1), Elution: 41.329 to 41.448 min, Period: 1, Cycle(s): 1886-1887 (Experiment 2)	GSMGQIEK%iTRAQ_8plex_Nterm::::::::iTRAQ_8plex_K:%sample_0%cmpd_2622
11726	tr|A3IPX0|A3IPX0_9CHRO	GLQDDIQK	2	5.43746	1.108e-06	1	762.922	0	iTRAQ_8plex_Nterm::::::::iTRAQ_8plex_K:	0.2464	0.0714	0.3632	0.312	0.4821	0.3534	0.3452	0.2696	File: SARA_CdLD_ITRAQ_HILIC315.wiff, Sample: SARA_CdLD_ITRAQ_HILIC315 (sample number 1), Elution: 45.243 min, Period: 1, Cycle(s): 1921 (Experiment 2)	GLQDDIQK%iTRAQ_8plex_Nterm::::::::iTRAQ_8plex_K:%sample_0%cmpd_10932
11726	tr|A3IPX0|A3IPX0_9CHRO	VTDQFTEKIDDLLTAK	4	6.14526	9.979e-09	1	688.133	1	iTRAQ_8plex_Nterm::::::::iTRAQ_8plex_K::::::::iTRAQ_8plex_K:	0.1137	0.0857	0.1147	0.0624	0.1398	0.0871	0.0729	0.1569	File: SARA_CdLD_ITRAQ_HILIC30.wiff, Sample: SARA_CdLD_ITRAQ_HILIC30 (sample number 1), Elution: 85.228 min, Period: 1, Cycle(s): 2950 (Experiment 2)	VTDQFTEKIDDLLTAK%iTRAQ_8plex_Nterm::::::::iTRAQ_8plex_K::::::::iTRAQ_8plex_K:%sample_0%cmpd_1348
11726	tr|A3IMH3|A3IMH3_9CHRO	LAPHNVVVEGSSK	2	8.79192	2.499e-17	1	973.045	0	iTRAQ_8plex_Nterm:::::::::::::iTRAQ_8plex_K:	0.9902	0.8042	0.4779	0.4752	0.7713	0.8666	0.6855	0.3628	File: SARA_CdLD_ITRAQ_HILIC355_02.wiff, Sample: SARA_CdLD_ITRAQ_HILIC355_02 (sample number 1), Elution: 43.324 min, Period: 1, Cycle(s): 1823 (Experiment 2)	LAPHNVVVEGSSK%iTRAQ_8plex_Nterm:::::::::::::iTRAQ_8plex_K:%sample_0%cmpd_14937
11726	tr|A3IMH3|A3IMH3_9CHRO	LAPHNVVVEGSSK	2	8.18522	4.213e-15	1	973.031	0	iTRAQ_8plex_Nterm:::::::::::::iTRAQ_8plex_K:	0.8291	0.4854	0.4493	0.5424	0.7328	0.5713	0.7099	0.3873	File: SARA_CdLD_ITRAQ_HILIC36_02.wiff, Sample: SARA_CdLD_ITRAQ_HILIC36_02 (sample number 1), Elution: 45.161 min, Period: 1, Cycle(s): 1859 (Experiment 3)	LAPHNVVVEGSSK%iTRAQ_8plex_Nterm:::::::::::::iTRAQ_8plex_K:%sample_0%cmpd_7302
11726	tr|A3IMH3|A3IMH3_9CHRO	LAPHNVVVEGSSK	3	9.67566	6.696e-21	1	649.01	0	iTRAQ_8plex_Nterm:::::::::::::iTRAQ_8plex_K:	1.4118	1.085	0.9129	0.8304	1.292	1.4718	1.1136	0.804	File: SARA_CdLD_ITRAQ_HILIC36_02.wiff, Sample: SARA_CdLD_ITRAQ_HILIC36_02 (sample number 1), Elution: 43.731 to 46.847 min, Period: 1, Cycle(s): 1855-1856, 1865, 1874 (Experiment 2), 1847 (Experiment 3)	LAPHNVVVEGSSK%iTRAQ_8plex_Nterm:::::::::::::iTRAQ_8plex_K:%sample_0%cmpd_7328
11726	tr|A3IMH3|A3IMH3_9CHRO	LAPHNVVVEGSSK	3	9.36543	1.326e-19	1	649.01	0	iTRAQ_8plex_Nterm:::::::::::::iTRAQ_8plex_K:	0.6491	0.4901	0.4015	0.3984	0.6749	0.6439	0.5981	0.3481	File: SARA_CdLD_ITRAQ_HILIC36.wiff, Sample: SARA_CdLD_ITRAQ_HILIC36 (sample number 1), Elution: 41.039 to 43.184 min, Period: 1, Cycle(s): 1815, 1824, 1833 (Experiment 2)	LAPHNVVVEGSSK%iTRAQ_8plex_Nterm:::::::::::::iTRAQ_8plex_K:%sample_0%cmpd_6853
11726	tr|A3IMH3|A3IMH3_9CHRO	FEPTEVEISPGDTVK	3	9.51308	1.944e-20	1	752.731	0	iTRAQ_8plex_Nterm:::::::::::::::iTRAQ_8plex_K:	0.2937	0.1856	0.2437	0.1824	0.3712	0.3631	0.2432	0.1765	File: SARA_CdLD_ITRAQ_HILIC29.wiff, Sample: SARA_CdLD_ITRAQ_HILIC29 (sample number 1), Elution: 62.375 min, Period: 1, Cycle(s): 1982 (Experiment 3)	FEPTEVEISPGDTVK%iTRAQ_8plex_Nterm:::::::::::::::iTRAQ_8plex_K:%sample_0%cmpd_476
11726	tr|A3IMH3|A3IMH3_9CHRO	LAPHNVVVEGSSK	2	7.37948	2.463e-12	1	973.031	0	iTRAQ_8plex_Nterm:::::::::::::iTRAQ_8plex_K:	0.7154	0.4901	0.4206	0.408	0.5496	0.4551	0.5445	0.304	File: SARA_CdLD_ITRAQ_HILIC36.wiff, Sample: SARA_CdLD_ITRAQ_HILIC36 (sample number 1), Elution: 42.35 min, Period: 1, Cycle(s): 1826 (Experiment 2)	LAPHNVVVEGSSK%iTRAQ_8plex_Nterm:::::::::::::iTRAQ_8plex_K:%sample_0%cmpd_6840
11726	tr|A3IMH3|A3IMH3_9CHRO	LAPHNVVVEGSSK	3	8.66791	7.482e-17	1	649.033	0	iTRAQ_8plex_Nterm:::::::::::::iTRAQ_8plex_K:	0.1658	0.2379	0.1147	0.072	0.2025	0.1501	0.2091	0.1079	File: SARA_CdLD_ITRAQ_HILIC365_02.wiff, Sample: SARA_CdLD_ITRAQ_HILIC365_02 (sample number 1), Elution: 43.868 to 45.042 min, Period: 1, Cycle(s): 1840 (Experiment 2), 1849 (Experiment 3)	LAPHNVVVEGSSK%iTRAQ_8plex_Nterm:::::::::::::iTRAQ_8plex_K:%sample_0%cmpd_15782
11726	tr|A3IMH3|A3IMH3_9CHRO	LAPHNVVVEGSSK	2	7.46237	1.317e-12	1	973.031	0	iTRAQ_8plex_Nterm:::::::::::::iTRAQ_8plex_K:	0.4738	0.2855	0.2963	0.2928	0.3905	0.3098	0.457	0.1079	File: SARA_CdLD_ITRAQ_HILIC355.wiff, Sample: SARA_CdLD_ITRAQ_HILIC355 (sample number 1), Elution: 42.911 min, Period: 1, Cycle(s): 1886 (Experiment 3)	LAPHNVVVEGSSK%iTRAQ_8plex_Nterm:::::::::::::iTRAQ_8plex_K:%sample_0%cmpd_14528
11726	tr|A3IMH3|A3IMH3_9CHRO	LAPHNVVVEGSSK	3	8.1471	5.964e-15	1	649.1	0	iTRAQ_8plex_Nterm:::::::::::::iTRAQ_8plex_K:	0.4311	0.1951	0.3967	0.3072	0.4435	0.4067	0.5251	0.2059	File: SARA_CdLD_ITRAQ_HILIC355_02.wiff, Sample: SARA_CdLD_ITRAQ_HILIC355_02 (sample number 1), Elution: 41.536 to 42.847 min, Period: 1, Cycle(s): 1808, 1819 (Experiment 2)	LAPHNVVVEGSSK%iTRAQ_8plex_Nterm:::::::::::::iTRAQ_8plex_K:%sample_0%cmpd_14931
11726	tr|A3IMH3|A3IMH3_9CHRO	GAGMVGK	3	5.26646	2.712e-06	1	409.906	0	iTRAQ_8plex_Nterm:::::::iTRAQ_8plex_K:	0.3553	0.3997	0.2485	0.2064	0.2748	0.3631	0.3306	0.2598	File: SARA_CdLD_ITRAQ_HILIC29.wiff, Sample: SARA_CdLD_ITRAQ_HILIC29 (sample number 1), Elution: 36.259 min, Period: 1, Cycle(s): 1764 (Experiment 2)	GAGMVGK%iTRAQ_8plex_Nterm:::::::iTRAQ_8plex_K:%sample_0%cmpd_94
11726	tr|A3IMH3|A3IMH3_9CHRO	LAPHNVVVEGSSK	3	7.10621	2.028e-11	1	649.033	0	iTRAQ_8plex_Nterm:::::::::::::iTRAQ_8plex_K:	0.0569	0.0523	0.0908	0.0528	0.053	0.092	0.0729	0.0441	File: SARA_CdLD_ITRAQ_HILIC35_02.wiff, Sample: SARA_CdLD_ITRAQ_HILIC35_02 (sample number 1), Elution: 43.441 to 44.462 min, Period: 1, Cycle(s): 1827, 1836 (Experiment 2)	LAPHNVVVEGSSK%iTRAQ_8plex_Nterm:::::::::::::iTRAQ_8plex_K:%sample_0%cmpd_6414
11726	tr|A3IMH3|A3IMH3_9CHRO	LAPHNVVVEGSSK	3	6.09604	1.848e-08	1	649.033	0	iTRAQ_8plex_Nterm:::::::::::::iTRAQ_8plex_K:	0.0853	0.0619	0.043	0.0624	0.1302	0.0871	0.0535	0.0294	File: SARA_CdLD_ITRAQ_HILIC37_02.wiff, Sample: SARA_CdLD_ITRAQ_HILIC37_02 (sample number 1), Elution: 42.571 to 43.884 min, Period: 1, Cycle(s): 1823, 1834 (Experiment 2)	LAPHNVVVEGSSK%iTRAQ_8plex_Nterm:::::::::::::iTRAQ_8plex_K:%sample_0%cmpd_8099
11726	tr|A3IMH3|A3IMH3_9CHRO	MGSDSGMLK	3	5.00743	9.378e-06	1	517.273	0	iTRAQ_8plex_Nterm:Oxidation_M::::::::iTRAQ_8plex_K:	0.0142		0.0669	0.0192	0.0241	0.0339		0.0245	File: SARA_CdLD_ITRAQ_HILIC30.wiff, Sample: SARA_CdLD_ITRAQ_HILIC30 (sample number 1), Elution: 41.437 min, Period: 1, Cycle(s): 1988 (Experiment 3)	MGSDSGMLK%iTRAQ_8plex_Nterm:Oxidation_M::::::::iTRAQ_8plex_K:%sample_0%cmpd_905
11726	tr|A3IMH3|A3IMH3_9CHRO	LAPHNVVVEGSSK	3	5.07096	6.729e-06	1	649.033	0	iTRAQ_8plex_Nterm:::::::::::::iTRAQ_8plex_K:	0.0805	0.0381	0.0478	0.0192	0.0337	0.0145	0.0389	0.0196	File: SARA_CdLD_ITRAQ_HILIC365.wiff, Sample: SARA_CdLD_ITRAQ_HILIC365 (sample number 1), Elution: 42.383 min, Period: 1, Cycle(s): 1894 (Experiment 2)	LAPHNVVVEGSSK%iTRAQ_8plex_Nterm:::::::::::::iTRAQ_8plex_K:%sample_0%cmpd_15394
11726	tr|A3IMH3|A3IMH3_9CHRO	MGSDSGMLKFEPTEVEISPGDTVK	4	7.60539	2.84e-13	1	867.44	1	iTRAQ_8plex_Nterm:::::::::iTRAQ_8plex_K:::::::::::::::iTRAQ_8plex_K:	0.5875	0.3283	0.2103	0.1344	0.1687	0.0968	0.1993	0.1226	File: SARA_CdLD_ITRAQ_HILIC30_02.wiff, Sample: SARA_CdLD_ITRAQ_HILIC30_02 (sample number 1), Elution: 68.144 to 68.434 min, Period: 1, Cycle(s): 2267, 2278 (Experiment 2)	MGSDSGMLKFEPTEVEISPGDTVK%iTRAQ_8plex_Nterm:::::::::iTRAQ_8plex_K:::::::::::::::iTRAQ_8plex_K:%sample_0%cmpd_1852
11726	tr|A3IMH3|A3IMH3_9CHRO	MGSDSGMLKFEPTEVEISPGDTVK	4	7.91639	2.445e-14	1	867.44	1	iTRAQ_8plex_Nterm:::::::::iTRAQ_8plex_K:::::::::::::::iTRAQ_8plex_K:	0.3222	0.2712	0.2103	0.1152	0.1205	0.2033	0.2431	0.0784	File: SARA_CdLD_ITRAQ_HILIC30.wiff, Sample: SARA_CdLD_ITRAQ_HILIC30 (sample number 1), Elution: 70.031 min, Period: 1, Cycle(s): 2283 (Experiment 2)	MGSDSGMLKFEPTEVEISPGDTVK%iTRAQ_8plex_Nterm:::::::::iTRAQ_8plex_K:::::::::::::::iTRAQ_8plex_K:%sample_0%cmpd_1285
11726	tr|A3IMH3|A3IMH3_9CHRO	MGSDSGMLKFEPTEVEISPGDTVK	4	5.43094	5.606e-07	1	867.427	1	iTRAQ_8plex_Nterm:::::::::iTRAQ_8plex_K:::::::::::::::iTRAQ_8plex_K:	0.1706	0.1475	0.1386	0.0288	0.0771	0.0581	0.0583	0.0833	File: SARA_CdLD_ITRAQ_HILIC305_02.wiff, Sample: SARA_CdLD_ITRAQ_HILIC305_02 (sample number 1), Elution: 67.634 min, Period: 1, Cycle(s): 2074 (Experiment 2)	MGSDSGMLKFEPTEVEISPGDTVK%iTRAQ_8plex_Nterm:::::::::iTRAQ_8plex_K:::::::::::::::iTRAQ_8plex_K:%sample_0%cmpd_10650
11726	tr|A3IMH3|A3IMH3_9CHRO	MGSDSGMLKFEPTEVEISPGDTVK	4	5.10727	2.288e-06	1	871.42	1	iTRAQ_8plex_Nterm:Oxidation_M::::::::iTRAQ_8plex_K:::::::::::::::iTRAQ_8plex_K:	0.2037	0.0857	0.0574	0.1008	0.0964	0.0436	0.1993	0.0882	File: SARA_CdLD_ITRAQ_HILIC315.wiff, Sample: SARA_CdLD_ITRAQ_HILIC315 (sample number 1), Elution: 63.77 to 64.128 min, Period: 1, Cycle(s): 2304, 2307 (Experiment 2)	MGSDSGMLKFEPTEVEISPGDTVK%iTRAQ_8plex_Nterm:Oxidation_M::::::::iTRAQ_8plex_K:::::::::::::::iTRAQ_8plex_K:%sample_0%cmpd_11153
11726	tr|A3IQF8|A3IQF8_9CHRO	SIAGPTEGR	2	6.41648	2.022e-09	1	596.333	0	iTRAQ_8plex_Nterm::::::::::	8.5798	3.5071	11.3939	9.9122	9.4922	12.539	10.4939	9.0748	File: SARA_CdLD_ITRAQ_HILIC29.wiff, Sample: SARA_CdLD_ITRAQ_HILIC29 (sample number 1), Elution: 32.083 to 33.157 min, Period: 1, Cycle(s): 1729, 1738 (Experiment 2)	SIAGPTEGR%iTRAQ_8plex_Nterm::::::::::%sample_0%cmpd_51
11726	tr|A3IQF8|A3IQF8_9CHRO	SIAGPTEGR	2	7.14861	1.271e-11	1	596.322	0	iTRAQ_8plex_Nterm::::::::::	2.1225	1.0041	2.9584	2.4912	2.5261	3.2485	2.5675	2.2944	File: SARA_CdLD_ITRAQ_HILIC295.wiff, Sample: SARA_CdLD_ITRAQ_HILIC295 (sample number 1), Elution: 32.769 min, Period: 1, Cycle(s): 1749 (Experiment 2)	SIAGPTEGR%iTRAQ_8plex_Nterm::::::::::%sample_0%cmpd_8857
11726	tr|A3IQF8|A3IQF8_9CHRO	SIAGPTEGR	2	6.66062	3.954e-10	1	596.333	0	iTRAQ_8plex_Nterm::::::::::	0.7296	0.2237	0.8077	0.6288	0.7424	1.0409	0.6808	0.7795	File: SARA_CdLD_ITRAQ_HILIC30.wiff, Sample: SARA_CdLD_ITRAQ_HILIC30 (sample number 1), Elution: 37.147 min, Period: 1, Cycle(s): 1952 (Experiment 3)	SIAGPTEGR%iTRAQ_8plex_Nterm::::::::::%sample_0%cmpd_849
11726	tr|A3IQF8|A3IQF8_9CHRO	DRDIYVYADGEENAK	3	9.41176	3.659e-20	1	789.38	1	iTRAQ_8plex_Nterm:::::::::::::::iTRAQ_8plex_K:	0.1184	0.0809	0.1386	0.1152	0.1928	0.2033	0.1215	0.0882	File: SARA_CdLD_ITRAQ_HILIC335.wiff, Sample: SARA_CdLD_ITRAQ_HILIC335 (sample number 1), Elution: 48.378 to 49.297 min, Period: 1, Cycle(s): 1961 (Experiment 2), 1952 (Experiment 3)	DRDIYVYADGEENAK%iTRAQ_8plex_Nterm:::::::::::::::iTRAQ_8plex_K:%sample_0%cmpd_12847
11726	tr|A3IQF8|A3IQF8_9CHRO	SIAGPTEGR	2	6.35514	3.019e-09	1	596.322	0	iTRAQ_8plex_Nterm::::::::::	0.1516	0.1285	0.2915	0.2784	0.2652	0.4164	0.3257	0.2647	File: SARA_CdLD_ITRAQ_HILIC30_02.wiff, Sample: SARA_CdLD_ITRAQ_HILIC30_02 (sample number 1), Elution: 35.316 min, Period: 1, Cycle(s): 1872 (Experiment 3)	SIAGPTEGR%iTRAQ_8plex_Nterm::::::::::%sample_0%cmpd_1423
11726	tr|A3IQF8|A3IQF8_9CHRO	DNESFLK	2	5.03318	9.166e-06	1	730.893	0	iTRAQ_8plex_Nterm:::::::iTRAQ_8plex_K:	1.0328	0.4568	2.5856	1.8577	4.0929	4.1635	2.2855	1.8532	File: SARA_CdLD_ITRAQ_HILIC29.wiff, Sample: SARA_CdLD_ITRAQ_HILIC29 (sample number 1), Elution: 45.564 min, Period: 1, Cycle(s): 1842 (Experiment 2)	DNESFLK%iTRAQ_8plex_Nterm:::::::iTRAQ_8plex_K:%sample_0%cmpd_232
11726	tr|A3IQF8|A3IQF8_9CHRO	DRDIYVYADGEENAK	3	7.84682	3.841e-14	1	789.392	1	iTRAQ_8plex_Nterm:::::::::::::::iTRAQ_8plex_K:	0.1848	0.1523	0.2007	0.2208	0.2507	0.2372	0.1799	0.1373	File: SARA_CdLD_ITRAQ_HILIC34_02.wiff, Sample: SARA_CdLD_ITRAQ_HILIC34_02 (sample number 1), Elution: 48.399 min, Period: 1, Cycle(s): 1920 (Experiment 2)	DRDIYVYADGEENAK%iTRAQ_8plex_Nterm:::::::::::::::iTRAQ_8plex_K:%sample_0%cmpd_5594
11726	tr|A3IQF8|A3IQF8_9CHRO	DNESFLK	3	5.88554	7.538e-08	1	487.601	0	iTRAQ_8plex_Nterm:::::::iTRAQ_8plex_K:	0.1563	0.0476	0.521	0.3408	0.5158	0.5035	0.2917		File: SARA_CdLD_ITRAQ_HILIC295.wiff, Sample: SARA_CdLD_ITRAQ_HILIC295 (sample number 1), Elution: 45.522 min, Period: 1, Cycle(s): 1855 (Experiment 3)	DNESFLK%iTRAQ_8plex_Nterm:::::::iTRAQ_8plex_K:%sample_0%cmpd_9033
11726	tr|A3IQF8|A3IQF8_9CHRO	DSLPIPPDQQMPVSSPQALK	3	7.59899	2.985e-13	1	919.484	0	iTRAQ_8plex_Nterm::::::::::::::::::::iTRAQ_8plex_K:	0.0521	0.0714	0.1625	0.1392	0.1832	0.2275	0.0778	0.0686	File: SARA_CdLD_ITRAQ_HILIC29.wiff, Sample: SARA_CdLD_ITRAQ_HILIC29 (sample number 1), Elution: 64.73 min, Period: 1, Cycle(s): 2003 (Experiment 2)	DSLPIPPDQQMPVSSPQALK%iTRAQ_8plex_Nterm::::::::::::::::::::iTRAQ_8plex_K:%sample_0%cmpd_509
11726	tr|A3IQF8|A3IQF8_9CHRO	STEAKPPIIEQTGLK	3	7.09323	1.507e-11	1	842.148	0	iTRAQ_8plex_Nterm:::::iTRAQ_8plex_K::::::::::iTRAQ_8plex_K:	0.3079	0.1618	0.4349	0.4656	0.8436	0.7795	0.5301	0.5099	File: SARA_CdLD_ITRAQ_HILIC355_02.wiff, Sample: SARA_CdLD_ITRAQ_HILIC355_02 (sample number 1), Elution: 51.598 min, Period: 1, Cycle(s): 1892 (Experiment 3)	STEAKPPIIEQTGLK%iTRAQ_8plex_Nterm:::::iTRAQ_8plex_K::::::::::iTRAQ_8plex_K:%sample_0%cmpd_15053
11726	tr|A3IQF8|A3IQF8_9CHRO	DRDIYVYADGEENAK	3	6.21825	3.268e-09	1	789.367	1	iTRAQ_8plex_Nterm:::::::::::::::iTRAQ_8plex_K:	0.0426	0.0381	0.1051	0.072	0.0916	0.1065	0.0194	0.0196	File: SARA_CdLD_ITRAQ_HILIC335_02.wiff, Sample: SARA_CdLD_ITRAQ_HILIC335_02 (sample number 1), Elution: 47.97 to 48.992 min, Period: 1, Cycle(s): 2018, 2027 (Experiment 2)	DRDIYVYADGEENAK%iTRAQ_8plex_Nterm:::::::::::::::iTRAQ_8plex_K:%sample_0%cmpd_13325
11726	tr|A3IQF8|A3IQF8_9CHRO	DRDIYVYADGEENAK	2	6.99821	6.481e-12	1	1183.55	1	iTRAQ_8plex_Nterm:::::::::::::::iTRAQ_8plex_K:	0.0711	0.0333	0.1338	0.072	0.1012	0.1549	0.1021	0.1275	File: SARA_CdLD_ITRAQ_HILIC335.wiff, Sample: SARA_CdLD_ITRAQ_HILIC335 (sample number 1), Elution: 48.922 min, Period: 1, Cycle(s): 1957 (Experiment 3)	DRDIYVYADGEENAK%iTRAQ_8plex_Nterm:::::::::::::::iTRAQ_8plex_K:%sample_0%cmpd_12841
11726	tr|A3INT4|A3INT4_9CHRO	SDEILDGVPSDR	2	10.5697	2.06e-25	1	803.876	0	iTRAQ_8plex_Nterm:::::::::::::	0.1327	0.0761	0.2294	0.1584	0.2025	0.184	0.1604	0.1422	File: SARA_CdLD_ITRAQ_HILIC305_02.wiff, Sample: SARA_CdLD_ITRAQ_HILIC305_02 (sample number 1), Elution: 51.715 min, Period: 1, Cycle(s): 1926 (Experiment 2)	SDEILDGVPSDR%iTRAQ_8plex_Nterm:::::::::::::%sample_0%cmpd_10438
11726	tr|A3INT4|A3INT4_9CHRO	SDEILDGVPSDR	2	10.6531	1.602e-25	1	803.901	0	iTRAQ_8plex_Nterm:::::::::::::	0.1279	0.1285	0.4015	0.312	0.1977	0.2808	0.4133	0.2402	File: SARA_CdLD_ITRAQ_HILIC30.wiff, Sample: SARA_CdLD_ITRAQ_HILIC30 (sample number 1), Elution: 54.604 min, Period: 1, Cycle(s): 2100 (Experiment 2)	SDEILDGVPSDR%iTRAQ_8plex_Nterm:::::::::::::%sample_0%cmpd_1091
11726	tr|A3INT4|A3INT4_9CHRO	SDEILDGVPSDR	2	10.2451	1.183e-23	1	803.901	0	iTRAQ_8plex_Nterm:::::::::::::	0.0758	0.0571	0.3202	0.2784	0.1735	0.184	0.3112	0.152	File: SARA_CdLD_ITRAQ_HILIC30_02.wiff, Sample: SARA_CdLD_ITRAQ_HILIC30_02 (sample number 1), Elution: 53.037 min, Period: 1, Cycle(s): 2022 (Experiment 2)	SDEILDGVPSDR%iTRAQ_8plex_Nterm:::::::::::::%sample_0%cmpd_1665
11726	tr|A3INT4|A3INT4_9CHRO	QSQAETILEDIK	3	8.89152	8.138e-18	1	661.691	0	iTRAQ_8plex_Nterm::::::::::::iTRAQ_8plex_K:	0.2416	0.0904	0.3823	0.2352	0.2941	0.3437	0.5834	0.1324	File: SARA_CdLD_ITRAQ_HILIC295.wiff, Sample: SARA_CdLD_ITRAQ_HILIC295 (sample number 1), Elution: 69.163 min, Period: 1, Cycle(s): 2054 (Experiment 2)	QSQAETILEDIK%iTRAQ_8plex_Nterm::::::::::::iTRAQ_8plex_K:%sample_0%cmpd_9357
11726	tr|A3INT4|A3INT4_9CHRO	SDEILDGVPSDR	2	9.08957	7.457e-19	1	803.889	0	iTRAQ_8plex_Nterm:::::::::::::	0.2085	0.0761	0.2963	0.2352	0.2748	0.2808	0.4133	0.2991	File: SARA_CdLD_ITRAQ_HILIC305.wiff, Sample: SARA_CdLD_ITRAQ_HILIC305 (sample number 1), Elution: 52.7 min, Period: 1, Cycle(s): 1978 (Experiment 2)	SDEILDGVPSDR%iTRAQ_8plex_Nterm:::::::::::::%sample_0%cmpd_9879
11726	tr|A3INT4|A3INT4_9CHRO	ATVEIETTK	3	9.03078	3.835e-18	1	533.981	0	iTRAQ_8plex_Nterm:::::::::iTRAQ_8plex_K:	0.0379	0.0904	0.1147	0.12	0.0675	0.0533	0.2091	0.0981	File: SARA_CdLD_ITRAQ_HILIC30.wiff, Sample: SARA_CdLD_ITRAQ_HILIC30 (sample number 1), Elution: 46.84 min, Period: 1, Cycle(s): 2034 (Experiment 2)	ATVEIETTK%iTRAQ_8plex_Nterm:::::::::iTRAQ_8plex_K:%sample_0%cmpd_982
11726	tr|A3INT4|A3INT4_9CHRO	YALPIDNEPIRK	3	7.71982	1.806e-13	1	679.711	1	iTRAQ_8plex_Nterm::::::::::::iTRAQ_8plex_K:	0.4927	0.3521	0.7551	0.6432	0.5399	0.5713	1.0356	0.6275	File: SARA_CdLD_ITRAQ_HILIC295.wiff, Sample: SARA_CdLD_ITRAQ_HILIC295 (sample number 1), Elution: 55.919 min, Period: 1, Cycle(s): 1943 (Experiment 2)	YALPIDNEPIRK%iTRAQ_8plex_Nterm::::::::::::iTRAQ_8plex_K:%sample_0%cmpd_9182
11726	tr|A3INT4|A3INT4_9CHRO	ATVEIETTK	3	7.40043	3.054e-12	1	533.971	0	iTRAQ_8plex_Nterm:::::::::iTRAQ_8plex_K:	0.0379	0.0143	0.0239	0.0336	0.0579	0.0387	0.0729	0.0637	File: SARA_CdLD_ITRAQ_HILIC30_02.wiff, Sample: SARA_CdLD_ITRAQ_HILIC30_02 (sample number 1), Elution: 45.462 min, Period: 1, Cycle(s): 1958 (Experiment 2)	ATVEIETTK%iTRAQ_8plex_Nterm:::::::::iTRAQ_8plex_K:%sample_0%cmpd_1561
11726	tr|A3INT4|A3INT4_9CHRO	QSQAETILEDIK	3	6.40201	2.07e-09	1	661.702	0	iTRAQ_8plex_Nterm::::::::::::iTRAQ_8plex_K:	0.0237		0.0478	0.0336	0.0241	0.0145	0.0389	0.049	File: SARA_CdLD_ITRAQ_HILIC30_02.wiff, Sample: SARA_CdLD_ITRAQ_HILIC30_02 (sample number 1), Elution: 68.536 min, Period: 1, Cycle(s): 2278 (Experiment 3)	QSQAETILEDIK%iTRAQ_8plex_Nterm::::::::::::iTRAQ_8plex_K:%sample_0%cmpd_1851
11726	tr|A3INT4|A3INT4_9CHRO	YALPIDNEPIRK	3	6.9136	7.324e-11	1	679.722	1	iTRAQ_8plex_Nterm::::::::::::iTRAQ_8plex_K:	0.5259	0.2665	0.6261	0.4416	0.2652	0.4212	0.773	0.3628	File: SARA_CdLD_ITRAQ_HILIC30.wiff, Sample: SARA_CdLD_ITRAQ_HILIC30 (sample number 1), Elution: 56.953 min, Period: 1, Cycle(s): 2121 (Experiment 2)	YALPIDNEPIRK%iTRAQ_8plex_Nterm::::::::::::iTRAQ_8plex_K:%sample_0%cmpd_1122
11726	tr|A3INT4|A3INT4_9CHRO	QSQAETILEDIK	3	6.39239	2.205e-09	1	661.702	0	iTRAQ_8plex_Nterm::::::::::::iTRAQ_8plex_K:	0.0332	0.0048	0.043	0.0336	0.0289	0.0145	0.0827	0.0441	File: SARA_CdLD_ITRAQ_HILIC30.wiff, Sample: SARA_CdLD_ITRAQ_HILIC30 (sample number 1), Elution: 70.423 min, Period: 1, Cycle(s): 2288 (Experiment 2)	QSQAETILEDIK%iTRAQ_8plex_Nterm::::::::::::iTRAQ_8plex_K:%sample_0%cmpd_1289
11726	tr|A3IL04|A3IL04_9CHRO	VINPDNLSESK	2	7.26284	6.633e-12	1	912.501	0	iTRAQ_8plex_Nterm:::::::::::iTRAQ_8plex_K:	0.6443	0.3997	1.1948	0.5664	1.5234	1.2926	1.0308	0.8286	File: SARA_CdLD_ITRAQ_HILIC30.wiff, Sample: SARA_CdLD_ITRAQ_HILIC30 (sample number 1), Elution: 53.582 min, Period: 1, Cycle(s): 2091 (Experiment 2)	VINPDNLSESK%iTRAQ_8plex_Nterm:::::::::::iTRAQ_8plex_K:%sample_0%cmpd_1075
11726	tr|A3IL04|A3IL04_9CHRO	AVQSTLQR	2	7.13121	8.954e-12	1	603.84	0	iTRAQ_8plex_Nterm:::::::::	4.6144	2.2318	8.2969	7.0513	9.4151	10.0554	6.9588	4.9271	File: SARA_CdLD_ITRAQ_HILIC29.wiff, Sample: SARA_CdLD_ITRAQ_HILIC29 (sample number 1), Elution: 36.855 min, Period: 1, Cycle(s): 1769 (Experiment 2)	AVQSTLQR%iTRAQ_8plex_Nterm:::::::::%sample_0%cmpd_104
11726	tr|A3IL04|A3IL04_9CHRO	VATQQETSVGK	2	6.95179	6.853e-11	1	878.47	0	iTRAQ_8plex_Nterm:::::::::::iTRAQ_8plex_K:	0.2321	0.0476	0.3489	0.2352	0.3134	0.2711	0.2868	0.2059	File: SARA_CdLD_ITRAQ_HILIC32_02.wiff, Sample: SARA_CdLD_ITRAQ_HILIC32_02 (sample number 1), Elution: 37.838 min, Period: 1, Cycle(s): 1825 (Experiment 3)	VATQQETSVGK%iTRAQ_8plex_Nterm:::::::::::iTRAQ_8plex_K:%sample_0%cmpd_3600
11726	tr|A3IL04|A3IL04_9CHRO	VINPDNLSESK	2	6.89171	9.647e-11	1	912.487	0	iTRAQ_8plex_Nterm:::::::::::iTRAQ_8plex_K:	0.8007	0.4188	1.1614	1.08	1.4559	1.5153	1.0843	0.7844	File: SARA_CdLD_ITRAQ_HILIC295.wiff, Sample: SARA_CdLD_ITRAQ_HILIC295 (sample number 1), Elution: 50.432 min, Period: 1, Cycle(s): 1897 (Experiment 2)	VINPDNLSESK%iTRAQ_8plex_Nterm:::::::::::iTRAQ_8plex_K:%sample_0%cmpd_9104
11726	tr|A3IL04|A3IL04_9CHRO	VINPDNLSESK	3	7.70166	2.35e-13	1	608.666	0	iTRAQ_8plex_Nterm:::::::::::iTRAQ_8plex_K:	0.0805	0.0952	0.2199	0.216	0.3423	0.3244	0.1507	0.152	File: SARA_CdLD_ITRAQ_HILIC295.wiff, Sample: SARA_CdLD_ITRAQ_HILIC295 (sample number 1), Elution: 50.313 min, Period: 1, Cycle(s): 1896 (Experiment 2)	VINPDNLSESK%iTRAQ_8plex_Nterm:::::::::::iTRAQ_8plex_K:%sample_0%cmpd_9101
11726	tr|A3IL04|A3IL04_9CHRO	VINPDNLSESK	2	6.68622	4.008e-10	1	912.501	0	iTRAQ_8plex_Nterm:::::::::::iTRAQ_8plex_K:	0.1753	0.0714	0.3346	0.2352	0.2893	0.2372	0.1556	0.0735	File: SARA_CdLD_ITRAQ_HILIC30_02.wiff, Sample: SARA_CdLD_ITRAQ_HILIC30_02 (sample number 1), Elution: 51.965 min, Period: 1, Cycle(s): 2013 (Experiment 2)	VINPDNLSESK%iTRAQ_8plex_Nterm:::::::::::iTRAQ_8plex_K:%sample_0%cmpd_1650
11726	tr|A3IL04|A3IL04_9CHRO	VATQQETSVGK	2	6.41923	2.671e-09	1	878.483	0	iTRAQ_8plex_Nterm:::::::::::iTRAQ_8plex_K:	0.1563	0.0666	0.3728	0.2784	0.3519	0.4164	0.3209	0.2647	File: SARA_CdLD_ITRAQ_HILIC32.wiff, Sample: SARA_CdLD_ITRAQ_HILIC32 (sample number 1), Elution: 39.148 min, Period: 1, Cycle(s): 1893 (Experiment 3)	VATQQETSVGK%iTRAQ_8plex_Nterm:::::::::::iTRAQ_8plex_K:%sample_0%cmpd_3143
11726	tr|A3IL04|A3IL04_9CHRO	VINPDNLSESK	3	7.97312	2.707e-14	1	608.677	0	iTRAQ_8plex_Nterm:::::::::::iTRAQ_8plex_K:	0.1279	0.1237	0.3107	0.1488	0.3326	0.1356	0.1847	0.1373	File: SARA_CdLD_ITRAQ_HILIC30.wiff, Sample: SARA_CdLD_ITRAQ_HILIC30 (sample number 1), Elution: 53.344 min, Period: 1, Cycle(s): 2089 (Experiment 2)	VINPDNLSESK%iTRAQ_8plex_Nterm:::::::::::iTRAQ_8plex_K:%sample_0%cmpd_1071
11726	tr|A3IL04|A3IL04_9CHRO	VATQQETSVGK	3	7.69595	2.809e-13	1	585.989	0	iTRAQ_8plex_Nterm:::::::::::iTRAQ_8plex_K:	0.0474		0.0956	0.0912	0.0771	0.1404	0.0729	0.049	File: SARA_CdLD_ITRAQ_HILIC32_02.wiff, Sample: SARA_CdLD_ITRAQ_HILIC32_02 (sample number 1), Elution: 37.379 min, Period: 1, Cycle(s): 1822 (Experiment 2)	VATQQETSVGK%iTRAQ_8plex_Nterm:::::::::::iTRAQ_8plex_K:%sample_0%cmpd_3597
11726	tr|A3IL04|A3IL04_9CHRO	LTELSTKPK	3	6.61716	7.507e-10	1	643.721	0	iTRAQ_8plex_Nterm:::::::iTRAQ_8plex_K::iTRAQ_8plex_K:	2.1461	1.3752	3.943	3.1009	5.6066	4.5654	3.7928	2.4905	File: SARA_CdLD_ITRAQ_HILIC38.wiff, Sample: SARA_CdLD_ITRAQ_HILIC38 (sample number 1), Elution: 48.682 min, Period: 1, Cycle(s): 2081 (Experiment 2)	LTELSTKPK%iTRAQ_8plex_Nterm:::::::iTRAQ_8plex_K::iTRAQ_8plex_K:%sample_0%cmpd_8564
11726	tr|A3IL04|A3IL04_9CHRO	LTELSTKPK	2	5.21285	3.626e-06	1	965.085	0	iTRAQ_8plex_Nterm:::::::iTRAQ_8plex_K::iTRAQ_8plex_K:	0.5022	0.3141	0.8698	0.7248	1.1522	1.0554	0.9969	0.554	File: SARA_CdLD_ITRAQ_HILIC38.wiff, Sample: SARA_CdLD_ITRAQ_HILIC38 (sample number 1), Elution: 48.563 min, Period: 1, Cycle(s): 2080 (Experiment 2)	LTELSTKPK%iTRAQ_8plex_Nterm:::::::iTRAQ_8plex_K::iTRAQ_8plex_K:%sample_0%cmpd_8562
11726	tr|A3IL04|A3IL04_9CHRO	VATQQETSVGK	3	7.9074	5.256e-14	1	586	0	iTRAQ_8plex_Nterm:::::::::::iTRAQ_8plex_K:	0.0426	0.019	0.129	0.12	0.0482	0.0533	0.0827	0.0539	File: SARA_CdLD_ITRAQ_HILIC32.wiff, Sample: SARA_CdLD_ITRAQ_HILIC32 (sample number 1), Elution: 38.568 min, Period: 1, Cycle(s): 1889 (Experiment 2)	VATQQETSVGK%iTRAQ_8plex_Nterm:::::::::::iTRAQ_8plex_K:%sample_0%cmpd_3140
11726	tr|A3IL04|A3IL04_9CHRO	VINPDNLSESK	3	5.53573	5.424e-07	1	608.666	0	iTRAQ_8plex_Nterm:::::::::::iTRAQ_8plex_K:	0.0095		0.0239	0.024	0.0241	0.0339	0.0146	0.0245	File: SARA_CdLD_ITRAQ_HILIC30_02.wiff, Sample: SARA_CdLD_ITRAQ_HILIC30_02 (sample number 1), Elution: 51.846 min, Period: 1, Cycle(s): 2012 (Experiment 2)	VINPDNLSESK%iTRAQ_8plex_Nterm:::::::::::iTRAQ_8plex_K:%sample_0%cmpd_1649
11726	tr|A3IL04|A3IL04_9CHRO	TREGNDLYNEMIESK	3	5.43078	6.172e-07	1	803.043	1	iTRAQ_8plex_Nterm:::::::::::::::iTRAQ_8plex_K:	0.0474	0.0143	0.0717	0.0768	0.0964	0.121	0.0583	0.0637	File: SARA_CdLD_ITRAQ_HILIC335.wiff, Sample: SARA_CdLD_ITRAQ_HILIC335 (sample number 1), Elution: 57.451 min, Period: 1, Cycle(s): 2050 (Experiment 2)	TREGNDLYNEMIESK%iTRAQ_8plex_Nterm:::::::::::::::iTRAQ_8plex_K:%sample_0%cmpd_12954
11726	tr|A3IYB8|A3IYB8_9CHRO	VSPAEEK	2	5.32695	2.497e-06	1	684.376	0	iTRAQ_8plex_Nterm:::::::iTRAQ_8plex_K:	4.098	2.7647	6.9587	6.0769	9.309	7.6493	8.203	6.7803	File: SARA_CdLD_ITRAQ_HILIC33_02.wiff, Sample: SARA_CdLD_ITRAQ_HILIC33_02 (sample number 1), Elution: 34.926 to 35.999 min, Period: 1, Cycle(s): 1795, 1804 (Experiment 3)	VSPAEEK%iTRAQ_8plex_Nterm:::::::iTRAQ_8plex_K:%sample_0%cmpd_4465
11726	tr|A3IYB8|A3IYB8_9CHRO	AAISINVSTVKPLGDR	3	8.82215	1.347e-17	1	750.423	0	iTRAQ_8plex_Nterm:::::::::::iTRAQ_8plex_K::::::	0.3127	0.0904	0.3346	0.2592	0.5978	0.6052	0.3695	0.2844	File: SARA_CdLD_ITRAQ_HILIC31_02.wiff, Sample: SARA_CdLD_ITRAQ_HILIC31_02 (sample number 1), Elution: 58.872 to 59.332 min, Period: 1, Cycle(s): 2066, 2070, 2072 (Experiment 2)	AAISINVSTVKPLGDR%iTRAQ_8plex_Nterm:::::::::::iTRAQ_8plex_K::::::%sample_0%cmpd_2863
11726	tr|A3IYB8|A3IYB8_9CHRO	AAISINVSTVKPLGDR	3	7.70001	1.633e-13	1	750.435	0	iTRAQ_8plex_Nterm:::::::::::iTRAQ_8plex_K::::::	0.2937	0.1808	0.4971	0.7248	0.7954	1.0264	0.5349	0.4609	File: SARA_CdLD_ITRAQ_HILIC31.wiff, Sample: SARA_CdLD_ITRAQ_HILIC31 (sample number 1), Elution: 59.236 to 59.457 min, Period: 1, Cycle(s): 2125 (Experiment 2), 2125-2126 (Experiment 3)	AAISINVSTVKPLGDR%iTRAQ_8plex_Nterm:::::::::::iTRAQ_8plex_K::::::%sample_0%cmpd_2289
11726	tr|A3IYB8|A3IYB8_9CHRO	VSPAEEK	2	5.66232	3.734e-07	1	684.376	0	iTRAQ_8plex_Nterm:::::::iTRAQ_8plex_K:	0.5496	0.3141	0.8555	0.6336	1.3306	1.0699	1.0649	0.8678	File: SARA_CdLD_ITRAQ_HILIC325.wiff, Sample: SARA_CdLD_ITRAQ_HILIC325 (sample number 1), Elution: 35.456 min, Period: 1, Cycle(s): 1799 (Experiment 3)	VSPAEEK%iTRAQ_8plex_Nterm:::::::iTRAQ_8plex_K:%sample_0%cmpd_11760
11726	tr|A3IYB8|A3IYB8_9CHRO	VSPAEEK	2	5.29397	2.992e-06	1	684.376	0	iTRAQ_8plex_Nterm:::::::iTRAQ_8plex_K:	0.7485	0.4568	1.2522	1.0896	1.668	1.2684	1.337	1.3531	File: SARA_CdLD_ITRAQ_HILIC325_02.wiff, Sample: SARA_CdLD_ITRAQ_HILIC325_02 (sample number 1), Elution: 35.267 min, Period: 1, Cycle(s): 1794 (Experiment 2)	VSPAEEK%iTRAQ_8plex_Nterm:::::::iTRAQ_8plex_K:%sample_0%cmpd_12221
11726	tr|A3IYB8|A3IYB8_9CHRO	VSPAEEK	3	6.86944	1.611e-10	1	456.584	0	iTRAQ_8plex_Nterm:::::::iTRAQ_8plex_K:	0.109	0.0809	0.1721	0.1152	0.1735	0.1307	0.0535	0.0588	File: SARA_CdLD_ITRAQ_HILIC33_02.wiff, Sample: SARA_CdLD_ITRAQ_HILIC33_02 (sample number 1), Elution: 34.824 to 37.191 min, Period: 1, Cycle(s): 1795, 1804 (Experiment 2), 1814 (Experiment 3)	VSPAEEK%iTRAQ_8plex_Nterm:::::::iTRAQ_8plex_K:%sample_0%cmpd_4482
11726	tr|A3IYB8|A3IYB8_9CHRO	VSPAEEK	3	6.33507	5.931e-09	1	456.593	0	iTRAQ_8plex_Nterm:::::::iTRAQ_8plex_K:	0.1279	0.0809	0.2199	0.264	0.3616	0.1985	0.3112	0.1569	File: SARA_CdLD_ITRAQ_HILIC33.wiff, Sample: SARA_CdLD_ITRAQ_HILIC33 (sample number 1), Elution: 35.591 to 36.766 min, Period: 1, Cycle(s): 1837 (Experiment 2), 1846 (Experiment 3)	VSPAEEK%iTRAQ_8plex_Nterm:::::::iTRAQ_8plex_K:%sample_0%cmpd_3994
11726	tr|A3IYB8|A3IYB8_9CHRO	TAGGILLPDNAQEKPQIGEVVAVGPGKR	5	11.4022	2.445e-29	1	746.219	1	iTRAQ_8plex_Nterm::::::::::::::iTRAQ_8plex_K:::::::::::::iTRAQ_8plex_K::	0.5827	0.3902	1.5389	0.9936	1.1184	0.7988	1.0891	0.9854	File: SARA_CdLD_ITRAQ_HILIC36_02.wiff, Sample: SARA_CdLD_ITRAQ_HILIC36_02 (sample number 1), Elution: 63.485 to 64.081 min, Period: 1, Cycle(s): 2203, 2211 (Experiment 2)	TAGGILLPDNAQEKPQIGEVVAVGPGKR%iTRAQ_8plex_Nterm::::::::::::::iTRAQ_8plex_K:::::::::::::iTRAQ_8plex_K::%sample_0%cmpd_7518
11726	tr|A3IYB8|A3IYB8_9CHRO	TAGGILLPDNAQEKPQIGEVVAVGPGKR	4	10.8348	1.413e-26	1	932.511	1	iTRAQ_8plex_Nterm::::::::::::::iTRAQ_8plex_K:::::::::::::iTRAQ_8plex_K::	1.3549	0.9898	2.4613	1.9344	2.6467	1.951	2.6011	2.0983	File: SARA_CdLD_ITRAQ_HILIC36_02.wiff, Sample: SARA_CdLD_ITRAQ_HILIC36_02 (sample number 1), Elution: 63.553 to 63.809 min, Period: 1, Cycle(s): 2204, 2207 (Experiment 2)	TAGGILLPDNAQEKPQIGEVVAVGPGKR%iTRAQ_8plex_Nterm::::::::::::::iTRAQ_8plex_K:::::::::::::iTRAQ_8plex_K::%sample_0%cmpd_7515
11726	tr|A3IYB8|A3IYB8_9CHRO	AAISINVSTVKPLGDR	3	7.76597	9.723e-14	1	750.423	0	iTRAQ_8plex_Nterm:::::::::::iTRAQ_8plex_K::::::	0.0379	0.0619	0.0956	0.1296	0.2507	0.1501	0.0875	0.1863	File: SARA_CdLD_ITRAQ_HILIC315_02.wiff, Sample: SARA_CdLD_ITRAQ_HILIC315_02 (sample number 1), Elution: 58.658 min, Period: 1, Cycle(s): 2136 (Experiment 2)	AAISINVSTVKPLGDR%iTRAQ_8plex_Nterm:::::::::::iTRAQ_8plex_K::::::%sample_0%cmpd_11579
11726	tr|A3IYB8|A3IYB8_9CHRO	TAGGILLPDNAQEKPQIGEVVAVGPGKR	4	10.4363	1.016e-24	1	932.511	1	iTRAQ_8plex_Nterm::::::::::::::iTRAQ_8plex_K:::::::::::::iTRAQ_8plex_K::	0.4264	0.2522	0.8316	0.5856	0.699	0.6245	0.705	0.6422	File: SARA_CdLD_ITRAQ_HILIC36.wiff, Sample: SARA_CdLD_ITRAQ_HILIC36 (sample number 1), Elution: 61.947 min, Period: 1, Cycle(s): 2296 (Experiment 3)	TAGGILLPDNAQEKPQIGEVVAVGPGKR%iTRAQ_8plex_Nterm::::::::::::::iTRAQ_8plex_K:::::::::::::iTRAQ_8plex_K::%sample_0%cmpd_7042
11726	tr|A3IYB8|A3IYB8_9CHRO	AAISINVSTVKPLGDR	3	7.15652	9.93e-12	1	750.423	0	iTRAQ_8plex_Nterm:::::::::::iTRAQ_8plex_K::::::	0.0663	0.0095	0.0956	0.1776	0.2362	0.1985	0.1313	0.1177	File: SARA_CdLD_ITRAQ_HILIC315.wiff, Sample: SARA_CdLD_ITRAQ_HILIC315 (sample number 1), Elution: 58.813 min, Period: 1, Cycle(s): 2121 (Experiment 3)	AAISINVSTVKPLGDR%iTRAQ_8plex_Nterm:::::::::::iTRAQ_8plex_K::::::%sample_0%cmpd_11111
11726	tr|A3IYB8|A3IYB8_9CHRO	VSPAEEK	3	5.07152	9.866e-06	1	456.584	0	iTRAQ_8plex_Nterm:::::::iTRAQ_8plex_K:	0.0142	0.0238	0.043	0.0288	0.0145	0.029	0.0097	0.0343	File: SARA_CdLD_ITRAQ_HILIC325.wiff, Sample: SARA_CdLD_ITRAQ_HILIC325 (sample number 1), Elution: 35.473 min, Period: 1, Cycle(s): 1800 (Experiment 2)	VSPAEEK%iTRAQ_8plex_Nterm:::::::iTRAQ_8plex_K:%sample_0%cmpd_11763
11726	tr|A3IYB8|A3IYB8_9CHRO	VSPAEEK	3	5.2771	3.281e-06	1	456.584	0	iTRAQ_8plex_Nterm:::::::iTRAQ_8plex_K:		0.019	0.0574	0.0288	0.0434	0.0436	0.034	0.0343	File: SARA_CdLD_ITRAQ_HILIC335.wiff, Sample: SARA_CdLD_ITRAQ_HILIC335 (sample number 1), Elution: 34.928 min, Period: 1, Cycle(s): 1783 (Experiment 2)	VSPAEEK%iTRAQ_8plex_Nterm:::::::iTRAQ_8plex_K:%sample_0%cmpd_12656
11726	tr|A3IYB8|A3IYB8_9CHRO	TAGGILLPDNAQEKPQIGEVVAVGPGKR	5	9.27392	1.077e-19	1	746.219	1	iTRAQ_8plex_Nterm::::::::::::::iTRAQ_8plex_K:::::::::::::iTRAQ_8plex_K::	0.1232	0.0904	0.3059	0.1968	0.2555	0.2566	0.3987	0.3187	File: SARA_CdLD_ITRAQ_HILIC36_02.wiff, Sample: SARA_CdLD_ITRAQ_HILIC36_02 (sample number 1), Elution: 64.49 min, Period: 1, Cycle(s): 2232 (Experiment 2)	TAGGILLPDNAQEKPQIGEVVAVGPGKR%iTRAQ_8plex_Nterm::::::::::::::iTRAQ_8plex_K:::::::::::::iTRAQ_8plex_K::%sample_0%cmpd_7519
11726	tr|A3IYB8|A3IYB8_9CHRO	TAGGILLPDNAQEKPQIGEVVAVGPGKR	5	9.08491	6.227e-19	1	746.219	1	iTRAQ_8plex_Nterm::::::::::::::iTRAQ_8plex_K:::::::::::::iTRAQ_8plex_K::	0.3222	0.1713	0.5162	0.3456	0.4628	0.2324	0.389	0.4216	File: SARA_CdLD_ITRAQ_HILIC355_02.wiff, Sample: SARA_CdLD_ITRAQ_HILIC355_02 (sample number 1), Elution: 62.686 to 63.01 min, Period: 1, Cycle(s): 2147, 2154 (Experiment 2)	TAGGILLPDNAQEKPQIGEVVAVGPGKR%iTRAQ_8plex_Nterm::::::::::::::iTRAQ_8plex_K:::::::::::::iTRAQ_8plex_K::%sample_0%cmpd_15170
11726	tr|A3IYB8|A3IYB8_9CHRO	TAGGILLPDNAQEKPQIGEVVAVGPGK	4	7.50363	6.828e-13	1	893.506	0	iTRAQ_8plex_Nterm::::::::::::::iTRAQ_8plex_K:::::::::::::iTRAQ_8plex_K:	0.1137	0.0999	0.6309	0.4032	0.887	0.7456	0.5299	0.3579	File: SARA_CdLD_ITRAQ_HILIC31.wiff, Sample: SARA_CdLD_ITRAQ_HILIC31 (sample number 1), Elution: 67.036 to 67.053 min, Period: 1, Cycle(s): 2299 (Experiment 2), 2298 (Experiment 3)	TAGGILLPDNAQEKPQIGEVVAVGPGK%iTRAQ_8plex_Nterm::::::::::::::iTRAQ_8plex_K:::::::::::::iTRAQ_8plex_K:%sample_0%cmpd_2369
11726	tr|A3IYB8|A3IYB8_9CHRO	TAGGILLPDNAQEKPQIGEVVAVGPGKR	4	9.18224	2.533e-19	1	932.511	1	iTRAQ_8plex_Nterm::::::::::::::iTRAQ_8plex_K:::::::::::::iTRAQ_8plex_K::	0.2321	0.138	0.1004	0.1584	0.323	0.1937	0.3063	0.1912	File: SARA_CdLD_ITRAQ_HILIC36_02.wiff, Sample: SARA_CdLD_ITRAQ_HILIC36_02 (sample number 1), Elution: 64.558 min, Period: 1, Cycle(s): 2233 (Experiment 2)	TAGGILLPDNAQEKPQIGEVVAVGPGKR%iTRAQ_8plex_Nterm::::::::::::::iTRAQ_8plex_K:::::::::::::iTRAQ_8plex_K::%sample_0%cmpd_7520
11726	tr|A3IYB8|A3IYB8_9CHRO	AAISINVSTVKPLGDR	3	5.30067	1.385e-06	1	750.411	0	iTRAQ_8plex_Nterm:::::::::::iTRAQ_8plex_K::::::	0.0379	0.0238	0.0526	0.1152	0.0771	0.1452	0.0583	0.0637	File: SARA_CdLD_ITRAQ_HILIC32_02.wiff, Sample: SARA_CdLD_ITRAQ_HILIC32_02 (sample number 1), Elution: 58.613 min, Period: 1, Cycle(s): 2214 (Experiment 2)	AAISINVSTVKPLGDR%iTRAQ_8plex_Nterm:::::::::::iTRAQ_8plex_K::::::%sample_0%cmpd_3843
11726	tr|A3IYB8|A3IYB8_9CHRO	TAGGILLPDNAQEKPQIGEVVAVGPGK	5	7.37313	1.833e-12	1	715.011	0	iTRAQ_8plex_Nterm::::::::::::::iTRAQ_8plex_K:::::::::::::iTRAQ_8plex_K:	0.0332	0.0333	0.3154	0.1824	0.2025	0.1791	0.1799	0.1324	File: SARA_CdLD_ITRAQ_HILIC31.wiff, Sample: SARA_CdLD_ITRAQ_HILIC31 (sample number 1), Elution: 67.479 min, Period: 1, Cycle(s): 2303 (Experiment 2)	TAGGILLPDNAQEKPQIGEVVAVGPGK%iTRAQ_8plex_Nterm::::::::::::::iTRAQ_8plex_K:::::::::::::iTRAQ_8plex_K:%sample_0%cmpd_2375
11726	tr|A3IYB8|A3IYB8_9CHRO	TAGGILLPDNAQEKPQIGEVVAVGPGK	4	6.88255	6.467e-11	1	893.479	0	iTRAQ_8plex_Nterm::::::::::::::iTRAQ_8plex_K:::::::::::::iTRAQ_8plex_K:	0.0426	0.0238	0.2533	0.1632	0.3616	0.2421	0.2091	0.2059	File: SARA_CdLD_ITRAQ_HILIC305_02.wiff, Sample: SARA_CdLD_ITRAQ_HILIC305_02 (sample number 1), Elution: 66.118 min, Period: 1, Cycle(s): 2051 (Experiment 3)	TAGGILLPDNAQEKPQIGEVVAVGPGK%iTRAQ_8plex_Nterm::::::::::::::iTRAQ_8plex_K:::::::::::::iTRAQ_8plex_K:%sample_0%cmpd_10629
11726	tr|A3IYB8|A3IYB8_9CHRO	TAGGILLPDNAQEKPQIGEVVAVGPGK	4	6.54684	6.464e-10	1	893.493	0	iTRAQ_8plex_Nterm::::::::::::::iTRAQ_8plex_K:::::::::::::iTRAQ_8plex_K:	0.0284	0.0238	0.0908	0.072	0.2218	0.121	0.1215	0.0784	File: SARA_CdLD_ITRAQ_HILIC31_02.wiff, Sample: SARA_CdLD_ITRAQ_HILIC31_02 (sample number 1), Elution: 66.536 min, Period: 1, Cycle(s): 2213 (Experiment 2)	TAGGILLPDNAQEKPQIGEVVAVGPGK%iTRAQ_8plex_Nterm::::::::::::::iTRAQ_8plex_K:::::::::::::iTRAQ_8plex_K:%sample_0%cmpd_2946
11726	tr|A3IHX7|A3IHX7_9CHRO	METIDDDIANR	2	9.81659	8.597e-22	1	798.87	0	iTRAQ_8plex_Nterm::::::::::::	1.1086	0.3188	1.6584	0.9936	0.9835	1.1232	1.5023	0.8383	File: SARA_CdLD_ITRAQ_HILIC295.wiff, Sample: SARA_CdLD_ITRAQ_HILIC295 (sample number 1), Elution: 56.874 min, Period: 1, Cycle(s): 1951 (Experiment 2)	METIDDDIANR%iTRAQ_8plex_Nterm::::::::::::%sample_0%cmpd_9196
11726	tr|A3IHX7|A3IHX7_9CHRO	METIDDDIANR	2	8.58597	1.036e-16	1	798.882	0	iTRAQ_8plex_Nterm::::::::::::	1.1228	0.5044	1.7301	1.128	1.1233	1.3604	1.8718	1.0492	File: SARA_CdLD_ITRAQ_HILIC29.wiff, Sample: SARA_CdLD_ITRAQ_HILIC29 (sample number 1), Elution: 56.766 min, Period: 1, Cycle(s): 1935 (Experiment 3)	METIDDDIANR%iTRAQ_8plex_Nterm::::::::::::%sample_0%cmpd_392
11726	tr|A3IHX7|A3IHX7_9CHRO	METIDDDIANR	2	7.65207	2.274e-13	1	806.885	0	iTRAQ_8plex_Nterm:Oxidation_M:::::::::::	0.6443	0.1951	0.7456	0.528	0.5014	0.6391	0.8265	0.4167	File: SARA_CdLD_ITRAQ_HILIC29.wiff, Sample: SARA_CdLD_ITRAQ_HILIC29 (sample number 1), Elution: 44.83 min, Period: 1, Cycle(s): 1835 (Experiment 3)	METIDDDIANR%iTRAQ_8plex_Nterm:Oxidation_M:::::::::::%sample_0%cmpd_222
11726	tr|A3IHX7|A3IHX7_9CHRO	IEDTGPLTK	3	6.74118	2.985e-10	1	527.976	0	iTRAQ_8plex_Nterm:::::::::iTRAQ_8plex_K:	0.5638	0.1094	0.8555	0.6288	0.7135	0.8279	1.2106	0.652	File: SARA_CdLD_ITRAQ_HILIC29.wiff, Sample: SARA_CdLD_ITRAQ_HILIC29 (sample number 1), Elution: 49.503 to 50.577 min, Period: 1, Cycle(s): 1875, 1884 (Experiment 2)	IEDTGPLTK%iTRAQ_8plex_Nterm:::::::::iTRAQ_8plex_K:%sample_0%cmpd_306
11726	tr|A3IHX7|A3IHX7_9CHRO	GVIHSFADGR	3	6.39507	2.487e-09	1	454.91	0	iTRAQ_8plex_Nterm:::::::::::	0.0284	0.0476	0.0382	0.0336	0.0579	0.0242	0.0292	0.0245	File: SARA_CdLD_ITRAQ_HILIC29.wiff, Sample: SARA_CdLD_ITRAQ_HILIC29 (sample number 1), Elution: 44.251 min, Period: 1, Cycle(s): 1831 (Experiment 2)	GVIHSFADGR%iTRAQ_8plex_Nterm:::::::::::%sample_0%cmpd_214
11726	tr|A3IHX7|A3IHX7_9CHRO	IEDTGPLTK	3	5.73658	1.836e-07	1	527.966	0	iTRAQ_8plex_Nterm:::::::::iTRAQ_8plex_K:	0.3553	0.1903	0.7169	0.3504	0.5014	0.6633	1.0404	0.5981	File: SARA_CdLD_ITRAQ_HILIC295.wiff, Sample: SARA_CdLD_ITRAQ_HILIC295 (sample number 1), Elution: 49.955 to 51.029 min, Period: 1, Cycle(s): 1893, 1902 (Experiment 2)	IEDTGPLTK%iTRAQ_8plex_Nterm:::::::::iTRAQ_8plex_K:%sample_0%cmpd_9112
11726	tr|A3IHX7|A3IHX7_9CHRO	RMETIDDDIANR	2	6.52341	9.278e-10	1	876.912	1	iTRAQ_8plex_Nterm:::::::::::::	0.0095	0.019	0.0287	0.048	0.0145		0.0243		File: SARA_CdLD_ITRAQ_HILIC345.wiff, Sample: SARA_CdLD_ITRAQ_HILIC345 (sample number 1), Elution: 45.89 min, Period: 1, Cycle(s): 1917 (Experiment 3)	RMETIDDDIANR%iTRAQ_8plex_Nterm:::::::::::::%sample_0%cmpd_13702
11726	tr|A3IHX7|A3IHX7_9CHRO	GVIHSFADGRIEDTGPLTK	3	5.00869	6.302e-06	1	874.461	1	iTRAQ_8plex_Nterm:::::::::::::::::::iTRAQ_8plex_K:	0.488	0.6186	0.0908	0.1248	0.0723	0.0484	0.0875	0.0441	File: SARA_CdLD_ITRAQ_HILIC33.wiff, Sample: SARA_CdLD_ITRAQ_HILIC33 (sample number 1), Elution: 57.709 min, Period: 1, Cycle(s): 2125 (Experiment 2)	GVIHSFADGRIEDTGPLTK%iTRAQ_8plex_Nterm:::::::::::::::::::iTRAQ_8plex_K:%sample_0%cmpd_4273
11726	tr|A3IMW3|A3IMW3_9CHRO	TTESQVPK	2	6.36078	3.212e-09	1	749.398	0	iTRAQ_8plex_Nterm::::::::iTRAQ_8plex_K:	0.2369	0.1475	1.2092	0.8208	1.2968	1.3023	0.6176	0.4952	File: SARA_CdLD_ITRAQ_HILIC335.wiff, Sample: SARA_CdLD_ITRAQ_HILIC335 (sample number 1), Elution: 34.196 min, Period: 1, Cycle(s): 1776 (Experiment 3)	TTESQVPK%iTRAQ_8plex_Nterm::::::::iTRAQ_8plex_K:%sample_0%cmpd_12644
11726	tr|A3IMW3|A3IMW3_9CHRO	ESAITPTDTEETAITPEVVSEDSSK	3	11.0524	1.495e-27	1	1082.16	0	iTRAQ_8plex_Nterm:::::::::::::::::::::::::iTRAQ_8plex_K:	0.019	0.0238	0.3489	0.3312	0.6508	0.6875	0.175	0.1275	File: SARA_CdLD_ITRAQ_HILIC315_02.wiff, Sample: SARA_CdLD_ITRAQ_HILIC315_02 (sample number 1), Elution: 61.145 min, Period: 1, Cycle(s): 2207 (Experiment 2)	ESAITPTDTEETAITPEVVSEDSSK%iTRAQ_8plex_Nterm:::::::::::::::::::::::::iTRAQ_8plex_K:%sample_0%cmpd_11603
11726	tr|A3IMW3|A3IMW3_9CHRO	IRQDIEER	2	5.6185	2.986e-07	1	681.861	1	iTRAQ_8plex_Nterm:::::::::	0.0284		0.0717	0.0288	0.0578	0.0871	0.0827	0.0392	File: SARA_CdLD_ITRAQ_HILIC365.wiff, Sample: SARA_CdLD_ITRAQ_HILIC365 (sample number 1), Elution: 37.088 min, Period: 1, Cycle(s): 1802 (Experiment 2)	IRQDIEER%iTRAQ_8plex_Nterm:::::::::%sample_0%cmpd_15324
11726	tr|A3IMW3|A3IMW3_9CHRO	ESAITPTDTEETAITPEVVSEDSSK	3	9.87663	4.206e-22	1	1082.18	0	iTRAQ_8plex_Nterm:::::::::::::::::::::::::iTRAQ_8plex_K:	0.0332	0.0428	0.2294	0.1872	0.3664	0.4067	0.0924	0.1667	File: SARA_CdLD_ITRAQ_HILIC315.wiff, Sample: SARA_CdLD_ITRAQ_HILIC315 (sample number 1), Elution: 61.198 min, Period: 1, Cycle(s): 2216 (Experiment 2)	ESAITPTDTEETAITPEVVSEDSSK%iTRAQ_8plex_Nterm:::::::::::::::::::::::::iTRAQ_8plex_K:%sample_0%cmpd_11128
11726	tr|A3IMW3|A3IMW3_9CHRO	ESAITPTDTEETAITPEVVSEDSSK	3	10.4403	1.704e-24	1	1082.21	0	iTRAQ_8plex_Nterm:::::::::::::::::::::::::iTRAQ_8plex_K:	0.0189	0.0048	0.0956	0.1344	0.3326	0.2808	0.0924	0.0686	File: SARA_CdLD_ITRAQ_HILIC32.wiff, Sample: SARA_CdLD_ITRAQ_HILIC32 (sample number 1), Elution: 61.406 min, Period: 1, Cycle(s): 2237 (Experiment 3)	ESAITPTDTEETAITPEVVSEDSSK%iTRAQ_8plex_Nterm:::::::::::::::::::::::::iTRAQ_8plex_K:%sample_0%cmpd_3412
11726	tr|A3IMW3|A3IMW3_9CHRO	IRQDIEER	2	5.25532	2.29e-06	1	681.873	1	iTRAQ_8plex_Nterm:::::::::	0.0569		0.0812	0.0384	0.0337	0.1259	0.0486	0.0147	File: SARA_CdLD_ITRAQ_HILIC36_02.wiff, Sample: SARA_CdLD_ITRAQ_HILIC36_02 (sample number 1), Elution: 40.445 min, Period: 1, Cycle(s): 1819 (Experiment 3)	IRQDIEER%iTRAQ_8plex_Nterm:::::::::%sample_0%cmpd_7234
11726	tr|A3IMW3|A3IMW3_9CHRO	QDIEER	2	5.26417	1.127e-06	1	547.28	0	iTRAQ_8plex_Nterm:::::::	0.1184	0.0523	0.4875	0.3072	0.4628	0.4599	0.1945	0.152	File: SARA_CdLD_ITRAQ_HILIC33_02.wiff, Sample: SARA_CdLD_ITRAQ_HILIC33_02 (sample number 1), Elution: 31.964 min, Period: 1, Cycle(s): 1771 (Experiment 2)	QDIEER%iTRAQ_8plex_Nterm:::::::%sample_0%cmpd_4415
11726	tr|A3IMW3|A3IMW3_9CHRO	ALTEAK	3	6.10786	3.484e-08	1	414.256	0	iTRAQ_8plex_Nterm::::::iTRAQ_8plex_K:	0.0521	0.019	0.129	0.0864	0.1061	0.1259	0.0243	0.0932	File: SARA_CdLD_ITRAQ_HILIC29.wiff, Sample: SARA_CdLD_ITRAQ_HILIC29 (sample number 1), Elution: 37.315 min, Period: 1, Cycle(s): 1772 (Experiment 3)	ALTEAK%iTRAQ_8plex_Nterm::::::iTRAQ_8plex_K:%sample_0%cmpd_109
11726	tr|A3IMW3|A3IMW3_9CHRO	ESAITPTDTEETAITPEVVSEDSSK	3	9.34102	7.633e-20	1	1082.18	0	iTRAQ_8plex_Nterm:::::::::::::::::::::::::iTRAQ_8plex_K:	0.0142	0.0238	0.196	0.1344	0.2844	0.2179	0.0438	0.0245	File: SARA_CdLD_ITRAQ_HILIC32_02.wiff, Sample: SARA_CdLD_ITRAQ_HILIC32_02 (sample number 1), Elution: 61.017 min, Period: 1, Cycle(s): 2322 (Experiment 3)	ESAITPTDTEETAITPEVVSEDSSK%iTRAQ_8plex_Nterm:::::::::::::::::::::::::iTRAQ_8plex_K:%sample_0%cmpd_3850
11726	tr|A3IY85|A3IY85_9CHRO	EAIDKTEELGDADTADLYTEISR	3	11.9501	4.537e-32	1	1055.15	1	iTRAQ_8plex_Nterm:::::iTRAQ_8plex_K:::::::::::::::::::	0.2653	0.3283	0.9081	0.9552	1.4125	2.6482	1.4977	0.603	File: SARA_CdLD_ITRAQ_HILIC335_02.wiff, Sample: SARA_CdLD_ITRAQ_HILIC335_02 (sample number 1), Elution: 69.356 min, Period: 1, Cycle(s): 2800 (Experiment 2)	EAIDKTEELGDADTADLYTEISR%iTRAQ_8plex_Nterm:::::iTRAQ_8plex_K:::::::::::::::::::%sample_0%cmpd_13451
11726	tr|A3IY85|A3IY85_9CHRO	EAIDKTEELGDADTADLYTEISR	3	11.6158	2.569e-30	1	1055.16	1	iTRAQ_8plex_Nterm:::::iTRAQ_8plex_K:::::::::::::::::::	0.2274	0.2665	0.7026	0.672	1.0895	1.8639	1.0842	0.402	File: SARA_CdLD_ITRAQ_HILIC34.wiff, Sample: SARA_CdLD_ITRAQ_HILIC34 (sample number 1), Elution: 69.035 min, Period: 1, Cycle(s): 2498 (Experiment 2)	EAIDKTEELGDADTADLYTEISR%iTRAQ_8plex_Nterm:::::iTRAQ_8plex_K:::::::::::::::::::%sample_0%cmpd_5295
11726	tr|A3IY85|A3IY85_9CHRO	EAIDKTEELGDADTADLYTEISR	3	11.7781	3.795e-31	1	1055.16	1	iTRAQ_8plex_Nterm:::::iTRAQ_8plex_K:::::::::::::::::::	0.0711	0.0666	0.2676	0.3408	0.4917	0.8472	0.5592	0.1863	File: SARA_CdLD_ITRAQ_HILIC33_02.wiff, Sample: SARA_CdLD_ITRAQ_HILIC33_02 (sample number 1), Elution: 69.243 min, Period: 1, Cycle(s): 2514 (Experiment 2)	EAIDKTEELGDADTADLYTEISR%iTRAQ_8plex_Nterm:::::iTRAQ_8plex_K:::::::::::::::::::%sample_0%cmpd_4813
11726	tr|A3IY85|A3IY85_9CHRO	ATAQVTNSPNASSK	3	10.5455	6.925e-25	1	662.023	0	iTRAQ_8plex_Nterm::::::::::::::iTRAQ_8plex_K:	0.0142	0.0809	0.2198	0.1152	0.2459	0.3825	0.2285	0.0981	File: SARA_CdLD_ITRAQ_HILIC355_02.wiff, Sample: SARA_CdLD_ITRAQ_HILIC355_02 (sample number 1), Elution: 34.505 min, Period: 1, Cycle(s): 1749 (Experiment 2)	ATAQVTNSPNASSK%iTRAQ_8plex_Nterm::::::::::::::iTRAQ_8plex_K:%sample_0%cmpd_14814
11726	tr|A3IY85|A3IY85_9CHRO	YAAYGAHLR	2	6.56464	1.356e-09	1	663.365	0	iTRAQ_8plex_Nterm::::::::::	0.0616	0.0381	0.2485	0.1824	0.2314	0.4406	0.3405	0.1912	File: SARA_CdLD_ITRAQ_HILIC30.wiff, Sample: SARA_CdLD_ITRAQ_HILIC30 (sample number 1), Elution: 45.489 min, Period: 1, Cycle(s): 2022 (Experiment 3)	YAAYGAHLR%iTRAQ_8plex_Nterm::::::::::%sample_0%cmpd_961
11726	tr|A3IY85|A3IY85_9CHRO	YAAYGAHLR	3	9.99655	4.103e-22	1	442.577	0	iTRAQ_8plex_Nterm::::::::::	0.0569	0.0143	0.0143	0.0288	0.053	0.0775	0.1264	0.0392	File: SARA_CdLD_ITRAQ_HILIC29.wiff, Sample: SARA_CdLD_ITRAQ_HILIC29 (sample number 1), Elution: 43.177 min, Period: 1, Cycle(s): 1822 (Experiment 2)	YAAYGAHLR%iTRAQ_8plex_Nterm::::::::::%sample_0%cmpd_201
11726	tr|A3IY85|A3IY85_9CHRO	EAIDKTEELGDADTADLYTEISR	3	9.87377	5.409e-22	1	1055.18	1	iTRAQ_8plex_Nterm:::::iTRAQ_8plex_K:::::::::::::::::::	0.09	0.0571	0.1243	0.264	0.4242	0.7891	0.4667	0.1422	File: SARA_CdLD_ITRAQ_HILIC33.wiff, Sample: SARA_CdLD_ITRAQ_HILIC33 (sample number 1), Elution: 69.909 min, Period: 1, Cycle(s): 2577 (Experiment 2)	EAIDKTEELGDADTADLYTEISR%iTRAQ_8plex_Nterm:::::iTRAQ_8plex_K:::::::::::::::::::%sample_0%cmpd_4353
11726	tr|A3IY85|A3IY85_9CHRO	YAAYGAHLR	3	8.32629	2.169e-15	1	442.586	0	iTRAQ_8plex_Nterm::::::::::	0.0047	0.0048	0.0239		0.0145	0.0145	0.0438	0.0147	File: SARA_CdLD_ITRAQ_HILIC30.wiff, Sample: SARA_CdLD_ITRAQ_HILIC30 (sample number 1), Elution: 45.131 min, Period: 1, Cycle(s): 2019 (Experiment 3)	YAAYGAHLR%iTRAQ_8plex_Nterm::::::::::%sample_0%cmpd_956
11726	tr|A3IY85|A3IY85_9CHRO	YAAYGAHLR	2	6.18729	1.591e-08	1	663.353	0	iTRAQ_8plex_Nterm::::::::::	0.0426	0.0714	0.2342	0.192	0.1928	0.3195	0.2869	0.1618	File: SARA_CdLD_ITRAQ_HILIC30_02.wiff, Sample: SARA_CdLD_ITRAQ_HILIC30_02 (sample number 1), Elution: 44.134 min, Period: 1, Cycle(s): 1946 (Experiment 3)	YAAYGAHLR%iTRAQ_8plex_Nterm::::::::::%sample_0%cmpd_1543
11726	tr|A3IY85|A3IY85_9CHRO	ATAQVTNSPNASSK	3	6.33945	2.998e-09	1	662.012	0	iTRAQ_8plex_Nterm::::::::::::::iTRAQ_8plex_K:	0.019	0.0238	0.0191	0.0288	0.0289	0.0775	0.0292	0.0147	File: SARA_CdLD_ITRAQ_HILIC36_02.wiff, Sample: SARA_CdLD_ITRAQ_HILIC36_02 (sample number 1), Elution: 35.951 min, Period: 1, Cycle(s): 1774 (Experiment 2)	ATAQVTNSPNASSK%iTRAQ_8plex_Nterm::::::::::::::iTRAQ_8plex_K:%sample_0%cmpd_7174
11726	tr|A3IY85|A3IY85_9CHRO	YAAYGAHLR	3	8.37952	1.382e-15	1	442.577	0	iTRAQ_8plex_Nterm::::::::::			0.0143			0.0048	0.0486		File: SARA_CdLD_ITRAQ_HILIC30_02.wiff, Sample: SARA_CdLD_ITRAQ_HILIC30_02 (sample number 1), Elution: 44.032 min, Period: 1, Cycle(s): 1946 (Experiment 2)	YAAYGAHLR%iTRAQ_8plex_Nterm::::::::::%sample_0%cmpd_1544
11726	tr|A3IY85|A3IY85_9CHRO	YAAYGAHLR	3	6.15494	1.953e-08	1	442.567	0	iTRAQ_8plex_Nterm::::::::::					0.0048	0.0145	0.0146		File: SARA_CdLD_ITRAQ_HILIC305_02.wiff, Sample: SARA_CdLD_ITRAQ_HILIC305_02 (sample number 1), Elution: 41.944 min, Period: 1, Cycle(s): 1844 (Experiment 2)	YAAYGAHLR%iTRAQ_8plex_Nterm::::::::::%sample_0%cmpd_10305
11726	tr|A3IY85|A3IY85_9CHRO	ATAQVTNSPNASSK	3	5.04166	6e-06	1	662.023	0	iTRAQ_8plex_Nterm::::::::::::::iTRAQ_8plex_K:	0.0047	0.0095			0.0193	0.0194		0.0098	File: SARA_CdLD_ITRAQ_HILIC36.wiff, Sample: SARA_CdLD_ITRAQ_HILIC36 (sample number 1), Elution: 33.753 min, Period: 1, Cycle(s): 1729 (Experiment 3)	ATAQVTNSPNASSK%iTRAQ_8plex_Nterm::::::::::::::iTRAQ_8plex_K:%sample_0%cmpd_6719
11726	tr|A3IY85|A3IY85_9CHRO	EAIDKTEELGDADTADLYTEISR	4	5.93713	3.045e-08	1	791.621	1	iTRAQ_8plex_Nterm:::::iTRAQ_8plex_K:::::::::::::::::::	0.0047	0.019	0.086	0.0576	0.0434	0.1791	0.0826	0.0441	File: SARA_CdLD_ITRAQ_HILIC335.wiff, Sample: SARA_CdLD_ITRAQ_HILIC335 (sample number 1), Elution: 69.389 min, Period: 1, Cycle(s): 2394 (Experiment 2)	EAIDKTEELGDADTADLYTEISR%iTRAQ_8plex_Nterm:::::iTRAQ_8plex_K:::::::::::::::::::%sample_0%cmpd_13055
11726	tr|A3IY85|A3IY85_9CHRO	EAIDKTEELGDADTADLYTEISR	4	6.1157	1.106e-08	1	791.634	1	iTRAQ_8plex_Nterm:::::iTRAQ_8plex_K:::::::::::::::::::		0.0143	0.0287	0.0864	0.0916	0.1065	0.0486	0.0098	File: SARA_CdLD_ITRAQ_HILIC335_02.wiff, Sample: SARA_CdLD_ITRAQ_HILIC335_02 (sample number 1), Elution: 69.424 min, Period: 1, Cycle(s): 2801 (Experiment 2)	EAIDKTEELGDADTADLYTEISR%iTRAQ_8plex_Nterm:::::iTRAQ_8plex_K:::::::::::::::::::%sample_0%cmpd_13452
11726	tr|A3IUB5|A3IUB5_9CHRO	GWTGPTEVDGK	2	8.04862	1.465e-14	1	877.955	0	iTRAQ_8plex_Nterm:::::::::::iTRAQ_8plex_K:	0.8054	0.4806	1.2426	1.1328	1.4993	1.2733	1.1036	1.0394	File: SARA_CdLD_ITRAQ_HILIC29.wiff, Sample: SARA_CdLD_ITRAQ_HILIC29 (sample number 1), Elution: 48.667 min, Period: 1, Cycle(s): 1868 (Experiment 2)	GWTGPTEVDGK%iTRAQ_8plex_Nterm:::::::::::iTRAQ_8plex_K:%sample_0%cmpd_282
11726	tr|A3IUB5|A3IUB5_9CHRO	GWTGPTEVDGK	3	7.67826	3.064e-13	1	585.644	0	iTRAQ_8plex_Nterm:::::::::::iTRAQ_8plex_K:	0.2463	0.2522	0.4923	0.3744	0.5785	0.4551	0.4522	0.4314	File: SARA_CdLD_ITRAQ_HILIC29.wiff, Sample: SARA_CdLD_ITRAQ_HILIC29 (sample number 1), Elution: 48.428 min, Period: 1, Cycle(s): 1866 (Experiment 2)	GWTGPTEVDGK%iTRAQ_8plex_Nterm:::::::::::iTRAQ_8plex_K:%sample_0%cmpd_277
11726	tr|A3IUB5|A3IUB5_9CHRO	GWTGPTEVDGK	3	7.64989	3.822e-13	1	585.644	0	iTRAQ_8plex_Nterm:::::::::::iTRAQ_8plex_K:	0.2511	0.2141	0.325	0.24	0.4483	0.4454	0.316	0.3432	File: SARA_CdLD_ITRAQ_HILIC295.wiff, Sample: SARA_CdLD_ITRAQ_HILIC295 (sample number 1), Elution: 48.642 min, Period: 1, Cycle(s): 1882 (Experiment 2)	GWTGPTEVDGK%iTRAQ_8plex_Nterm:::::::::::iTRAQ_8plex_K:%sample_0%cmpd_9079
11726	tr|A3IUB5|A3IUB5_9CHRO	DLAPTGK	2	5.4815	8.435e-07	1	655.369	0	iTRAQ_8plex_Nterm:::::::iTRAQ_8plex_K:	0.3695	0.1523	0.7026	0.6096	1.0316	0.9441	0.7051	0.6177	File: SARA_CdLD_ITRAQ_HILIC305.wiff, Sample: SARA_CdLD_ITRAQ_HILIC305 (sample number 1), Elution: 39.115 min, Period: 1, Cycle(s): 1864 (Experiment 2)	DLAPTGK%iTRAQ_8plex_Nterm:::::::iTRAQ_8plex_K:%sample_0%cmpd_9692
11726	tr|A3IUB5|A3IUB5_9CHRO	DLAPTGK	2	5.33238	1.939e-06	1	655.369	0	iTRAQ_8plex_Nterm:::::::iTRAQ_8plex_K:	0.4122	0.2189	0.7934	0.6768	1.0991	1.0312	0.6904	0.7109	File: SARA_CdLD_ITRAQ_HILIC305_02.wiff, Sample: SARA_CdLD_ITRAQ_HILIC305_02 (sample number 1), Elution: 37.654 min, Period: 1, Cycle(s): 1808 (Experiment 2)	DLAPTGK%iTRAQ_8plex_Nterm:::::::iTRAQ_8plex_K:%sample_0%cmpd_10247
11726	tr|A3IUB5|A3IUB5_9CHRO	GWTGPTEVDGK	2	5.35968	1.459e-06	1	877.955	0	iTRAQ_8plex_Nterm:::::::::::iTRAQ_8plex_K:	0.1706	0.2284	0.325	0.432	0.4773	0.4406	0.4911	0.3432	File: SARA_CdLD_ITRAQ_HILIC295.wiff, Sample: SARA_CdLD_ITRAQ_HILIC295 (sample number 1), Elution: 48.983 min, Period: 1, Cycle(s): 1884 (Experiment 3)	GWTGPTEVDGK%iTRAQ_8plex_Nterm:::::::::::iTRAQ_8plex_K:%sample_0%cmpd_9081
11726	tr|A3IUB5|A3IUB5_9CHRO	DYAVEVDQPGAVEAGNTHR	3	7.18051	5.904e-12	1	778.019	0	iTRAQ_8plex_Nterm::::::::::::::::::::	0.0142	0.0048	0.0382	0.0432	0.0675	0.0678	0.0292	0.0686	File: SARA_CdLD_ITRAQ_HILIC325.wiff, Sample: SARA_CdLD_ITRAQ_HILIC325 (sample number 1), Elution: 47.134 min, Period: 1, Cycle(s): 1921 (Experiment 2)	DYAVEVDQPGAVEAGNTHR%iTRAQ_8plex_Nterm::::::::::::::::::::%sample_0%cmpd_11923
11726	tr|A3IUB5|A3IUB5_9CHRO	SYKPEELFDDTGK	3	5.93123	3.007e-08	1	814.419	0	iTRAQ_8plex_Nterm:::iTRAQ_8plex_K::::::::::iTRAQ_8plex_K:	0.0568	0.0857	0.2485	0.1488	0.3809	0.3002	0.2626	0.2353	File: SARA_CdLD_ITRAQ_HILIC345_02.wiff, Sample: SARA_CdLD_ITRAQ_HILIC345_02 (sample number 1), Elution: 56.317 min, Period: 1, Cycle(s): 2127 (Experiment 3)	SYKPEELFDDTGK%iTRAQ_8plex_Nterm:::iTRAQ_8plex_K::::::::::iTRAQ_8plex_K:%sample_0%cmpd_14266
11726	tr|A3IUB5|A3IUB5_9CHRO	DYAVEVDQPGAVEAGNTHR	3	6.66463	2.255e-10	1	778.019	0	iTRAQ_8plex_Nterm::::::::::::::::::::		0.0095	0.0526	0.0384	0.0723	0.092	0.0583	0.0245	File: SARA_CdLD_ITRAQ_HILIC325_02.wiff, Sample: SARA_CdLD_ITRAQ_HILIC325_02 (sample number 1), Elution: 47.132 min, Period: 1, Cycle(s): 1927 (Experiment 3)	DYAVEVDQPGAVEAGNTHR%iTRAQ_8plex_Nterm::::::::::::::::::::%sample_0%cmpd_12377
11726	tr|A3IUB5|A3IUB5_9CHRO	ESLAATAILREEFPHLK	3	5.33426	1.199e-06	1	845.124	1	iTRAQ_8plex_Nterm:::::::::::::::::iTRAQ_8plex_K:	0.1184	0.1047	0.3728	0.1488	0.3085	0.3873	0.3889	0.1471	File: SARA_CdLD_ITRAQ_HILIC295.wiff, Sample: SARA_CdLD_ITRAQ_HILIC295 (sample number 1), Elution: 74.858 min, Period: 1, Cycle(s): 2106 (Experiment 2)	ESLAATAILREEFPHLK%iTRAQ_8plex_Nterm:::::::::::::::::iTRAQ_8plex_K:%sample_0%cmpd_9440
11726	tr|A3ITQ5|A3ITQ5_9CHRO	QLQAEDATVR	2	9.3046	1.278e-19	1	717.884	0	iTRAQ_8plex_Nterm:::::::::::	0.7249	0.3617	1.5246	1.1808	1.1184	1.1958	1.3905	0.9756	File: SARA_CdLD_ITRAQ_HILIC29.wiff, Sample: SARA_CdLD_ITRAQ_HILIC29 (sample number 1), Elution: 37.689 min, Period: 1, Cycle(s): 1776 (Experiment 2)	QLQAEDATVR%iTRAQ_8plex_Nterm:::::::::::%sample_0%cmpd_117
11726	tr|A3ITQ5|A3ITQ5_9CHRO	QLQAEDATVR	2	7.80218	5.172e-14	1	717.86	0	iTRAQ_8plex_Nterm:::::::::::	0.4216	0.2094	0.736	0.5136	0.5399	0.581	0.6904	0.4412	File: SARA_CdLD_ITRAQ_HILIC295.wiff, Sample: SARA_CdLD_ITRAQ_HILIC295 (sample number 1), Elution: 37.425 min, Period: 1, Cycle(s): 1788 (Experiment 2)	QLQAEDATVR%iTRAQ_8plex_Nterm:::::::::::%sample_0%cmpd_8921
11726	tr|A3ITQ5|A3ITQ5_9CHRO	VDDPDEVLQSNETR	2	10.0033	8.104e-23	1	960.938	0	iTRAQ_8plex_Nterm:::::::::::::::	0.147		0.1243	0.168	0.2555	0.2179	0.107	0.0931	File: SARA_CdLD_ITRAQ_HILIC32_02.wiff, Sample: SARA_CdLD_ITRAQ_HILIC32_02 (sample number 1), Elution: 51.834 min, Period: 1, Cycle(s): 2056 (Experiment 2)	VDDPDEVLQSNETR%iTRAQ_8plex_Nterm:::::::::::::::%sample_0%cmpd_3772
11726	tr|A3ITQ5|A3ITQ5_9CHRO	VDDPDEVLQSNETR	2	7.78961	6.386e-14	1	960.965	0	iTRAQ_8plex_Nterm:::::::::::::::	0.0332		0.1004	0.1392	0.1784	0.2711	0.1459	0.1275	File: SARA_CdLD_ITRAQ_HILIC32.wiff, Sample: SARA_CdLD_ITRAQ_HILIC32 (sample number 1), Elution: 52.633 min, Period: 1, Cycle(s): 2052 (Experiment 2)	VDDPDEVLQSNETR%iTRAQ_8plex_Nterm:::::::::::::::%sample_0%cmpd_3319
11726	tr|A3ITQ5|A3ITQ5_9CHRO	LVLSHR	2	5.63662	1.387e-07	1	514.814	0	iTRAQ_8plex_Nterm:::::::	0.109	0.0714	0.2915	0.1488	0.1977	0.213	0.2528	0.1716	File: SARA_CdLD_ITRAQ_HILIC295.wiff, Sample: SARA_CdLD_ITRAQ_HILIC295 (sample number 1), Elution: 38.005 min, Period: 1, Cycle(s): 1792 (Experiment 3)	LVLSHR%iTRAQ_8plex_Nterm:::::::%sample_0%cmpd_8927
11726	tr|A3ITQ5|A3ITQ5_9CHRO	EAKEDLVGEELPLK	3	6.19719	1.035e-08	1	828.129	1	iTRAQ_8plex_Nterm:::iTRAQ_8plex_K:::::::::::iTRAQ_8plex_K:	0.2653	0.3141	0.497	0.288	0.5062	0.426	0.6077	0.3187	File: SARA_CdLD_ITRAQ_HILIC355_02.wiff, Sample: SARA_CdLD_ITRAQ_HILIC355_02 (sample number 1), Elution: 58.988 min, Period: 1, Cycle(s): 1999 (Experiment 2)	EAKEDLVGEELPLK%iTRAQ_8plex_Nterm:::iTRAQ_8plex_K:::::::::::iTRAQ_8plex_K:%sample_0%cmpd_15150
11726	tr|A3ITQ5|A3ITQ5_9CHRO	EAKEDLVGEELPLK	3	5.57832	4.371e-07	1	828.117	1	iTRAQ_8plex_Nterm:::iTRAQ_8plex_K:::::::::::iTRAQ_8plex_K:	0.1232	0.0857	0.2103	0.2448	0.3037	0.2227	0.3306	0.1471	File: SARA_CdLD_ITRAQ_HILIC36_02.wiff, Sample: SARA_CdLD_ITRAQ_HILIC36_02 (sample number 1), Elution: 60.521 min, Period: 1, Cycle(s): 2071 (Experiment 3)	EAKEDLVGEELPLK%iTRAQ_8plex_Nterm:::iTRAQ_8plex_K:::::::::::iTRAQ_8plex_K:%sample_0%cmpd_7498
11726	tr|A3ITQ5|A3ITQ5_9CHRO	EAKEDLVGEELPLK	3	5.30642	2.012e-06	1	828.129	1	iTRAQ_8plex_Nterm:::iTRAQ_8plex_K:::::::::::iTRAQ_8plex_K:	0.0521	0.0857	0.1243	0.1008	0.2507	0.1162	0.141	0.1226	File: SARA_CdLD_ITRAQ_HILIC355.wiff, Sample: SARA_CdLD_ITRAQ_HILIC355 (sample number 1), Elution: 58.238 min, Period: 1, Cycle(s): 2243 (Experiment 2)	EAKEDLVGEELPLK%iTRAQ_8plex_Nterm:::iTRAQ_8plex_K:::::::::::iTRAQ_8plex_K:%sample_0%cmpd_14693
11726	tr|A3IGP2|A3IGP2_9CHRO	QGVSEPAEDGFTQIK	3	9.31186	3.203e-19	1	738.717	0	iTRAQ_8plex_Nterm:::::::::::::::iTRAQ_8plex_K:	0.2227	0.1047	0.3441	0.3072	0.1494	0.2227	0.6904	0.304	File: SARA_CdLD_ITRAQ_HILIC30.wiff, Sample: SARA_CdLD_ITRAQ_HILIC30 (sample number 1), Elution: 55.319 to 56.391 min, Period: 1, Cycle(s): 2106, 2115 (Experiment 2)	QGVSEPAEDGFTQIK%iTRAQ_8plex_Nterm:::::::::::::::iTRAQ_8plex_K:%sample_0%cmpd_1113
11726	tr|A3IGP2|A3IGP2_9CHRO	QGVSEPAEDGFTQIK	3	8.39871	1.151e-15	1	738.705	0	iTRAQ_8plex_Nterm:::::::::::::::iTRAQ_8plex_K:	0.289	0.1856	0.4158	0.3744	0.0964	0.213	1.1377	0.353	File: SARA_CdLD_ITRAQ_HILIC295.wiff, Sample: SARA_CdLD_ITRAQ_HILIC295 (sample number 1), Elution: 52.92 min, Period: 1, Cycle(s): 1917 (Experiment 3)	QGVSEPAEDGFTQIK%iTRAQ_8plex_Nterm:::::::::::::::iTRAQ_8plex_K:%sample_0%cmpd_9136
11726	tr|A3IGP2|A3IGP2_9CHRO	VTEPVAPPK	2	6.25299	8.053e-09	1	773.441	0	iTRAQ_8plex_Nterm:::::::::iTRAQ_8plex_K:	0.6348	0.2475	1.1948	0.8976	0.5881	0.7456	1.478	0.8089	File: SARA_CdLD_ITRAQ_HILIC305.wiff, Sample: SARA_CdLD_ITRAQ_HILIC305 (sample number 1), Elution: 44.239 min, Period: 1, Cycle(s): 1907 (Experiment 2)	VTEPVAPPK%iTRAQ_8plex_Nterm:::::::::iTRAQ_8plex_K:%sample_0%cmpd_9761
11726	tr|A3IGP2|A3IGP2_9CHRO	VTEPVAPPKEMSQR	3	8.86833	1.337e-17	1	726.395	1	iTRAQ_8plex_Nterm:::::::::iTRAQ_8plex_K::::::	0.2369	0.2284	0.129	0.1008	0.0964	0.1259	0.3257	0.152	File: SARA_CdLD_ITRAQ_HILIC36.wiff, Sample: SARA_CdLD_ITRAQ_HILIC36 (sample number 1), Elution: 43.763 min, Period: 1, Cycle(s): 1837 (Experiment 3)	VTEPVAPPKEMSQR%iTRAQ_8plex_Nterm:::::::::iTRAQ_8plex_K::::::%sample_0%cmpd_6860
11726	tr|A3IGP2|A3IGP2_9CHRO	ADTPISR	2	5.53694	3.54e-07	1	532.294	0	iTRAQ_8plex_Nterm::::::::	1.7955	0.9707	3.7183	2.6976	1.3064	1.7768	4.4923	2.5837	File: SARA_CdLD_ITRAQ_HILIC295.wiff, Sample: SARA_CdLD_ITRAQ_HILIC295 (sample number 1), Elution: 32.411 min, Period: 1, Cycle(s): 1746 (Experiment 2)	ADTPISR%iTRAQ_8plex_Nterm::::::::%sample_0%cmpd_8852
11726	tr|A3IGP2|A3IGP2_9CHRO	VTEPVAPPK	2	6.39546	3.201e-09	1	773.441	0	iTRAQ_8plex_Nterm:::::::::iTRAQ_8plex_K:	0.3837	0.1618	0.8842	0.5616	0.3616	0.4648	1.0258	0.5736	File: SARA_CdLD_ITRAQ_HILIC305_02.wiff, Sample: SARA_CdLD_ITRAQ_HILIC305_02 (sample number 1), Elution: 42.897 min, Period: 1, Cycle(s): 1852 (Experiment 2)	VTEPVAPPK%iTRAQ_8plex_Nterm:::::::::iTRAQ_8plex_K:%sample_0%cmpd_10317
11726	tr|A3IGP2|A3IGP2_9CHRO	QGVSEPAEDGFTQIK	3	7.65604	4.89e-13	1	738.717	0	iTRAQ_8plex_Nterm:::::::::::::::iTRAQ_8plex_K:	0.0758	0.0619	0.2055	0.0912	0.0868	0.1017	0.3841	0.1471	File: SARA_CdLD_ITRAQ_HILIC30_02.wiff, Sample: SARA_CdLD_ITRAQ_HILIC30_02 (sample number 1), Elution: 53.974 to 55.029 min, Period: 1, Cycle(s): 2029, 2040 (Experiment 3)	QGVSEPAEDGFTQIK%iTRAQ_8plex_Nterm:::::::::::::::iTRAQ_8plex_K:%sample_0%cmpd_1690
11726	tr|A3IGP2|A3IGP2_9CHRO	VTEPVAPPKEMSQR	3	8.27596	2.294e-15	1	726.395	1	iTRAQ_8plex_Nterm:::::::::iTRAQ_8plex_K::::::	0.4074	0.257	0.2438	0.2256	0.1109	0.1259	0.3549	0.2108	File: SARA_CdLD_ITRAQ_HILIC36_02.wiff, Sample: SARA_CdLD_ITRAQ_HILIC36_02 (sample number 1), Elution: 46.251 min, Period: 1, Cycle(s): 1869 (Experiment 2)	VTEPVAPPKEMSQR%iTRAQ_8plex_Nterm:::::::::iTRAQ_8plex_K::::::%sample_0%cmpd_7320
11726	tr|A3IGP2|A3IGP2_9CHRO	VTEPVAPPK	3	6.92475	8.735e-11	1	515.967	0	iTRAQ_8plex_Nterm:::::::::iTRAQ_8plex_K:	0.019		0.0335	0.0384	0.0193	0.0968	0.0583	0.0981	File: SARA_CdLD_ITRAQ_HILIC305_02.wiff, Sample: SARA_CdLD_ITRAQ_HILIC305_02 (sample number 1), Elution: 42.88 min, Period: 1, Cycle(s): 1851 (Experiment 3)	VTEPVAPPK%iTRAQ_8plex_Nterm:::::::::iTRAQ_8plex_K:%sample_0%cmpd_10316
11726	tr|A3IGP2|A3IGP2_9CHRO	VTEPVAPPK	2	5.73998	1.894e-07	1	773.453	0	iTRAQ_8plex_Nterm:::::::::iTRAQ_8plex_K:	0.1327	0.0809	0.2437	0.2112	0.1302	0.1259	0.4473	0.2059	File: SARA_CdLD_ITRAQ_HILIC31_02.wiff, Sample: SARA_CdLD_ITRAQ_HILIC31_02 (sample number 1), Elution: 44.665 min, Period: 1, Cycle(s): 1914 (Experiment 2)	VTEPVAPPK%iTRAQ_8plex_Nterm:::::::::iTRAQ_8plex_K:%sample_0%cmpd_2664
11726	tr|A3IGP2|A3IGP2_9CHRO	VTEPVAPPK	3	6.54005	1.23e-09	1	515.977	0	iTRAQ_8plex_Nterm:::::::::iTRAQ_8plex_K:	0.0474	0.0095	0.1051	0.048	0.0386	0.0484	0.0535	0.0245	File: SARA_CdLD_ITRAQ_HILIC30.wiff, Sample: SARA_CdLD_ITRAQ_HILIC30 (sample number 1), Elution: 46.125 min, Period: 1, Cycle(s): 2028 (Experiment 2)	VTEPVAPPK%iTRAQ_8plex_Nterm:::::::::iTRAQ_8plex_K:%sample_0%cmpd_974
11726	tr|A3IGP2|A3IGP2_9CHRO	VTEPVAPPK	3	6.35664	4.124e-09	1	515.967	0	iTRAQ_8plex_Nterm:::::::::iTRAQ_8plex_K:	0.0332	0.0333	0.086	0.048	0.0434		0.0972	0.0098	File: SARA_CdLD_ITRAQ_HILIC305.wiff, Sample: SARA_CdLD_ITRAQ_HILIC305 (sample number 1), Elution: 44.222 min, Period: 1, Cycle(s): 1906 (Experiment 3)	VTEPVAPPK%iTRAQ_8plex_Nterm:::::::::iTRAQ_8plex_K:%sample_0%cmpd_9760
11726	tr|A3IGP2|A3IGP2_9CHRO	VTEPVAPPK	2	5.26191	2.851e-06	1	773.453	0	iTRAQ_8plex_Nterm:::::::::iTRAQ_8plex_K:	0.2274	0.1094	0.3728	0.2832	0.1398	0.213	0.4278	0.1961	File: SARA_CdLD_ITRAQ_HILIC31.wiff, Sample: SARA_CdLD_ITRAQ_HILIC31 (sample number 1), Elution: 45.328 min, Period: 1, Cycle(s): 2004 (Experiment 2)	VTEPVAPPK%iTRAQ_8plex_Nterm:::::::::iTRAQ_8plex_K:%sample_0%cmpd_2094
11726	tr|A3IGP2|A3IGP2_9CHRO	VTEPVAPPKEMSQR	3	7.39605	2.525e-12	1	726.395	1	iTRAQ_8plex_Nterm:::::::::iTRAQ_8plex_K::::::	0.2274	0.1094	0.0717	0.0672	0.0386	0.0823	0.248	0.0735	File: SARA_CdLD_ITRAQ_HILIC365_02.wiff, Sample: SARA_CdLD_ITRAQ_HILIC365_02 (sample number 1), Elution: 45.757 min, Period: 1, Cycle(s): 1855 (Experiment 3)	VTEPVAPPKEMSQR%iTRAQ_8plex_Nterm:::::::::iTRAQ_8plex_K::::::%sample_0%cmpd_15791
11726	tr|A3IGP2|A3IGP2_9CHRO	VTEPVAPPKEMSQR	3	7.09621	2.308e-11	1	726.395	1	iTRAQ_8plex_Nterm:::::::::iTRAQ_8plex_K::::::	0.1753	0.1808	0.1577	0.096	0.0723	0.1017	0.2432	0.103	File: SARA_CdLD_ITRAQ_HILIC355_02.wiff, Sample: SARA_CdLD_ITRAQ_HILIC355_02 (sample number 1), Elution: 44.754 min, Period: 1, Cycle(s): 1835 (Experiment 2)	VTEPVAPPKEMSQR%iTRAQ_8plex_Nterm:::::::::iTRAQ_8plex_K::::::%sample_0%cmpd_14955
11726	tr|A3IGP2|A3IGP2_9CHRO	VTEPVAPPK	3	5.22665	3.452e-06	1	515.977	0	iTRAQ_8plex_Nterm:::::::::iTRAQ_8plex_K:	0.0189	0.0143	0.0287	0.0192	0.0145		0.034	0.0343	File: SARA_CdLD_ITRAQ_HILIC31.wiff, Sample: SARA_CdLD_ITRAQ_HILIC31 (sample number 1), Elution: 45.192 min, Period: 1, Cycle(s): 2002 (Experiment 3)	VTEPVAPPK%iTRAQ_8plex_Nterm:::::::::iTRAQ_8plex_K:%sample_0%cmpd_2091
11726	tr|A3IGP2|A3IGP2_9CHRO	VTEPVAPPKEMSQR	3	6.71312	2.953e-10	1	731.736	1	iTRAQ_8plex_Nterm:::::::::iTRAQ_8plex_K::Oxidation_M::::	0.1753	0.0381	0.1338	0.1152	0.1398	0.0484	0.1215	0.103	File: SARA_CdLD_ITRAQ_HILIC38.wiff, Sample: SARA_CdLD_ITRAQ_HILIC38 (sample number 1), Elution: 39.166 min, Period: 1, Cycle(s): 1966 (Experiment 2)	VTEPVAPPKEMSQR%iTRAQ_8plex_Nterm:::::::::iTRAQ_8plex_K::Oxidation_M::::%sample_0%cmpd_8432
11726	tr|A3IGP2|A3IGP2_9CHRO	VTEPVAPPKEMSQR	3	5.11995	4.737e-06	1	731.724	1	iTRAQ_8plex_Nterm:::::::::iTRAQ_8plex_K::Oxidation_M::::	0.1706	0.1523	0.0669	0.1776	0.053	0.0678	0.175	0.0784	File: SARA_CdLD_ITRAQ_HILIC36_02.wiff, Sample: SARA_CdLD_ITRAQ_HILIC36_02 (sample number 1), Elution: 41.007 min, Period: 1, Cycle(s): 1825 (Experiment 2)	VTEPVAPPKEMSQR%iTRAQ_8plex_Nterm:::::::::iTRAQ_8plex_K::Oxidation_M::::%sample_0%cmpd_7245
11726	tr|A3IMR4|A3IMR4_9CHRO	RFPTLPAANFPNTER	3	8.49754	3.292e-16	1	679.026	1	iTRAQ_8plex_Nterm::::::::::::::::	0.0142	0.019	0.0096	0.0144	0.0241	0.0145	0.0292	0.0294	File: SARA_CdLD_ITRAQ_HILIC355_02.wiff, Sample: SARA_CdLD_ITRAQ_HILIC355_02 (sample number 1), Elution: 59.687 min, Period: 1, Cycle(s): 2019 (Experiment 2)	RFPTLPAANFPNTER%iTRAQ_8plex_Nterm::::::::::::::::%sample_0%cmpd_15156
11726	tr|A3IMR4|A3IMR4_9CHRO	DVYEGQR	2	6.08137	2.324e-08	1	585.784	0	iTRAQ_8plex_Nterm::::::::	1.8382	1.2848	1.472	0.984	0.4483	0.702	3.2336	1.1325	File: SARA_CdLD_ITRAQ_HILIC295.wiff, Sample: SARA_CdLD_ITRAQ_HILIC295 (sample number 1), Elution: 32.053 min, Period: 1, Cycle(s): 1743 (Experiment 2)	DVYEGQR%iTRAQ_8plex_Nterm::::::::%sample_0%cmpd_8848
11726	tr|A3IMR4|A3IMR4_9CHRO	RFPTLPAANFPNTER	3	5.88802	6.644e-08	1	679.026	1	iTRAQ_8plex_Nterm::::::::::::::::	0.0095	0.0286	0.0382			0.0339	0.0389	0.0147	File: SARA_CdLD_ITRAQ_HILIC35_02.wiff, Sample: SARA_CdLD_ITRAQ_HILIC35_02 (sample number 1), Elution: 59.838 min, Period: 1, Cycle(s): 2055 (Experiment 2)	RFPTLPAANFPNTER%iTRAQ_8plex_Nterm::::::::::::::::%sample_0%cmpd_6609
11726	tr|A3IMR4|A3IMR4_9CHRO	QDRELVVPSFEPVVK	3	5.18682	2.888e-06	1	784.094	1	iTRAQ_8plex_Nterm:::::::::::::::iTRAQ_8plex_K:	0.1611	0.1094	0.0526	0.0768	0.0771	0.0339	0.175	0.1373	File: SARA_CdLD_ITRAQ_HILIC295.wiff, Sample: SARA_CdLD_ITRAQ_HILIC295 (sample number 1), Elution: 64.51 min, Period: 1, Cycle(s): 2015 (Experiment 2)	QDRELVVPSFEPVVK%iTRAQ_8plex_Nterm:::::::::::::::iTRAQ_8plex_K:%sample_0%cmpd_9293
11726	tr|A3IMR4|A3IMR4_9CHRO	FVELGQVSDNRTEPEIK	3	5.53044	3.673e-07	1	857.12	1	iTRAQ_8plex_Nterm:::::::::::::::::iTRAQ_8plex_K:	0.9096	0.3997	0.4015	0.3744	0.1494	0.2421	1.1575	0.554	File: SARA_CdLD_ITRAQ_HILIC29.wiff, Sample: SARA_CdLD_ITRAQ_HILIC29 (sample number 1), Elution: 62.136 min, Period: 1, Cycle(s): 1980 (Experiment 3)	FVELGQVSDNRTEPEIK%iTRAQ_8plex_Nterm:::::::::::::::::iTRAQ_8plex_K:%sample_0%cmpd_472
11726	tr|A3IMR4|A3IMR4_9CHRO	KVPQFITTFAK	3	5.01546	5.291e-06	1	731.435	1	iTRAQ_8plex_Nterm:iTRAQ_8plex_K::::::::::iTRAQ_8plex_K:	0.199	0.1999	0.1004	0.0768	0.0289	0.0291	0.1264	0.0784	File: SARA_CdLD_ITRAQ_HILIC355_02.wiff, Sample: SARA_CdLD_ITRAQ_HILIC355_02 (sample number 1), Elution: 64.254 min, Period: 1, Cycle(s): 2218 (Experiment 2)	KVPQFITTFAK%iTRAQ_8plex_Nterm:iTRAQ_8plex_K::::::::::iTRAQ_8plex_K:%sample_0%cmpd_15173
11726	tr|A3IMR4|A3IMR4_9CHRO	FVELGQVSDNRTEPEIK	3	5.30594	1.289e-06	1	857.107	1	iTRAQ_8plex_Nterm:::::::::::::::::iTRAQ_8plex_K:	1.1323	0.7519	0.6118	0.3744	0.1446	0.3486	1.1766	0.6766	File: SARA_CdLD_ITRAQ_HILIC295.wiff, Sample: SARA_CdLD_ITRAQ_HILIC295 (sample number 1), Elution: 62.346 min, Period: 1, Cycle(s): 1996 (Experiment 3)	FVELGQVSDNRTEPEIK%iTRAQ_8plex_Nterm:::::::::::::::::iTRAQ_8plex_K:%sample_0%cmpd_9265
11726	tr|A3IQ42|A3IQ42_9CHRO	SQAAQAESLGDR	2	10.9225	8.095e-27	1	768.876	0	iTRAQ_8plex_Nterm:::::::::::::	0.7106	0.2094	1.6871	1.2048	1.9621	2.1544	1.2011	0.7747	File: SARA_CdLD_ITRAQ_HILIC33.wiff, Sample: SARA_CdLD_ITRAQ_HILIC33 (sample number 1), Elution: 37.855 min, Period: 1, Cycle(s): 1856 (Experiment 2)	SQAAQAESLGDR%iTRAQ_8plex_Nterm:::::::::::::%sample_0%cmpd_4012
11726	tr|A3IQ42|A3IQ42_9CHRO	SQAAQAESLGDR	2	10.1664	2.241e-23	1	768.864	0	iTRAQ_8plex_Nterm:::::::::::::	0.559	0.1808	1.2187	0.7488	1.21	1.3798	0.817	0.4804	File: SARA_CdLD_ITRAQ_HILIC325.wiff, Sample: SARA_CdLD_ITRAQ_HILIC325 (sample number 1), Elution: 37.379 min, Period: 1, Cycle(s): 1816 (Experiment 2)	SQAAQAESLGDR%iTRAQ_8plex_Nterm:::::::::::::%sample_0%cmpd_11791
11726	tr|A3IQ42|A3IQ42_9CHRO	SQAAQAESLGDR	2	10.0669	6.192e-23	1	768.864	0	iTRAQ_8plex_Nterm:::::::::::::	0.469	0.2046	0.932	0.5808	1.0895	1.1329	0.598	0.3726	File: SARA_CdLD_ITRAQ_HILIC325_02.wiff, Sample: SARA_CdLD_ITRAQ_HILIC325_02 (sample number 1), Elution: 37.174 to 38.348 min, Period: 1, Cycle(s): 1810 (Experiment 2), 1819 (Experiment 3)	SQAAQAESLGDR%iTRAQ_8plex_Nterm:::::::::::::%sample_0%cmpd_12259
11726	tr|A3IQ42|A3IQ42_9CHRO	SQAAQAESLGDR	2	9.31733	1.074e-19	1	768.876	0	iTRAQ_8plex_Nterm:::::::::::::	0.2227	0.1475	0.7169	0.5376	0.8436	1.0845	0.5592	0.3187	File: SARA_CdLD_ITRAQ_HILIC33_02.wiff, Sample: SARA_CdLD_ITRAQ_HILIC33_02 (sample number 1), Elution: 36.952 to 38.025 min, Period: 1, Cycle(s): 1812, 1821 (Experiment 3)	SQAAQAESLGDR%iTRAQ_8plex_Nterm:::::::::::::%sample_0%cmpd_4494
11726	tr|A3IQ42|A3IQ42_9CHRO	HQLEEILLETEER	2	10.7418	9.068e-26	1	971.989	0	iTRAQ_8plex_Nterm::::::::::::::	0.289	0.0428	0.6261	0.3984	0.7521	0.6971	0.3306	0.2353	File: SARA_CdLD_ITRAQ_HILIC31_02.wiff, Sample: SARA_CdLD_ITRAQ_HILIC31_02 (sample number 1), Elution: 68.138 min, Period: 1, Cycle(s): 2277 (Experiment 2)	HQLEEILLETEER%iTRAQ_8plex_Nterm::::::::::::::%sample_0%cmpd_2956
11726	tr|A3IQ42|A3IQ42_9CHRO	HQLEEILLETEER	2	11.5675	9.634e-30	1	972.003	0	iTRAQ_8plex_Nterm::::::::::::::	0.2937	0.1237	0.7217	0.4272	0.7424	0.794	0.4619	0.1422	File: SARA_CdLD_ITRAQ_HILIC31.wiff, Sample: SARA_CdLD_ITRAQ_HILIC31 (sample number 1), Elution: 68.485 min, Period: 1, Cycle(s): 2341 (Experiment 3)	HQLEEILLETEER%iTRAQ_8plex_Nterm::::::::::::::%sample_0%cmpd_2379
11726	tr|A3IQ42|A3IQ42_9CHRO	HQLEEILLETEER	2	10.2871	1.29e-23	1	972.003	0	iTRAQ_8plex_Nterm::::::::::::::	0.1516	0.0857	0.3154	0.1104	0.4532	0.4551	0.175	0.0588	File: SARA_CdLD_ITRAQ_HILIC31.wiff, Sample: SARA_CdLD_ITRAQ_HILIC31 (sample number 1), Elution: 69.49 min, Period: 1, Cycle(s): 2370 (Experiment 3)	HQLEEILLETEER%iTRAQ_8plex_Nterm::::::::::::::%sample_0%cmpd_2389
11726	tr|A3IQ42|A3IQ42_9CHRO	HQLEEILLETEER	3	9.46695	5.042e-20	1	648.341	0	iTRAQ_8plex_Nterm::::::::::::::	0.0142	0.0095	0.0382	0.0624	0.053	0.0968	0.0243	0.0147	File: SARA_CdLD_ITRAQ_HILIC31.wiff, Sample: SARA_CdLD_ITRAQ_HILIC31 (sample number 1), Elution: 69.388 min, Period: 1, Cycle(s): 2370 (Experiment 2)	HQLEEILLETEER%iTRAQ_8plex_Nterm::::::::::::::%sample_0%cmpd_2390
11726	tr|A3IQ42|A3IQ42_9CHRO	HQLEEILLETEER	2	8.89131	8.455e-18	1	971.989	0	iTRAQ_8plex_Nterm::::::::::::::	0.109	0.0333	0.3776	0.1872	0.4483	0.4309	0.2042	0.1226	File: SARA_CdLD_ITRAQ_HILIC315.wiff, Sample: SARA_CdLD_ITRAQ_HILIC315 (sample number 1), Elution: 68.165 min, Period: 1, Cycle(s): 2478 (Experiment 2)	HQLEEILLETEER%iTRAQ_8plex_Nterm::::::::::::::%sample_0%cmpd_11173
11726	tr|A3IQ42|A3IQ42_9CHRO	HQLEEILLETEER	3	9.04142	2.706e-18	1	648.341	0	iTRAQ_8plex_Nterm::::::::::::::	0.0095		0.0287		0.0771	0.0436	0.0243	0.0147	File: SARA_CdLD_ITRAQ_HILIC31.wiff, Sample: SARA_CdLD_ITRAQ_HILIC31 (sample number 1), Elution: 68.382 min, Period: 1, Cycle(s): 2341 (Experiment 2)	HQLEEILLETEER%iTRAQ_8plex_Nterm::::::::::::::%sample_0%cmpd_2380
11726	tr|A3IQ42|A3IQ42_9CHRO	HQLEEILLETEER	2	8.82061	1.48e-17	1	971.975	0	iTRAQ_8plex_Nterm::::::::::::::	0.1469	0.0571	0.239	0.2496	0.3326	0.4309	0.2042	0.1275	File: SARA_CdLD_ITRAQ_HILIC305.wiff, Sample: SARA_CdLD_ITRAQ_HILIC305 (sample number 1), Elution: 68.127 min, Period: 1, Cycle(s): 2202 (Experiment 2)	HQLEEILLETEER%iTRAQ_8plex_Nterm::::::::::::::%sample_0%cmpd_10063
11726	tr|A3IQ42|A3IQ42_9CHRO	HQLEEILLETEER	2	8.2097	2.883e-15	1	971.975	0	iTRAQ_8plex_Nterm::::::::::::::	0.1516	0.0381	0.4062	0.2112	0.4049	0.4744	0.2431	0.1863	File: SARA_CdLD_ITRAQ_HILIC305_02.wiff, Sample: SARA_CdLD_ITRAQ_HILIC305_02 (sample number 1), Elution: 67.413 min, Period: 1, Cycle(s): 2070 (Experiment 3)	HQLEEILLETEER%iTRAQ_8plex_Nterm::::::::::::::%sample_0%cmpd_10645
11726	tr|A3IQ42|A3IQ42_9CHRO	MVENDLAAEQAIIK	3	7.70225	1.805e-13	1	723.72	0	iTRAQ_8plex_Nterm:Oxidation_M:::::::::::::iTRAQ_8plex_K:	0.1042	0.0238	0.1625	0.1536	0.4724	0.1307	0.1021	0.0637	File: SARA_CdLD_ITRAQ_HILIC29.wiff, Sample: SARA_CdLD_ITRAQ_HILIC29 (sample number 1), Elution: 62.017 min, Period: 1, Cycle(s): 1979 (Experiment 3)	MVENDLAAEQAIIK%iTRAQ_8plex_Nterm:Oxidation_M:::::::::::::iTRAQ_8plex_K:%sample_0%cmpd_470
11726	tr|A3IQ42|A3IQ42_9CHRO	HQLEEILLETEER	2	9.27216	2.371e-19	1	971.975	0	iTRAQ_8plex_Nterm::::::::::::::	0.1374	0.019	0.3202	0.1824	0.3616	0.3776	0.175	0.0343	File: SARA_CdLD_ITRAQ_HILIC315_02.wiff, Sample: SARA_CdLD_ITRAQ_HILIC315_02 (sample number 1), Elution: 68.502 min, Period: 1, Cycle(s): 2510 (Experiment 2)	HQLEEILLETEER%iTRAQ_8plex_Nterm::::::::::::::%sample_0%cmpd_11643
11726	tr|A3IQ42|A3IQ42_9CHRO	HQLEEILLETEER	3	8.09581	9.954e-15	1	648.329	0	iTRAQ_8plex_Nterm::::::::::::::	0.0142		0.0335	0.0144		0.0339	0.0097	0.0147	File: SARA_CdLD_ITRAQ_HILIC31_02.wiff, Sample: SARA_CdLD_ITRAQ_HILIC31_02 (sample number 1), Elution: 69.024 min, Period: 1, Cycle(s): 2302 (Experiment 2)	HQLEEILLETEER%iTRAQ_8plex_Nterm::::::::::::::%sample_0%cmpd_2964
11726	tr|A3IQ42|A3IQ42_9CHRO	HQLEEILLETEER	3	7.22208	8.959e-12	1	648.329	0	iTRAQ_8plex_Nterm::::::::::::::			0.0239	0.0096	0.0241	0.0194		0.0147	File: SARA_CdLD_ITRAQ_HILIC31_02.wiff, Sample: SARA_CdLD_ITRAQ_HILIC31_02 (sample number 1), Elution: 68.019 min, Period: 1, Cycle(s): 2276 (Experiment 2)	HQLEEILLETEER%iTRAQ_8plex_Nterm::::::::::::::%sample_0%cmpd_2954
11726	tr|A3IQ42|A3IQ42_9CHRO	HQLEEILLETEER	2	7.28821	4.398e-12	1	971.989	0	iTRAQ_8plex_Nterm::::::::::::::	0.0805	0.0381	0.2199	0.1728	0.1494	0.2808	0.1847	0.0784	File: SARA_CdLD_ITRAQ_HILIC31_02.wiff, Sample: SARA_CdLD_ITRAQ_HILIC31_02 (sample number 1), Elution: 69.262 min, Period: 1, Cycle(s): 2304 (Experiment 3)	HQLEEILLETEER%iTRAQ_8plex_Nterm::::::::::::::%sample_0%cmpd_2966
11726	tr|A3IZ81|A3IZ81_9CHRO	GWINDINETQNTNVNYPIIADPDRK	3	10.4707	4.712e-25	1	1170.23	1	iTRAQ_8plex_Nterm:::::::::::::::::::::::::iTRAQ_8plex_K:	0.6964	0.6852	0.8842	0.8688	1.345	1.2975	0.3404	0.1667	File: SARA_CdLD_ITRAQ_HILIC295.wiff, Sample: SARA_CdLD_ITRAQ_HILIC295 (sample number 1), Elution: 70.117 to 70.355 min, Period: 1, Cycle(s): 2062, 2064 (Experiment 2)	GWINDINETQNTNVNYPIIADPDRK%iTRAQ_8plex_Nterm:::::::::::::::::::::::::iTRAQ_8plex_K:%sample_0%cmpd_9375
11726	tr|A3IZ81|A3IZ81_9CHRO	MTPQPNK	2	5.44376	1.017e-06	1	712.381	0	iTRAQ_8plex_Nterm:::::::iTRAQ_8plex_K:	1.4071	0.8518	1.1136	0.8064	1.3354	1.3798	0.71	0.4952	File: SARA_CdLD_ITRAQ_HILIC32_02.wiff, Sample: SARA_CdLD_ITRAQ_HILIC32_02 (sample number 1), Elution: 35.336 min, Period: 1, Cycle(s): 1804 (Experiment 3)	MTPQPNK%iTRAQ_8plex_Nterm:::::::iTRAQ_8plex_K:%sample_0%cmpd_3569
11726	tr|A3IZ81|A3IZ81_9CHRO	MTPQPNK	2	5.44455	1.013e-06	1	712.381	0	iTRAQ_8plex_Nterm:::::::iTRAQ_8plex_K:	1.8524	1.2515	1.6871	1.1808	1.5909	1.646	0.7489	0.5638	File: SARA_CdLD_ITRAQ_HILIC325.wiff, Sample: SARA_CdLD_ITRAQ_HILIC325 (sample number 1), Elution: 35.83 min, Period: 1, Cycle(s): 1803 (Experiment 2)	MTPQPNK%iTRAQ_8plex_Nterm:::::::iTRAQ_8plex_K:%sample_0%cmpd_11769
11726	tr|A3IZ81|A3IZ81_9CHRO	GVTEVKPYLR	3	7.23055	9.38e-12	1	590.679	0	iTRAQ_8plex_Nterm::::::iTRAQ_8plex_K:::::	2.8378	2.4221	1.472	1.6512	2.3719	2.348	0.71	0.3383	File: SARA_CdLD_ITRAQ_HILIC33.wiff, Sample: SARA_CdLD_ITRAQ_HILIC33 (sample number 1), Elution: 50.318 min, Period: 1, Cycle(s): 2000 (Experiment 2)	GVTEVKPYLR%iTRAQ_8plex_Nterm::::::iTRAQ_8plex_K:::::%sample_0%cmpd_4184
11726	tr|A3IZ81|A3IZ81_9CHRO	MTPQPNK	2	5.22481	3.4e-06	1	712.392	0	iTRAQ_8plex_Nterm:::::::iTRAQ_8plex_K:	0.8196	0.552	0.8173	0.6048	0.9111	0.7407	0.496	0.3971	File: SARA_CdLD_ITRAQ_HILIC33.wiff, Sample: SARA_CdLD_ITRAQ_HILIC33 (sample number 1), Elution: 36.425 min, Period: 1, Cycle(s): 1844 (Experiment 2)	MTPQPNK%iTRAQ_8plex_Nterm:::::::iTRAQ_8plex_K:%sample_0%cmpd_3991
11726	tr|A3IZ81|A3IZ81_9CHRO	SVFIIDPNKK	3	6.88792	9.341e-11	1	691.737	1	iTRAQ_8plex_Nterm:::::::::iTRAQ_8plex_K:iTRAQ_8plex_K:	1.0091	0.571	0.5448	0.4992	0.8147	0.7068	0.3355	0.2402	File: SARA_CdLD_ITRAQ_HILIC315_02.wiff, Sample: SARA_CdLD_ITRAQ_HILIC315_02 (sample number 1), Elution: 55.321 min, Period: 1, Cycle(s): 2072 (Experiment 2)	SVFIIDPNKK%iTRAQ_8plex_Nterm:::::::::iTRAQ_8plex_K:iTRAQ_8plex_K:%sample_0%cmpd_11539
11726	tr|A3IZ81|A3IZ81_9CHRO	MTPQPNK	2	5.17345	4.481e-06	1	712.392	0	iTRAQ_8plex_Nterm:::::::iTRAQ_8plex_K:	1.2792	0.7852	1.018	0.984	1.3016	1.2394	0.4377	0.3922	File: SARA_CdLD_ITRAQ_HILIC32.wiff, Sample: SARA_CdLD_ITRAQ_HILIC32 (sample number 1), Elution: 36.542 min, Period: 1, Cycle(s): 1872 (Experiment 2)	MTPQPNK%iTRAQ_8plex_Nterm:::::::iTRAQ_8plex_K:%sample_0%cmpd_3111
11726	tr|A3IZ81|A3IZ81_9CHRO	SVFIIDPNKK	3	6.58595	7.458e-10	1	691.737	1	iTRAQ_8plex_Nterm:::::::::iTRAQ_8plex_K:iTRAQ_8plex_K:	0.4643	0.2808	0.3967	0.2688	0.4387	0.3098	0.1507	0.1226	File: SARA_CdLD_ITRAQ_HILIC32_02.wiff, Sample: SARA_CdLD_ITRAQ_HILIC32_02 (sample number 1), Elution: 54.594 min, Period: 1, Cycle(s): 2128 (Experiment 2)	SVFIIDPNKK%iTRAQ_8plex_Nterm:::::::::iTRAQ_8plex_K:iTRAQ_8plex_K:%sample_0%cmpd_3801
11726	tr|A3IZ81|A3IZ81_9CHRO	SVFIIDPNKK	3	6.34312	3.715e-09	1	691.737	1	iTRAQ_8plex_Nterm:::::::::iTRAQ_8plex_K:iTRAQ_8plex_K:	1.2555	0.7994	0.7456	0.7824	1.2004	1.0409	0.5494	0.3138	File: SARA_CdLD_ITRAQ_HILIC315.wiff, Sample: SARA_CdLD_ITRAQ_HILIC315 (sample number 1), Elution: 55.56 min, Period: 1, Cycle(s): 2056 (Experiment 2)	SVFIIDPNKK%iTRAQ_8plex_Nterm:::::::::iTRAQ_8plex_K:iTRAQ_8plex_K:%sample_0%cmpd_11074
11726	tr|A3IZ81|A3IZ81_9CHRO	GVTEVKPYLR	3	6.04748	2.869e-08	1	590.679	0	iTRAQ_8plex_Nterm::::::iTRAQ_8plex_K:::::	0.199	0.2855	0.1386	0.2112	0.3037	0.3098	0.1021	0.049	File: SARA_CdLD_ITRAQ_HILIC325.wiff, Sample: SARA_CdLD_ITRAQ_HILIC325 (sample number 1), Elution: 49.75 to 50.686 min, Period: 1, Cycle(s): 1960 (Experiment 2), 1950 (Experiment 3)	GVTEVKPYLR%iTRAQ_8plex_Nterm::::::iTRAQ_8plex_K:::::%sample_0%cmpd_11971
11726	tr|A3IZ81|A3IZ81_9CHRO	SVFIIDPNKK	3	5.76842	1.32e-07	1	691.749	1	iTRAQ_8plex_Nterm:::::::::iTRAQ_8plex_K:iTRAQ_8plex_K:	0.6159	0.3474	0.3871	0.432	0.7231	0.5713	0.3014	0.1716	File: SARA_CdLD_ITRAQ_HILIC32.wiff, Sample: SARA_CdLD_ITRAQ_HILIC32 (sample number 1), Elution: 55.394 min, Period: 1, Cycle(s): 2136 (Experiment 2)	SVFIIDPNKK%iTRAQ_8plex_Nterm:::::::::iTRAQ_8plex_K:iTRAQ_8plex_K:%sample_0%cmpd_3344
11726	tr|A3IZ81|A3IZ81_9CHRO	MTPQPNK	3	5.13019	5.644e-06	1	475.275	0	iTRAQ_8plex_Nterm:::::::iTRAQ_8plex_K:		0.019	0.1004	0.0384	0.0434	0.0436	0.0243	0.0098	File: SARA_CdLD_ITRAQ_HILIC32.wiff, Sample: SARA_CdLD_ITRAQ_HILIC32 (sample number 1), Elution: 36.645 min, Period: 1, Cycle(s): 1872 (Experiment 3)	MTPQPNK%iTRAQ_8plex_Nterm:::::::iTRAQ_8plex_K:%sample_0%cmpd_3110
11726	tr|A3IZ81|A3IZ81_9CHRO	SVFIIDPNKK	3	5.14279	4.466e-06	1	691.749	1	iTRAQ_8plex_Nterm:::::::::iTRAQ_8plex_K:iTRAQ_8plex_K:	0.109	0.0619	0.0669	0.024	0.0771	0.0387	0.0146	0.0294	File: SARA_CdLD_ITRAQ_HILIC31_02.wiff, Sample: SARA_CdLD_ITRAQ_HILIC31_02 (sample number 1), Elution: 55.313 min, Period: 1, Cycle(s): 2004 (Experiment 3)	SVFIIDPNKK%iTRAQ_8plex_Nterm:::::::::iTRAQ_8plex_K:iTRAQ_8plex_K:%sample_0%cmpd_2813
11726	tr|A3IZ81|A3IZ81_9CHRO	SVFIIDPNKK	3	5.16601	3.946e-06	1	691.749	1	iTRAQ_8plex_Nterm:::::::::iTRAQ_8plex_K:iTRAQ_8plex_K:	0.2037	0.0857	0.1004	0.072	0.188	0.1888	0.1264	0.0588	File: SARA_CdLD_ITRAQ_HILIC31.wiff, Sample: SARA_CdLD_ITRAQ_HILIC31 (sample number 1), Elution: 55.831 min, Period: 1, Cycle(s): 2093 (Experiment 2)	SVFIIDPNKK%iTRAQ_8plex_Nterm:::::::::iTRAQ_8plex_K:iTRAQ_8plex_K:%sample_0%cmpd_2237
11726	tr|A3IYI3|A3IYI3_9CHRO	SGAVESLVEDATK	3	9.56008	2.118e-20	1	638.668	0	iTRAQ_8plex_Nterm:::::::::::::iTRAQ_8plex_K:	0.1516	0.138	0.5162	0.408	0.4724	0.4648	0.3113	0.2304	File: SARA_CdLD_ITRAQ_HILIC295.wiff, Sample: SARA_CdLD_ITRAQ_HILIC295 (sample number 1), Elution: 67.731 to 68.805 min, Period: 1, Cycle(s): 2042, 2051 (Experiment 2)	SGAVESLVEDATK%iTRAQ_8plex_Nterm:::::::::::::iTRAQ_8plex_K:%sample_0%cmpd_9353
11726	tr|A3IYI3|A3IYI3_9CHRO	SGAVESLVEDATK	3	7.87344	6.21e-14	1	638.679	0	iTRAQ_8plex_Nterm:::::::::::::iTRAQ_8plex_K:	0.019		0.1529	0.0816	0.0675	0.0823	0.0535	0.0343	File: SARA_CdLD_ITRAQ_HILIC29.wiff, Sample: SARA_CdLD_ITRAQ_HILIC29 (sample number 1), Elution: 68.412 min, Period: 1, Cycle(s): 2033 (Experiment 3)	SGAVESLVEDATK%iTRAQ_8plex_Nterm:::::::::::::iTRAQ_8plex_K:%sample_0%cmpd_558
11726	tr|A3IYI3|A3IYI3_9CHRO	ESLDAFIDHTQER	3	7.80522	1.069e-13	1	622.315	0	iTRAQ_8plex_Nterm::::::::::::::			0.0621	0.0336	0.0289	0.0581	0.0486		File: SARA_CdLD_ITRAQ_HILIC30.wiff, Sample: SARA_CdLD_ITRAQ_HILIC30 (sample number 1), Elution: 60.17 min, Period: 1, Cycle(s): 2148 (Experiment 2)	ESLDAFIDHTQER%iTRAQ_8plex_Nterm::::::::::::::%sample_0%cmpd_1166
11726	tr|A3IYI3|A3IYI3_9CHRO	AIADTPDTPEYVEIGFEK	3	7.5717	6.078e-13	1	868.438	0	iTRAQ_8plex_Nterm::::::::::::::::::iTRAQ_8plex_K:	0.2085	0.0999	0.1004	0.2064	0.3085	0.2033	0.1361	0.049	File: SARA_CdLD_ITRAQ_HILIC29.wiff, Sample: SARA_CdLD_ITRAQ_HILIC29 (sample number 1), Elution: 70.715 min, Period: 1, Cycle(s): 2054 (Experiment 3)	AIADTPDTPEYVEIGFEK%iTRAQ_8plex_Nterm::::::::::::::::::iTRAQ_8plex_K:%sample_0%cmpd_587
11726	tr|A3IYI3|A3IYI3_9CHRO	ESLDAFIDHTQER	3	6.18297	1.132e-08	1	622.304	0	iTRAQ_8plex_Nterm::::::::::::::	0.0237	0.019	0.086	0.0288	0.1253	0.0484	0.0243	0.0343	File: SARA_CdLD_ITRAQ_HILIC295.wiff, Sample: SARA_CdLD_ITRAQ_HILIC295 (sample number 1), Elution: 58.884 min, Period: 1, Cycle(s): 1967 (Experiment 3)	ESLDAFIDHTQER%iTRAQ_8plex_Nterm::::::::::::::%sample_0%cmpd_9219
11726	tr|A3ITJ8|A3ITJ8_9CHRO	GVSTPEGEGEGEPIEGVEGTDFR	3	11.0348	1.817e-27	1	884.739	0	iTRAQ_8plex_Nterm::::::::::::::::::::::::	0.0237	0.0238	0.043	0.072	0.0771	0.0436	0.0778	0.0245	File: SARA_CdLD_ITRAQ_HILIC31.wiff, Sample: SARA_CdLD_ITRAQ_HILIC31 (sample number 1), Elution: 59.099 min, Period: 1, Cycle(s): 2123 (Experiment 3)	GVSTPEGEGEGEPIEGVEGTDFR%iTRAQ_8plex_Nterm::::::::::::::::::::::::%sample_0%cmpd_2284
11726	tr|A3ITJ8|A3ITJ8_9CHRO	EVVEEQLVTEK	3	7.25584	5.189e-12	1	637.689	0	iTRAQ_8plex_Nterm:::::::::::iTRAQ_8plex_K:	0.09	0.0381	0.0908	0.1056	0.1205	0.1646	0.107	0.0882	File: SARA_CdLD_ITRAQ_HILIC31.wiff, Sample: SARA_CdLD_ITRAQ_HILIC31 (sample number 1), Elution: 56.971 min, Period: 1, Cycle(s): 2103 (Experiment 2)	EVVEEQLVTEK%iTRAQ_8plex_Nterm:::::::::::iTRAQ_8plex_K:%sample_0%cmpd_2253
11726	tr|A3ITJ8|A3ITJ8_9CHRO	EVVEEQLVTEK	3	6.84859	9.695e-11	1	637.677	0	iTRAQ_8plex_Nterm:::::::::::iTRAQ_8plex_K:	0.0142	0.0286	0.0574	0.0576	0.0627	0.092	0.0486	0.0245	File: SARA_CdLD_ITRAQ_HILIC31_02.wiff, Sample: SARA_CdLD_ITRAQ_HILIC31_02 (sample number 1), Elution: 56.386 min, Period: 1, Cycle(s): 2028 (Experiment 2)	EVVEEQLVTEK%iTRAQ_8plex_Nterm:::::::::::iTRAQ_8plex_K:%sample_0%cmpd_2825
11726	tr|A3ITJ8|A3ITJ8_9CHRO	EVVEEQLVTEK	3	6.80697	1.296e-10	1	637.677	0	iTRAQ_8plex_Nterm:::::::::::iTRAQ_8plex_K:	0.0521		0.0717	0.0384	0.0337	0.121	0.0438	0.0343	File: SARA_CdLD_ITRAQ_HILIC305.wiff, Sample: SARA_CdLD_ITRAQ_HILIC305 (sample number 1), Elution: 56.377 min, Period: 1, Cycle(s): 2008 (Experiment 3)	EVVEEQLVTEK%iTRAQ_8plex_Nterm:::::::::::iTRAQ_8plex_K:%sample_0%cmpd_9921
11726	tr|A3ITJ8|A3ITJ8_9CHRO	GVSTPEGEGEGEPIEGVEGTDFR	3	8.53052	8.013e-17	1	884.726	0	iTRAQ_8plex_Nterm::::::::::::::::::::::::	0.0142	0.019			0.0482	0.029	0.0097		File: SARA_CdLD_ITRAQ_HILIC31_02.wiff, Sample: SARA_CdLD_ITRAQ_HILIC31_02 (sample number 1), Elution: 58.616 min, Period: 1, Cycle(s): 2063 (Experiment 3)	GVSTPEGEGEGEPIEGVEGTDFR%iTRAQ_8plex_Nterm::::::::::::::::::::::::%sample_0%cmpd_2852
11726	tr|A3ITJ8|A3ITJ8_9CHRO	EVVEEQLVTEK	3	5.95716	3.337e-08	1	637.677	0	iTRAQ_8plex_Nterm:::::::::::iTRAQ_8plex_K:	0.0616	0.0286	0.0239	0.0336	0.0289	0.0242	0.0292	0.0196	File: SARA_CdLD_ITRAQ_HILIC305_02.wiff, Sample: SARA_CdLD_ITRAQ_HILIC305_02 (sample number 1), Elution: 55.75 min, Period: 1, Cycle(s): 1959 (Experiment 3)	EVVEEQLVTEK%iTRAQ_8plex_Nterm:::::::::::iTRAQ_8plex_K:%sample_0%cmpd_10488
11726	tr|A3ITJ8|A3ITJ8_9CHRO	GTLEAETK	3	5.21606	3.198e-06	1	486.264	0	iTRAQ_8plex_Nterm::::::::iTRAQ_8plex_K:	0.0095	0.0048	0.0048	0.0048	0.0434	0.0145		0.0049	File: SARA_CdLD_ITRAQ_HILIC315_02.wiff, Sample: SARA_CdLD_ITRAQ_HILIC315_02 (sample number 1), Elution: 38.092 min, Period: 1, Cycle(s): 1846 (Experiment 2)	GTLEAETK%iTRAQ_8plex_Nterm::::::::iTRAQ_8plex_K:%sample_0%cmpd_11312
11726	tr|A3ITJ8|A3ITJ8_9CHRO	GAEMGDVAIVDYK	3	6.24596	6.318e-09	1	664.685	0	iTRAQ_8plex_Nterm::::Oxidation_M:::::::::iTRAQ_8plex_K:	0.0284	0.0238	0.0765	0.0432	0.1157	0.1162	0.1118	0.0392	File: SARA_CdLD_ITRAQ_HILIC30.wiff, Sample: SARA_CdLD_ITRAQ_HILIC30 (sample number 1), Elution: 55.302 min, Period: 1, Cycle(s): 2105 (Experiment 3)	GAEMGDVAIVDYK%iTRAQ_8plex_Nterm::::Oxidation_M:::::::::iTRAQ_8plex_K:%sample_0%cmpd_1097
11726	tr|A3ITJ8|A3ITJ8_9CHRO	GTLEAETK	3	5.01206	9.424e-06	1	486.273	0	iTRAQ_8plex_Nterm::::::::iTRAQ_8plex_K:			0.0048		0.0048	0.0194	0.0049	0.0098	File: SARA_CdLD_ITRAQ_HILIC315.wiff, Sample: SARA_CdLD_ITRAQ_HILIC315 (sample number 1), Elution: 38.824 min, Period: 1, Cycle(s): 1847 (Experiment 3)	GTLEAETK%iTRAQ_8plex_Nterm::::::::iTRAQ_8plex_K:%sample_0%cmpd_10846
11726	tr|A3ITJ8|A3ITJ8_9CHRO	EVVEEQLVTEK	2	5.03321	6.27e-06	1	956.042	0	iTRAQ_8plex_Nterm:::::::::::iTRAQ_8plex_K:	0.0711	0.0666	0.2294	0.3264	0.4532	0.4406	0.1945	0.2304	File: SARA_CdLD_ITRAQ_HILIC31.wiff, Sample: SARA_CdLD_ITRAQ_HILIC31 (sample number 1), Elution: 57.193 min, Period: 1, Cycle(s): 2104 (Experiment 3)	EVVEEQLVTEK%iTRAQ_8plex_Nterm:::::::::::iTRAQ_8plex_K:%sample_0%cmpd_2254
11726	tr|A3IKP2|A3IKP2_9CHRO	QHQMEDIIGTTEETTTGIVR	3	11.344	7.151e-29	1	855.073	0	iTRAQ_8plex_Nterm:::::::::::::::::::::	0.0521	0.0619	0.239	0.0912	0.2025	0.1598	0.1021	0.0981	File: SARA_CdLD_ITRAQ_HILIC295.wiff, Sample: SARA_CdLD_ITRAQ_HILIC295 (sample number 1), Elution: 67.612 min, Period: 1, Cycle(s): 2041 (Experiment 2)	QHQMEDIIGTTEETTTGIVR%iTRAQ_8plex_Nterm:::::::::::::::::::::%sample_0%cmpd_9340
11726	tr|A3IKP2|A3IKP2_9CHRO	DINLAPQGK	2	6.09138	1.791e-08	1	782.436	0	iTRAQ_8plex_Nterm:::::::::iTRAQ_8plex_K:	0.4785	0.3093	0.9845	0.8688	1.0413	0.9005	0.2431	0.3383	File: SARA_CdLD_ITRAQ_HILIC295.wiff, Sample: SARA_CdLD_ITRAQ_HILIC295 (sample number 1), Elution: 45.88 min, Period: 1, Cycle(s): 1858 (Experiment 3)	DINLAPQGK%iTRAQ_8plex_Nterm:::::::::iTRAQ_8plex_K:%sample_0%cmpd_9037
11726	tr|A3IKP2|A3IKP2_9CHRO	QHQMEDIIGTTEETTTGIVR	3	10.4006	2.463e-24	1	855.099	0	iTRAQ_8plex_Nterm:::::::::::::::::::::	0.0332	0.019	0.1434	0.0288	0.0241	0.0387	0.0292	0.0147	File: SARA_CdLD_ITRAQ_HILIC30.wiff, Sample: SARA_CdLD_ITRAQ_HILIC30 (sample number 1), Elution: 68.395 min, Period: 1, Cycle(s): 2238 (Experiment 3)	QHQMEDIIGTTEETTTGIVR%iTRAQ_8plex_Nterm:::::::::::::::::::::%sample_0%cmpd_1269
11726	tr|A3IKP2|A3IKP2_9CHRO	DINLAPQGK	2	6.25607	6.317e-09	1	782.449	0	iTRAQ_8plex_Nterm:::::::::iTRAQ_8plex_K:	0.1563	0.0857	0.5401	0.5136	0.5351	0.4115	0.141	0.2157	File: SARA_CdLD_ITRAQ_HILIC30_02.wiff, Sample: SARA_CdLD_ITRAQ_HILIC30_02 (sample number 1), Elution: 47.726 min, Period: 1, Cycle(s): 1977 (Experiment 2)	DINLAPQGK%iTRAQ_8plex_Nterm:::::::::iTRAQ_8plex_K:%sample_0%cmpd_1591
11726	tr|A3IKP2|A3IKP2_9CHRO	DINLAPQGK	3	6.43882	1.927e-09	1	521.964	0	iTRAQ_8plex_Nterm:::::::::iTRAQ_8plex_K:	0.1327	0.0571	0.8125	0.3984	0.5062	0.4115	0.0778	0.152	File: SARA_CdLD_ITRAQ_HILIC295.wiff, Sample: SARA_CdLD_ITRAQ_HILIC295 (sample number 1), Elution: 46.255 min, Period: 1, Cycle(s): 1862 (Experiment 2)	DINLAPQGK%iTRAQ_8plex_Nterm:::::::::iTRAQ_8plex_K:%sample_0%cmpd_9045
11726	tr|A3IKP2|A3IKP2_9CHRO	DINLAPQGK	3	6.34705	3.512e-09	1	521.975	0	iTRAQ_8plex_Nterm:::::::::iTRAQ_8plex_K:	0.0332	0.0571	0.2246	0.1152	0.0675	0.0436	0.0194		File: SARA_CdLD_ITRAQ_HILIC30.wiff, Sample: SARA_CdLD_ITRAQ_HILIC30 (sample number 1), Elution: 48.849 min, Period: 1, Cycle(s): 2050 (Experiment 3)	DINLAPQGK%iTRAQ_8plex_Nterm:::::::::iTRAQ_8plex_K:%sample_0%cmpd_1007
11726	tr|A3IKP2|A3IKP2_9CHRO	DINLAPQGK	2	5.28248	2.039e-06	1	782.449	0	iTRAQ_8plex_Nterm:::::::::iTRAQ_8plex_K:	0.2037	0.1665	0.3537	0.4512	0.6123	0.5374	0.1216	0.1226	File: SARA_CdLD_ITRAQ_HILIC30.wiff, Sample: SARA_CdLD_ITRAQ_HILIC30 (sample number 1), Elution: 49.105 min, Period: 1, Cycle(s): 2053 (Experiment 2)	DINLAPQGK%iTRAQ_8plex_Nterm:::::::::iTRAQ_8plex_K:%sample_0%cmpd_1013
11726	tr|A3IKP2|A3IKP2_9CHRO	QHQMEDIIGTTEETTTGIVR	3	8.77859	1.573e-17	1	855.086	0	iTRAQ_8plex_Nterm:::::::::::::::::::::			0.0239	0.0048	0.0145	0.0048	0.0194	0.0147	File: SARA_CdLD_ITRAQ_HILIC30_02.wiff, Sample: SARA_CdLD_ITRAQ_HILIC30_02 (sample number 1), Elution: 66.475 min, Period: 1, Cycle(s): 2226 (Experiment 2)	QHQMEDIIGTTEETTTGIVR%iTRAQ_8plex_Nterm:::::::::::::::::::::%sample_0%cmpd_1833
11726	tr|A3IKP2|A3IKP2_9CHRO	DINLAPQGK	3	5.47233	7.107e-07	1	521.975	0	iTRAQ_8plex_Nterm:::::::::iTRAQ_8plex_K:			0.0096	0.0192	0.0145	0.0242		0.0049	File: SARA_CdLD_ITRAQ_HILIC30_02.wiff, Sample: SARA_CdLD_ITRAQ_HILIC30_02 (sample number 1), Elution: 47.352 min, Period: 1, Cycle(s): 1973 (Experiment 3)	DINLAPQGK%iTRAQ_8plex_Nterm:::::::::iTRAQ_8plex_K:%sample_0%cmpd_1585
11726	tr|A3IKP2|A3IKP2_9CHRO	YDIKDINLAPQGK	3	5.65122	1.912e-07	1	796.442	1	iTRAQ_8plex_Nterm::::iTRAQ_8plex_K:::::::::iTRAQ_8plex_K:	0.1137	0.0666	0.1959	0.0768	0.1398	0.1452	0.0827	0.049	File: SARA_CdLD_ITRAQ_HILIC325.wiff, Sample: SARA_CdLD_ITRAQ_HILIC325 (sample number 1), Elution: 57.313 min, Period: 1, Cycle(s): 2127 (Experiment 2)	YDIKDINLAPQGK%iTRAQ_8plex_Nterm::::iTRAQ_8plex_K:::::::::iTRAQ_8plex_K:%sample_0%cmpd_12038
11726	tr|A3IKP2|A3IKP2_9CHRO	VATPTK	3	6.30876	8.438e-09	1	408.915	0	iTRAQ_8plex_Nterm::::::iTRAQ_8plex_K:	0.0047		0.0478		0.0241	0.0097			File: SARA_CdLD_ITRAQ_HILIC305_02.wiff, Sample: SARA_CdLD_ITRAQ_HILIC305_02 (sample number 1), Elution: 34.777 min, Period: 1, Cycle(s): 1783 (Experiment 3)	VATPTK%iTRAQ_8plex_Nterm::::::iTRAQ_8plex_K:%sample_0%cmpd_10202
11726	tr|A3IGS4|A3IGS4_9CHRO	NVNVEDDGNYR	2	8.83085	9.349e-18	1	799.865	0	iTRAQ_8plex_Nterm::::::::::::	0.1611	0.0857	0.3059	0.1968	0.4532	0.2953	0.2626	0.1961	File: SARA_CdLD_ITRAQ_HILIC31_02.wiff, Sample: SARA_CdLD_ITRAQ_HILIC31_02 (sample number 1), Elution: 39.66 min, Period: 1, Cycle(s): 1872 (Experiment 2)	NVNVEDDGNYR%iTRAQ_8plex_Nterm::::::::::::%sample_0%cmpd_2598
11726	tr|A3IGS4|A3IGS4_9CHRO	NVNVEDDGNYR	2	8.69886	4.023e-17	1	799.877	0	iTRAQ_8plex_Nterm::::::::::::	0.2416	0.1523	0.5353	0.24	0.5833	0.7891	0.4085	0.3677	File: SARA_CdLD_ITRAQ_HILIC31.wiff, Sample: SARA_CdLD_ITRAQ_HILIC31 (sample number 1), Elution: 40.783 min, Period: 1, Cycle(s): 1965 (Experiment 3)	NVNVEDDGNYR%iTRAQ_8plex_Nterm::::::::::::%sample_0%cmpd_2029
11726	tr|A3IGS4|A3IGS4_9CHRO	SLRPIDIVETTK	3	7.00714	2.311e-11	1	660.729	0	iTRAQ_8plex_Nterm::::::::::::iTRAQ_8plex_K:	0.3411	0.1713	0.3059	0.3744	0.8003	0.731	0.1604	0.2794	File: SARA_CdLD_ITRAQ_HILIC30.wiff, Sample: SARA_CdLD_ITRAQ_HILIC30 (sample number 1), Elution: 58.723 min, Period: 1, Cycle(s): 2135 (Experiment 3)	SLRPIDIVETTK%iTRAQ_8plex_Nterm::::::::::::iTRAQ_8plex_K:%sample_0%cmpd_1145
11726	tr|A3IGS4|A3IGS4_9CHRO	ALDMSPEEQQEK	3	6.31351	5.046e-09	1	671.663	0	iTRAQ_8plex_Nterm::::::::::::iTRAQ_8plex_K:	0.0948	0.0571	0.086	0.096	0.27	0.213	0.0584	0.1961	File: SARA_CdLD_ITRAQ_HILIC33_02.wiff, Sample: SARA_CdLD_ITRAQ_HILIC33_02 (sample number 1), Elution: 47.252 to 48.563 min, Period: 1, Cycle(s): 1928, 1935, 1939 (Experiment 2)	ALDMSPEEQQEK%iTRAQ_8plex_Nterm::::::::::::iTRAQ_8plex_K:%sample_0%cmpd_4633
11726	tr|A3IGS4|A3IGS4_9CHRO	ALDMSPEEQQEK	2	6.70226	2.976e-10	1	1007	0	iTRAQ_8plex_Nterm::::::::::::iTRAQ_8plex_K:	0.1848	0.1808	0.4015	0.312	0.646	0.4696	0.3598	0.3187	File: SARA_CdLD_ITRAQ_HILIC33.wiff, Sample: SARA_CdLD_ITRAQ_HILIC33 (sample number 1), Elution: 48.394 min, Period: 1, Cycle(s): 1983 (Experiment 3)	ALDMSPEEQQEK%iTRAQ_8plex_Nterm::::::::::::iTRAQ_8plex_K:%sample_0%cmpd_4152
11726	tr|A3IGS4|A3IGS4_9CHRO	SLRPIDIVETTK	3	6.19438	5.559e-09	1	660.717	0	iTRAQ_8plex_Nterm::::::::::::iTRAQ_8plex_K:	0.1374	0.0999	0.2103	0.192	0.4532	0.3631	0.107	0.0981	File: SARA_CdLD_ITRAQ_HILIC295.wiff, Sample: SARA_CdLD_ITRAQ_HILIC295 (sample number 1), Elution: 57.93 min, Period: 1, Cycle(s): 1959 (Experiment 3)	SLRPIDIVETTK%iTRAQ_8plex_Nterm::::::::::::iTRAQ_8plex_K:%sample_0%cmpd_9210
11726	tr|A3IGS4|A3IGS4_9CHRO	ALDMSPEEQQEK	3	5.64382	3.077e-07	1	671.675	0	iTRAQ_8plex_Nterm::::::::::::iTRAQ_8plex_K:	0.0805	0.0381	0.2533	0.1632	0.2073	0.1694	0.1118	0.1177	File: SARA_CdLD_ITRAQ_HILIC33.wiff, Sample: SARA_CdLD_ITRAQ_HILIC33 (sample number 1), Elution: 48.053 min, Period: 1, Cycle(s): 1981 (Experiment 2)	ALDMSPEEQQEK%iTRAQ_8plex_Nterm::::::::::::iTRAQ_8plex_K:%sample_0%cmpd_4149
11726	tr|A3IGS4|A3IGS4_9CHRO	EFVDEKEPALN	2	5.13958	3.442e-06	1	949.991	1	iTRAQ_8plex_Nterm::::::iTRAQ_8plex_K::::::	0.379	0.2189	0.4301	0.2256	0.7087	0.6439	0.2723	0.2942	File: SARA_CdLD_ITRAQ_HILIC31_02.wiff, Sample: SARA_CdLD_ITRAQ_HILIC31_02 (sample number 1), Elution: 53.661 min, Period: 1, Cycle(s): 1991 (Experiment 2)	EFVDEKEPALN%iTRAQ_8plex_Nterm::::::iTRAQ_8plex_K::::::%sample_0%cmpd_2790
11726	tr|A3IGS4|A3IGS4_9CHRO	EFVDEKEPALN	3	5.2719	1.958e-06	1	633.668	1	iTRAQ_8plex_Nterm::::::iTRAQ_8plex_K::::::	0.0569	0.0571	0.129	0.0336	0.1639	0.0436	0.0778	0.049	File: SARA_CdLD_ITRAQ_HILIC31_02.wiff, Sample: SARA_CdLD_ITRAQ_HILIC31_02 (sample number 1), Elution: 54.019 min, Period: 1, Cycle(s): 1994 (Experiment 2)	EFVDEKEPALN%iTRAQ_8plex_Nterm::::::iTRAQ_8plex_K::::::%sample_0%cmpd_2796
11726	tr|A3IGS4|A3IGS4_9CHRO	ALDMSPEEQQEK	3	5.01303	9.644e-06	1	677.007	0	iTRAQ_8plex_Nterm::::Oxidation_M::::::::iTRAQ_8plex_K:	0.0332	0.0238	0.0335	0.0528	0.0916	0.1017	0.0146	0.049	File: SARA_CdLD_ITRAQ_HILIC33.wiff, Sample: SARA_CdLD_ITRAQ_HILIC33 (sample number 1), Elution: 40.715 min, Period: 1, Cycle(s): 1880 (Experiment 2)	ALDMSPEEQQEK%iTRAQ_8plex_Nterm::::Oxidation_M::::::::iTRAQ_8plex_K:%sample_0%cmpd_4056
11726	tr|A3ITK1|A3ITK1_9CHRO	MQDAITSVINSADVQGK	3	9.04593	1.855e-18	1	801.075	0	iTRAQ_8plex_Nterm:Oxidation_M::::::::::::::::iTRAQ_8plex_K:	0.8054	0.5139	0.7743	0.9024	0.9401	0.9247	1.0309	0.6471	File: SARA_CdLD_ITRAQ_HILIC295.wiff, Sample: SARA_CdLD_ITRAQ_HILIC295 (sample number 1), Elution: 62.601 to 63.675 min, Period: 1, Cycle(s): 1999, 2008 (Experiment 2)	MQDAITSVINSADVQGK%iTRAQ_8plex_Nterm:Oxidation_M::::::::::::::::iTRAQ_8plex_K:%sample_0%cmpd_9281
11726	tr|A3ITK1|A3ITK1_9CHRO	MQDAITSVINSADVQGK	3	9.43472	4.9e-20	1	801.087	0	iTRAQ_8plex_Nterm:Oxidation_M::::::::::::::::iTRAQ_8plex_K:	0.0663	0.0809	0.0813	0.1344	0.1591	0.1065	0.1361	0.0735	File: SARA_CdLD_ITRAQ_HILIC30.wiff, Sample: SARA_CdLD_ITRAQ_HILIC30 (sample number 1), Elution: 65.193 min, Period: 1, Cycle(s): 2197 (Experiment 2)	MQDAITSVINSADVQGK%iTRAQ_8plex_Nterm:Oxidation_M::::::::::::::::iTRAQ_8plex_K:%sample_0%cmpd_1234
11726	tr|A3ITK1|A3ITK1_9CHRO	GYFATGELR	2	6.38809	1.848e-09	1	659.333	0	iTRAQ_8plex_Nterm::::::::::	0.2274	0.0761	0.1625	0.12	0.1494	0.184	0.1458	0.1912	File: SARA_CdLD_ITRAQ_HILIC305_02.wiff, Sample: SARA_CdLD_ITRAQ_HILIC305_02 (sample number 1), Elution: 52.771 min, Period: 1, Cycle(s): 1934 (Experiment 3)	GYFATGELR%iTRAQ_8plex_Nterm::::::::::%sample_0%cmpd_10449
11726	tr|A3ITK1|A3ITK1_9CHRO	YLDGSAMDK	2	5.52973	5.933e-07	1	812.399	0	iTRAQ_8plex_Nterm:::::::Oxidation_M::iTRAQ_8plex_K:	0.9949	0.6281	2.2033	1.224	1.8319	1.4427	2.8636	1.6914	File: SARA_CdLD_ITRAQ_HILIC295.wiff, Sample: SARA_CdLD_ITRAQ_HILIC295 (sample number 1), Elution: 41.721 min, Period: 1, Cycle(s): 1824 (Experiment 2)	YLDGSAMDK%iTRAQ_8plex_Nterm:::::::Oxidation_M::iTRAQ_8plex_K:%sample_0%cmpd_8987
11726	tr|A3ITK1|A3ITK1_9CHRO	GYFATGELR	2	6.16038	7.983e-09	1	659.344	0	iTRAQ_8plex_Nterm::::::::::	0.18	0.0666	0.1912	0.1392	0.053	0.0871	0.2966	0.1226	File: SARA_CdLD_ITRAQ_HILIC315.wiff, Sample: SARA_CdLD_ITRAQ_HILIC315 (sample number 1), Elution: 53.755 min, Period: 1, Cycle(s): 2034 (Experiment 2)	GYFATGELR%iTRAQ_8plex_Nterm::::::::::%sample_0%cmpd_11046
11726	tr|A3ITK1|A3ITK1_9CHRO	GYFATGELR	2	6.21432	5.67e-09	1	659.333	0	iTRAQ_8plex_Nterm::::::::::	0.0616	0.0238	0.0669	0.0672	0.1012	0.0871	0.2042	0.0686	File: SARA_CdLD_ITRAQ_HILIC305.wiff, Sample: SARA_CdLD_ITRAQ_HILIC305 (sample number 1), Elution: 53.772 min, Period: 1, Cycle(s): 1987 (Experiment 2)	GYFATGELR%iTRAQ_8plex_Nterm::::::::::%sample_0%cmpd_9892
11726	tr|A3ITK1|A3ITK1_9CHRO	YLDGSAMDK	3	6.06115	2.5e-08	1	541.947	0	iTRAQ_8plex_Nterm:::::::Oxidation_M::iTRAQ_8plex_K:	0.0758	0.0333	0.086	0.1152	0.1398	0.1743	0.2966	0.0981	File: SARA_CdLD_ITRAQ_HILIC29.wiff, Sample: SARA_CdLD_ITRAQ_HILIC29 (sample number 1), Elution: 41.967 min, Period: 1, Cycle(s): 1811 (Experiment 3)	YLDGSAMDK%iTRAQ_8plex_Nterm:::::::Oxidation_M::iTRAQ_8plex_K:%sample_0%cmpd_178
11726	tr|A3ITK1|A3ITK1_9CHRO	YLDGSAMDK	3	5.90886	6.373e-08	1	541.937	0	iTRAQ_8plex_Nterm:::::::Oxidation_M::iTRAQ_8plex_K:	0.1469	0.0286	0.2007	0.096	0.1543	0.0775	0.3014	0.1765	File: SARA_CdLD_ITRAQ_HILIC295.wiff, Sample: SARA_CdLD_ITRAQ_HILIC295 (sample number 1), Elution: 41.602 min, Period: 1, Cycle(s): 1823 (Experiment 2)	YLDGSAMDK%iTRAQ_8plex_Nterm:::::::Oxidation_M::iTRAQ_8plex_K:%sample_0%cmpd_8985
11726	tr|A3ITK1|A3ITK1_9CHRO	MQDAITSVINSADVQGK	3	7.16342	9.836e-12	1	801.075	0	iTRAQ_8plex_Nterm:Oxidation_M::::::::::::::::iTRAQ_8plex_K:	0.0569	0.0238	0.0382	0.0288	0.0289	0.029	0.0632	0.0392	File: SARA_CdLD_ITRAQ_HILIC305_02.wiff, Sample: SARA_CdLD_ITRAQ_HILIC305_02 (sample number 1), Elution: 62.322 min, Period: 1, Cycle(s): 2018 (Experiment 2)	MQDAITSVINSADVQGK%iTRAQ_8plex_Nterm:Oxidation_M::::::::::::::::iTRAQ_8plex_K:%sample_0%cmpd_10582
11726	tr|A3ITK1|A3ITK1_9CHRO	YLDGSAMDKLK	3	5.58036	3.12e-07	1	718.374	1	iTRAQ_8plex_Nterm:::::::::iTRAQ_8plex_K::iTRAQ_8plex_K:	1.8335	1.3324	2.0312	1.4304	1.2727	1.3653	4.0603	1.7453	File: SARA_CdLD_ITRAQ_HILIC305_02.wiff, Sample: SARA_CdLD_ITRAQ_HILIC305_02 (sample number 1), Elution: 55.29 to 57.537 min, Period: 1, Cycle(s): 1956, 1965 (Experiment 2), 1974 (Experiment 3)	YLDGSAMDKLK%iTRAQ_8plex_Nterm:::::::::iTRAQ_8plex_K::iTRAQ_8plex_K:%sample_0%cmpd_10516
11726	tr|A3ITK1|A3ITK1_9CHRO	GYFATGELR	2	6.3707	2.07e-09	1	659.333	0	iTRAQ_8plex_Nterm::::::::::	0.0947	0.0761	0.2007	0.1392	0.135	0.1743	0.2625	0.1324	File: SARA_CdLD_ITRAQ_HILIC315_02.wiff, Sample: SARA_CdLD_ITRAQ_HILIC315_02 (sample number 1), Elution: 53.447 min, Period: 1, Cycle(s): 2028 (Experiment 2)	GYFATGELR%iTRAQ_8plex_Nterm::::::::::%sample_0%cmpd_11517
11726	tr|A3ITK1|A3ITK1_9CHRO	MQDAITSVINSADVQGK	3	6.71717	2.316e-10	1	801.075	0	iTRAQ_8plex_Nterm:Oxidation_M::::::::::::::::iTRAQ_8plex_K:	0.09	0.0428	0.1625	0.048	0.1639	0.0533	0.0875	0.0784	File: SARA_CdLD_ITRAQ_HILIC305.wiff, Sample: SARA_CdLD_ITRAQ_HILIC305 (sample number 1), Elution: 63.121 to 63.359 min, Period: 1, Cycle(s): 2122, 2127 (Experiment 2)	MQDAITSVINSADVQGK%iTRAQ_8plex_Nterm:Oxidation_M::::::::::::::::iTRAQ_8plex_K:%sample_0%cmpd_10007
11726	tr|A3ITK1|A3ITK1_9CHRO	YLDGSAMDKLK	3	5.13476	3.673e-06	1	718.386	1	iTRAQ_8plex_Nterm:::::::::iTRAQ_8plex_K::iTRAQ_8plex_K:	0.9049	0.5948	1.1136	0.6432	0.593	0.7843	2.2221	0.9952	File: SARA_CdLD_ITRAQ_HILIC30_02.wiff, Sample: SARA_CdLD_ITRAQ_HILIC30_02 (sample number 1), Elution: 56.902 min, Period: 1, Cycle(s): 2057 (Experiment 2)	YLDGSAMDKLK%iTRAQ_8plex_Nterm:::::::::iTRAQ_8plex_K::iTRAQ_8plex_K:%sample_0%cmpd_1721
11726	tr|A3ITK1|A3ITK1_9CHRO	MQDAITSVINSADVQGK	3	6.67386	3.115e-10	1	801.087	0	iTRAQ_8plex_Nterm:Oxidation_M::::::::::::::::iTRAQ_8plex_K:	0.0474	0.0476	0.0335	0.0336	0.0675	0.0678	0.0535	0.0539	File: SARA_CdLD_ITRAQ_HILIC30_02.wiff, Sample: SARA_CdLD_ITRAQ_HILIC30_02 (sample number 1), Elution: 63.289 min, Period: 1, Cycle(s): 2168 (Experiment 2)	MQDAITSVINSADVQGK%iTRAQ_8plex_Nterm:Oxidation_M::::::::::::::::iTRAQ_8plex_K:%sample_0%cmpd_1797
11726	tr|A3ITK1|A3ITK1_9CHRO	YLDGSAMDKLK	3	5.15433	4.2e-06	1	723.732	1	iTRAQ_8plex_Nterm:::::::Oxidation_M::iTRAQ_8plex_K::iTRAQ_8plex_K:	0.4359	0.3141	0.4588	0.2976	0.1591	0.3195	1.0018	0.4167	File: SARA_CdLD_ITRAQ_HILIC30.wiff, Sample: SARA_CdLD_ITRAQ_HILIC30 (sample number 1), Elution: 50.416 min, Period: 1, Cycle(s): 2064 (Experiment 2)	YLDGSAMDKLK%iTRAQ_8plex_Nterm:::::::Oxidation_M::iTRAQ_8plex_K::iTRAQ_8plex_K:%sample_0%cmpd_1031
11726	tr|A3ITK1|A3ITK1_9CHRO	YLDGSAMDKLK	4	5.20737	2.49e-06	1	539.058	1	iTRAQ_8plex_Nterm:::::::::iTRAQ_8plex_K::iTRAQ_8plex_K:	0.3411	0.2332	0.4206	0.2736	0.2314	0.2421	0.8801	0.2696	File: SARA_CdLD_ITRAQ_HILIC30.wiff, Sample: SARA_CdLD_ITRAQ_HILIC30 (sample number 1), Elution: 58.144 to 59.319 min, Period: 1, Cycle(s): 2131 (Experiment 2), 2140 (Experiment 3)	YLDGSAMDKLK%iTRAQ_8plex_Nterm:::::::::iTRAQ_8plex_K::iTRAQ_8plex_K:%sample_0%cmpd_1153
11726	tr|A3ITK1|A3ITK1_9CHRO	MQDAITSVINSADVQGK	3	5.2283	2.138e-06	1	801.087	0	iTRAQ_8plex_Nterm:Oxidation_M::::::::::::::::iTRAQ_8plex_K:	0.0095	0.019	0.0143	0.0576	0.0627	0.0775	0.0292	0.0588	File: SARA_CdLD_ITRAQ_HILIC30.wiff, Sample: SARA_CdLD_ITRAQ_HILIC30 (sample number 1), Elution: 66.301 min, Period: 1, Cycle(s): 2214 (Experiment 3)	MQDAITSVINSADVQGK%iTRAQ_8plex_Nterm:Oxidation_M::::::::::::::::iTRAQ_8plex_K:%sample_0%cmpd_1243
11726	tr|A3ISY0|A3ISY0_9CHRO	GHSYDDVLASINAR	2	12.0764	1.337e-32	1	911.438	0	iTRAQ_8plex_Nterm:::::::::::::::	0.6443	0.5615	0.7456	0.72	1.1666	1.0312	0.6614	0.4069	File: SARA_CdLD_ITRAQ_HILIC295.wiff, Sample: SARA_CdLD_ITRAQ_HILIC295 (sample number 1), Elution: 56.397 min, Period: 1, Cycle(s): 1947 (Experiment 2)	GHSYDDVLASINAR%iTRAQ_8plex_Nterm:::::::::::::::%sample_0%cmpd_9189
11726	tr|A3ISY0|A3ISY0_9CHRO	GHSYDDVLASINAR	3	12.2177	3.876e-33	1	607.963	0	iTRAQ_8plex_Nterm:::::::::::::::	0.2037	0.1618	0.3537	0.2544	0.241	0.3195	0.2285	0.1667	File: SARA_CdLD_ITRAQ_HILIC295.wiff, Sample: SARA_CdLD_ITRAQ_HILIC295 (sample number 1), Elution: 56.277 min, Period: 1, Cycle(s): 1946 (Experiment 2)	GHSYDDVLASINAR%iTRAQ_8plex_Nterm:::::::::::::::%sample_0%cmpd_9187
11726	tr|A3ISY0|A3ISY0_9CHRO	IEPNKVVVIEGLHPLFDER	3	9.77702	1.413e-21	1	938.179	1	iTRAQ_8plex_Nterm:::::iTRAQ_8plex_K:::::::::::::::	0.9144	0.414	1.5103	1.056	1.6776	1.922	1.5901	0.8629	File: SARA_CdLD_ITRAQ_HILIC29.wiff, Sample: SARA_CdLD_ITRAQ_HILIC29 (sample number 1), Elution: 74.721 min, Period: 1, Cycle(s): 2106 (Experiment 3)	IEPNKVVVIEGLHPLFDER%iTRAQ_8plex_Nterm:::::iTRAQ_8plex_K:::::::::::::::%sample_0%cmpd_639
11726	tr|A3ISY0|A3ISY0_9CHRO	TTNLDR	2	5.13023	2.749e-06	1	512.29	0	iTRAQ_8plex_Nterm:::::::	0.2369	0.0571	0.4206	0.3072	0.3905	0.3679	0.1751	0.3187	File: SARA_CdLD_ITRAQ_HILIC30.wiff, Sample: SARA_CdLD_ITRAQ_HILIC30 (sample number 1), Elution: 32.688 min, Period: 1, Cycle(s): 1894 (Experiment 3)	TTNLDR%iTRAQ_8plex_Nterm:::::::%sample_0%cmpd_792
11726	tr|A3ISY0|A3ISY0_9CHRO	IEPNKVVVIEGLHPLFDER	3	8.21904	2.051e-15	1	938.179	1	iTRAQ_8plex_Nterm:::::iTRAQ_8plex_K:::::::::::::::	0.2274	0.1523	0.4684	0.3456	0.5592	0.4987	0.5445	0.2991	File: SARA_CdLD_ITRAQ_HILIC295.wiff, Sample: SARA_CdLD_ITRAQ_HILIC295 (sample number 1), Elution: 75.335 min, Period: 1, Cycle(s): 2110 (Experiment 2)	IEPNKVVVIEGLHPLFDER%iTRAQ_8plex_Nterm:::::iTRAQ_8plex_K:::::::::::::::%sample_0%cmpd_9448
11726	tr|A3ISY0|A3ISY0_9CHRO	IEPNKVVVIEGLHPLFDER	4	7.3034	2.806e-12	1	703.893	1	iTRAQ_8plex_Nterm:::::iTRAQ_8plex_K:::::::::::::::	1.1039	0.6852	2.2654	1.8192	2.2561	2.1641	2.0566	0.9952	File: SARA_CdLD_ITRAQ_HILIC29.wiff, Sample: SARA_CdLD_ITRAQ_HILIC29 (sample number 1), Elution: 74.619 min, Period: 1, Cycle(s): 2106 (Experiment 2)	IEPNKVVVIEGLHPLFDER%iTRAQ_8plex_Nterm:::::iTRAQ_8plex_K:::::::::::::::%sample_0%cmpd_640
11726	tr|A3ISY0|A3ISY0_9CHRO	IEPNKVVVIEGLHPLFDER	4	6.05508	1.404e-08	1	703.893	1	iTRAQ_8plex_Nterm:::::iTRAQ_8plex_K:::::::::::::::	0.1469	0.1142	0.3871	0.216	0.4001	0.3825	0.3209	0.1079	File: SARA_CdLD_ITRAQ_HILIC295.wiff, Sample: SARA_CdLD_ITRAQ_HILIC295 (sample number 1), Elution: 75.319 min, Period: 1, Cycle(s): 2109 (Experiment 3)	IEPNKVVVIEGLHPLFDER%iTRAQ_8plex_Nterm:::::iTRAQ_8plex_K:::::::::::::::%sample_0%cmpd_9445
11726	tr|A3IQ11|A3IQ11_9CHRO	QLNDEELAEEIIATK	3	9.77892	1.595e-21	1	775.412	0	iTRAQ_8plex_Nterm:::::::::::::::iTRAQ_8plex_K:	0.0663	0.0476	0.1864	0.0768	0.0675	0.1113	0.1507	0.1177	File: SARA_CdLD_ITRAQ_HILIC29.wiff, Sample: SARA_CdLD_ITRAQ_HILIC29 (sample number 1), Elution: 76.682 min, Period: 1, Cycle(s): 2128 (Experiment 3)	QLNDEELAEEIIATK%iTRAQ_8plex_Nterm:::::::::::::::iTRAQ_8plex_K:%sample_0%cmpd_667
11726	tr|A3IQ11|A3IQ11_9CHRO	QLNDEELAEEIIATKR	3	10.5263	6.859e-25	1	827.437	1	iTRAQ_8plex_Nterm:::::::::::::::iTRAQ_8plex_K::	0.09	0.0476	0.1243	0.1872	0.1302	0.0968	0.0778	0.0735	File: SARA_CdLD_ITRAQ_HILIC31.wiff, Sample: SARA_CdLD_ITRAQ_HILIC31 (sample number 1), Elution: 69.78 min, Period: 1, Cycle(s): 2387 (Experiment 2)	QLNDEELAEEIIATKR%iTRAQ_8plex_Nterm:::::::::::::::iTRAQ_8plex_K::%sample_0%cmpd_2391
11726	tr|A3IQ11|A3IQ11_9CHRO	QLDINQSSSTEVEEA	2	6.64042	2.502e-10	1	977.454	0	iTRAQ_8plex_Nterm::::::::::::::::	0.0663	0.0666	0.1864	0.1392	0.2169	0.121	0.0924	0.049	File: SARA_CdLD_ITRAQ_HILIC29.wiff, Sample: SARA_CdLD_ITRAQ_HILIC29 (sample number 1), Elution: 51.753 min, Period: 1, Cycle(s): 1893 (Experiment 3)	QLDINQSSSTEVEEA%iTRAQ_8plex_Nterm::::::::::::::::%sample_0%cmpd_317
11726	tr|A3IQ11|A3IQ11_9CHRO	QLNDEELAEEIIATKR	3	6.80139	1.088e-10	1	827.437	1	iTRAQ_8plex_Nterm:::::::::::::::iTRAQ_8plex_K::	0.0521	0.0428	0.0574	0.0432	0.0337	0.0436	0.0681	0.0343	File: SARA_CdLD_ITRAQ_HILIC31_02.wiff, Sample: SARA_CdLD_ITRAQ_HILIC31_02 (sample number 1), Elution: 69.449 min, Period: 1, Cycle(s): 2315 (Experiment 2)	QLNDEELAEEIIATKR%iTRAQ_8plex_Nterm:::::::::::::::iTRAQ_8plex_K::%sample_0%cmpd_2968
11726	tr|A3IPL7|A3IPL7_9CHRO	AETEIEYHSQIEELTAK	3	8.38584	5.792e-16	1	867.099	0	iTRAQ_8plex_Nterm:::::::::::::::::iTRAQ_8plex_K:	0.0426	0.0381	0.2055	0.2256	0.5207	0.2469	0.0729	0.0686	File: SARA_CdLD_ITRAQ_HILIC31_02.wiff, Sample: SARA_CdLD_ITRAQ_HILIC31_02 (sample number 1), Elution: 59.757 min, Period: 1, Cycle(s): 2085 (Experiment 2)	AETEIEYHSQIEELTAK%iTRAQ_8plex_Nterm:::::::::::::::::iTRAQ_8plex_K:%sample_0%cmpd_2868
11726	tr|A3IPL7|A3IPL7_9CHRO	ATQTPANEQNLSK	3	6.89661	8.255e-11	1	670.694	0	iTRAQ_8plex_Nterm:::::::::::::iTRAQ_8plex_K:	0.0379	0.0381	0.0478	0.1008	0.1977	0.1452	0.034	0.0196	File: SARA_CdLD_ITRAQ_HILIC345_02.wiff, Sample: SARA_CdLD_ITRAQ_HILIC345_02 (sample number 1), Elution: 36.818 to 37.788 min, Period: 1, Cycle(s): 1774 (Experiment 2), 1765 (Experiment 3)	ATQTPANEQNLSK%iTRAQ_8plex_Nterm:::::::::::::iTRAQ_8plex_K:%sample_0%cmpd_14049
11726	tr|A3IPL7|A3IPL7_9CHRO	DAAFNKLEELQK	3	6.13803	1.086e-08	1	773.428	1	iTRAQ_8plex_Nterm::::::iTRAQ_8plex_K::::::iTRAQ_8plex_K:	0.5448	0.3379	0.975	0.7776	2.7093	1.9365	0.6952	0.2942	File: SARA_CdLD_ITRAQ_HILIC355_02.wiff, Sample: SARA_CdLD_ITRAQ_HILIC355_02 (sample number 1), Elution: 61.118 to 61.289 min, Period: 1, Cycle(s): 2076, 2080 (Experiment 2)	DAAFNKLEELQK%iTRAQ_8plex_Nterm::::::iTRAQ_8plex_K::::::iTRAQ_8plex_K:%sample_0%cmpd_15165
11726	tr|A3IPL7|A3IPL7_9CHRO	AETEIEYHSQIEELTAK	3	7.63126	2.673e-13	1	867.112	0	iTRAQ_8plex_Nterm:::::::::::::::::iTRAQ_8plex_K:	0.0237	0.0286	0.2437	0.2496	0.5592	0.4164	0.1653	0.0637	File: SARA_CdLD_ITRAQ_HILIC31.wiff, Sample: SARA_CdLD_ITRAQ_HILIC31 (sample number 1), Elution: 60.207 min, Period: 1, Cycle(s): 2146 (Experiment 3)	AETEIEYHSQIEELTAK%iTRAQ_8plex_Nterm:::::::::::::::::iTRAQ_8plex_K:%sample_0%cmpd_2296
11726	tr|A3IPL7|A3IPL7_9CHRO	DLQVSFENATK	3	5.27963	2.201e-06	1	620.66	0	iTRAQ_8plex_Nterm:::::::::::iTRAQ_8plex_K:	0.1232	0.1951	0.2103	0.1152	0.2411	0.2856	0.1264	0.0588	File: SARA_CdLD_ITRAQ_HILIC29.wiff, Sample: SARA_CdLD_ITRAQ_HILIC29 (sample number 1), Elution: 55.215 min, Period: 1, Cycle(s): 1922 (Experiment 3)	DLQVSFENATK%iTRAQ_8plex_Nterm:::::::::::iTRAQ_8plex_K:%sample_0%cmpd_368
11726	tr|A3IPL7|A3IPL7_9CHRO	AETEIEYHSQIEELTAK	3	7.85837	4.475e-14	1	867.086	0	iTRAQ_8plex_Nterm:::::::::::::::::iTRAQ_8plex_K:	0.0142	0.0238	0.1434	0.1824	0.3519	0.2808	0.107	0.0588	File: SARA_CdLD_ITRAQ_HILIC305_02.wiff, Sample: SARA_CdLD_ITRAQ_HILIC305_02 (sample number 1), Elution: 58.848 min, Period: 1, Cycle(s): 1985 (Experiment 3)	AETEIEYHSQIEELTAK%iTRAQ_8plex_Nterm:::::::::::::::::iTRAQ_8plex_K:%sample_0%cmpd_10531
11726	tr|A3IPL7|A3IPL7_9CHRO	ATQTPANEQNLSK	3	6.07954	1.868e-08	1	670.694	0	iTRAQ_8plex_Nterm:::::::::::::iTRAQ_8plex_K:	0.0332	0.0238	0.0908	0.0192	0.1639	0.0726	0.0486	0.0294	File: SARA_CdLD_ITRAQ_HILIC34_02.wiff, Sample: SARA_CdLD_ITRAQ_HILIC34_02 (sample number 1), Elution: 36.958 min, Period: 1, Cycle(s): 1773 (Experiment 2)	ATQTPANEQNLSK%iTRAQ_8plex_Nterm:::::::::::::iTRAQ_8plex_K:%sample_0%cmpd_5437
11726	tr|A3IPL7|A3IPL7_9CHRO	AETEIEYHSQIEELTAK	3	7.16718	8.804e-12	1	867.099	0	iTRAQ_8plex_Nterm:::::::::::::::::iTRAQ_8plex_K:	0.0805	0.0761	0.2103	0.1104	0.5689	0.4599	0.0875	0.0784	File: SARA_CdLD_ITRAQ_HILIC305.wiff, Sample: SARA_CdLD_ITRAQ_HILIC305 (sample number 1), Elution: 59.612 min, Period: 1, Cycle(s): 2045 (Experiment 2)	AETEIEYHSQIEELTAK%iTRAQ_8plex_Nterm:::::::::::::::::iTRAQ_8plex_K:%sample_0%cmpd_9969
11726	tr|A3IPL7|A3IPL7_9CHRO	ATQTPANEQNLSK	3	5.34166	1.428e-06	1	670.694	0	iTRAQ_8plex_Nterm:::::::::::::iTRAQ_8plex_K:			0.0335	0.0288	0.1543	0.0775	0.034	0.0049	File: SARA_CdLD_ITRAQ_HILIC345.wiff, Sample: SARA_CdLD_ITRAQ_HILIC345 (sample number 1), Elution: 36.577 min, Period: 1, Cycle(s): 1769 (Experiment 2)	ATQTPANEQNLSK%iTRAQ_8plex_Nterm:::::::::::::iTRAQ_8plex_K:%sample_0%cmpd_13582
11726	tr|A3INL8|A3INL8_9CHRO	VIAIVSPESAPIKR	3	9.4231	5.037e-20	1	696.761	1	iTRAQ_8plex_Nterm:::::::::::::iTRAQ_8plex_K::	0.1374	0.1428	0.5448	0.36	0.6653	0.7795	0.4621	0.2795	File: SARA_CdLD_ITRAQ_HILIC29.wiff, Sample: SARA_CdLD_ITRAQ_HILIC29 (sample number 1), Elution: 61.318 min, Period: 1, Cycle(s): 1974 (Experiment 2)	VIAIVSPESAPIKR%iTRAQ_8plex_Nterm:::::::::::::iTRAQ_8plex_K::%sample_0%cmpd_462
11726	tr|A3INL8|A3INL8_9CHRO	AVIITDSSHVVLSAIQPETVAHR	3	10.4222	2.552e-24	1	916.502	0	iTRAQ_8plex_Nterm::::::::::::::::::::::::	0.3316	0.1618	0.4588	0.3504	0.7858	0.6729	0.4571	0.3481	File: SARA_CdLD_ITRAQ_HILIC30.wiff, Sample: SARA_CdLD_ITRAQ_HILIC30 (sample number 1), Elution: 75.859 to 76.046 min, Period: 1, Cycle(s): 2518, 2525 (Experiment 2), 2517 (Experiment 3)	AVIITDSSHVVLSAIQPETVAHR%iTRAQ_8plex_Nterm::::::::::::::::::::::::%sample_0%cmpd_1315
11726	tr|A3INL8|A3INL8_9CHRO	AVIITDSSHVVLSAIQPETVAHR	3	8.58069	1.273e-16	1	916.488	0	iTRAQ_8plex_Nterm::::::::::::::::::::::::	0.2227	0.0999	0.3489	0.2976	0.5062	0.4745	0.2285	0.1667	File: SARA_CdLD_ITRAQ_HILIC30_02.wiff, Sample: SARA_CdLD_ITRAQ_HILIC30_02 (sample number 1), Elution: 73.94 to 74.076 min, Period: 1, Cycle(s): 2518-2519 (Experiment 2), 2517 (Experiment 3)	AVIITDSSHVVLSAIQPETVAHR%iTRAQ_8plex_Nterm::::::::::::::::::::::::%sample_0%cmpd_1878
11726	tr|A3INL8|A3INL8_9CHRO	GQLIDATYGRR	3	6.50234	1.344e-09	1	518.621	1	iTRAQ_8plex_Nterm::::::::::::	0.0332	0.0048	0.0956	0.0144	0.0964	0.0533	0.0486	0.0294	File: SARA_CdLD_ITRAQ_HILIC31.wiff, Sample: SARA_CdLD_ITRAQ_HILIC31 (sample number 1), Elution: 47.933 to 48.052 min, Period: 1, Cycle(s): 2025-2026 (Experiment 3)	GQLIDATYGRR%iTRAQ_8plex_Nterm::::::::::::%sample_0%cmpd_2129
11726	tr|A3INL8|A3INL8_9CHRO	AVIITDSSHVVLSAIQPETVAHR	4	8.02105	1.415e-14	1	687.631	0	iTRAQ_8plex_Nterm::::::::::::::::::::::::	0.0284	0.0238	0.0239	0.0384	0.053	0.0484	0.0049		File: SARA_CdLD_ITRAQ_HILIC30.wiff, Sample: SARA_CdLD_ITRAQ_HILIC30 (sample number 1), Elution: 75.74 min, Period: 1, Cycle(s): 2516 (Experiment 3)	AVIITDSSHVVLSAIQPETVAHR%iTRAQ_8plex_Nterm::::::::::::::::::::::::%sample_0%cmpd_1312
11726	tr|A3INL8|A3INL8_9CHRO	AVIITDSSHVVLSAIQPETVAHR	3	6.63908	4.261e-10	1	916.475	0	iTRAQ_8plex_Nterm::::::::::::::::::::::::	0.0853	0.0476	0.2007	0.1152	0.2941	0.1259	0.2091	0.0735	File: SARA_CdLD_ITRAQ_HILIC305.wiff, Sample: SARA_CdLD_ITRAQ_HILIC305 (sample number 1), Elution: 74.258 to 74.497 min, Period: 1, Cycle(s): 2397, 2399 (Experiment 2)	AVIITDSSHVVLSAIQPETVAHR%iTRAQ_8plex_Nterm::::::::::::::::::::::::%sample_0%cmpd_10109
11726	tr|A3INL8|A3INL8_9CHRO	AVIITDSSHVVLSAIQPETVAHR	4	5.02286	6.873e-06	1	687.608	0	iTRAQ_8plex_Nterm::::::::::::::::::::::::	0.0047		0.0143	0.0048	0.053	0.0048	0.0389	0.0147	File: SARA_CdLD_ITRAQ_HILIC305_02.wiff, Sample: SARA_CdLD_ITRAQ_HILIC305_02 (sample number 1), Elution: 73.408 min, Period: 1, Cycle(s): 2227 (Experiment 3)	AVIITDSSHVVLSAIQPETVAHR%iTRAQ_8plex_Nterm::::::::::::::::::::::::%sample_0%cmpd_10692
11726	tr|A3IQH5|A3IQH5_9CHRO	AKNPYTYIGSTEEVGSNR	3	8.77397	2.328e-17	1	865.434	1	iTRAQ_8plex_Nterm::iTRAQ_8plex_K:::::::::::::::::	0.2274	0.1666	0.1529	0.2064	0.3953	0.3147	0.1993	0.2304	File: SARA_CdLD_ITRAQ_HILIC36_02.wiff, Sample: SARA_CdLD_ITRAQ_HILIC36_02 (sample number 1), Elution: 53.401 min, Period: 1, Cycle(s): 1929 (Experiment 2)	AKNPYTYIGSTEEVGSNR%iTRAQ_8plex_Nterm::iTRAQ_8plex_K:::::::::::::::::%sample_0%cmpd_7423
11726	tr|A3IQH5|A3IQH5_9CHRO	ALDAVEQLKQEGLDIGLINK	4	9.29159	1.596e-19	1	770.693	1	iTRAQ_8plex_Nterm:::::::::iTRAQ_8plex_K:::::::::::iTRAQ_8plex_K:	0.5827	0.295	0.521	0.3216	0.4628	0.6875	0.53	0.3187	File: SARA_CdLD_ITRAQ_HILIC295.wiff, Sample: SARA_CdLD_ITRAQ_HILIC295 (sample number 1), Elution: 90.037 to 90.156 min, Period: 1, Cycle(s): 2627, 2631 (Experiment 2)	ALDAVEQLKQEGLDIGLINK%iTRAQ_8plex_Nterm:::::::::iTRAQ_8plex_K:::::::::::iTRAQ_8plex_K:%sample_0%cmpd_9546
11726	tr|A3IQH5|A3IQH5_9CHRO	AISNDGPMAVINKR	3	8.17383	3.436e-15	1	698.726	1	iTRAQ_8plex_Nterm:::::::::::::iTRAQ_8plex_K::	0.0284	0.0571	0.1051	0.1104	0.0964	0.1356	0.0583	0.0637	File: SARA_CdLD_ITRAQ_HILIC34_02.wiff, Sample: SARA_CdLD_ITRAQ_HILIC34_02 (sample number 1), Elution: 52.826 min, Period: 1, Cycle(s): 2009 (Experiment 2)	AISNDGPMAVINKR%iTRAQ_8plex_Nterm:::::::::::::iTRAQ_8plex_K::%sample_0%cmpd_5645
11726	tr|A3IQH5|A3IQH5_9CHRO	AKNPYTYIGSTEEVGSNR	3	7.17252	9.94e-12	1	865.434	1	iTRAQ_8plex_Nterm::iTRAQ_8plex_K:::::::::::::::::	0.1184	0.0571	0.129	0.168	0.2266	0.2033	0.1702	0.0637	File: SARA_CdLD_ITRAQ_HILIC36.wiff, Sample: SARA_CdLD_ITRAQ_HILIC36 (sample number 1), Elution: 51.015 min, Period: 1, Cycle(s): 1903 (Experiment 3)	AKNPYTYIGSTEEVGSNR%iTRAQ_8plex_Nterm::iTRAQ_8plex_K:::::::::::::::::%sample_0%cmpd_6966
11726	tr|A3IQH5|A3IQH5_9CHRO	ALDAVEQLKQEGLDIGLINK	4	8.77806	1.746e-17	1	770.693	1	iTRAQ_8plex_Nterm:::::::::iTRAQ_8plex_K:::::::::::iTRAQ_8plex_K:	0.3032	0.1808	0.2007	0.1728	0.4098	0.276	0.3014	0.2206	File: SARA_CdLD_ITRAQ_HILIC30.wiff, Sample: SARA_CdLD_ITRAQ_HILIC30 (sample number 1), Elution: 88.787 to 88.855 min, Period: 1, Cycle(s): 3144-3145 (Experiment 2)	ALDAVEQLKQEGLDIGLINK%iTRAQ_8plex_Nterm:::::::::iTRAQ_8plex_K:::::::::::iTRAQ_8plex_K:%sample_0%cmpd_1352
11726	tr|A3IQH5|A3IQH5_9CHRO	ALDAVEQLKQEGLDIGLINK	3	7.75736	8.671e-14	1	1027.25	1	iTRAQ_8plex_Nterm:::::::::iTRAQ_8plex_K:::::::::::iTRAQ_8plex_K:	0.5448	0.4045	0.3632	0.4704	0.8195	0.7504	0.6613	0.4363	File: SARA_CdLD_ITRAQ_HILIC295.wiff, Sample: SARA_CdLD_ITRAQ_HILIC295 (sample number 1), Elution: 90.225 min, Period: 1, Cycle(s): 2632 (Experiment 2)	ALDAVEQLKQEGLDIGLINK%iTRAQ_8plex_Nterm:::::::::iTRAQ_8plex_K:::::::::::iTRAQ_8plex_K:%sample_0%cmpd_9547
11726	tr|A3IQH5|A3IQH5_9CHRO	AISNDGPMAVINKR	3	5.54781	3.327e-07	1	698.702	1	iTRAQ_8plex_Nterm:::::::::::::iTRAQ_8plex_K::	0.0711	0.0238	0.1529	0.0816	0.1157	0.1259	0.0486	0.0735	File: SARA_CdLD_ITRAQ_HILIC34.wiff, Sample: SARA_CdLD_ITRAQ_HILIC34 (sample number 1), Elution: 52.311 min, Period: 1, Cycle(s): 1955 (Experiment 3)	AISNDGPMAVINKR%iTRAQ_8plex_Nterm:::::::::::::iTRAQ_8plex_K::%sample_0%cmpd_5169
11726	tr|A3IQH5|A3IQH5_9CHRO	ALDAVEQLKQEGLDIGLINK	3	6.4672	9.984e-10	1	1027.25	1	iTRAQ_8plex_Nterm:::::::::iTRAQ_8plex_K:::::::::::iTRAQ_8plex_K:	0.1421	0.1047	0.1147	0.1248	0.2651	0.1356	0.1507	0.1716	File: SARA_CdLD_ITRAQ_HILIC30_02.wiff, Sample: SARA_CdLD_ITRAQ_HILIC30_02 (sample number 1), Elution: 86.713 min, Period: 1, Cycle(s): 3189 (Experiment 2)	ALDAVEQLKQEGLDIGLINK%iTRAQ_8plex_Nterm:::::::::iTRAQ_8plex_K:::::::::::iTRAQ_8plex_K:%sample_0%cmpd_1898
11726	tr|A3IQH5|A3IQH5_9CHRO	ALDAVEQLKQEGLDIGLINK	4	5.93974	2.998e-08	1	770.693	1	iTRAQ_8plex_Nterm:::::::::iTRAQ_8plex_K:::::::::::iTRAQ_8plex_K:	0.0521	0.0428	0.0526	0.048	0.0771	0.0484	0.034	0.0294	File: SARA_CdLD_ITRAQ_HILIC30_02.wiff, Sample: SARA_CdLD_ITRAQ_HILIC30_02 (sample number 1), Elution: 86.781 min, Period: 1, Cycle(s): 3190 (Experiment 2)	ALDAVEQLKQEGLDIGLINK%iTRAQ_8plex_Nterm:::::::::iTRAQ_8plex_K:::::::::::iTRAQ_8plex_K:%sample_0%cmpd_1900
11726	tr|A3IKK2|A3IKK2_9CHRO	ASAEYYNNQVSLPESAR	2	11.1605	4.454e-28	1	1102.01	0	iTRAQ_8plex_Nterm::::::::::::::::::	0.0379	0.1332	0.8555	0.4944	0.3567	0.5422	0.4133	0.3187	File: SARA_CdLD_ITRAQ_HILIC295.wiff, Sample: SARA_CdLD_ITRAQ_HILIC295 (sample number 1), Elution: 51.846 min, Period: 1, Cycle(s): 1908 (Experiment 3)	ASAEYYNNQVSLPESAR%iTRAQ_8plex_Nterm::::::::::::::::::%sample_0%cmpd_9122
11726	tr|A3IKK2|A3IKK2_9CHRO	ASAEYYNNQVSLPESAR	3	10.3398	7.219e-24	1	735.017	0	iTRAQ_8plex_Nterm::::::::::::::::::	0.0284	0.0238	0.2342	0.0576	0.082	0.092	0.1361	0.0735	File: SARA_CdLD_ITRAQ_HILIC295.wiff, Sample: SARA_CdLD_ITRAQ_HILIC295 (sample number 1), Elution: 51.608 min, Period: 1, Cycle(s): 1906 (Experiment 3)	ASAEYYNNQVSLPESAR%iTRAQ_8plex_Nterm::::::::::::::::::%sample_0%cmpd_9118
11726	tr|A3IKK2|A3IKK2_9CHRO	ADLPQNLTQAQR	2	6.98251	5.364e-11	1	829.938	0	iTRAQ_8plex_Nterm:::::::::::::	0.2416	0.1428	0.4827	0.5232	0.7424	1.0264	0.2188	0.2549	File: SARA_CdLD_ITRAQ_HILIC30.wiff, Sample: SARA_CdLD_ITRAQ_HILIC30 (sample number 1), Elution: 50.161 min, Period: 1, Cycle(s): 2061 (Experiment 3)	ADLPQNLTQAQR%iTRAQ_8plex_Nterm:::::::::::::%sample_0%cmpd_1025
11726	tr|A3IKK2|A3IKK2_9CHRO	AASQQLTGPEIK	3	6.75132	2.71e-10	1	617.69	0	iTRAQ_8plex_Nterm::::::::::::iTRAQ_8plex_K:	0.0142	0.019	0.0621	0.0576	0.0627	0.1114	0.0243	0.0588	File: SARA_CdLD_ITRAQ_HILIC30.wiff, Sample: SARA_CdLD_ITRAQ_HILIC30 (sample number 1), Elution: 49.088 min, Period: 1, Cycle(s): 2052 (Experiment 3)	AASQQLTGPEIK%iTRAQ_8plex_Nterm::::::::::::iTRAQ_8plex_K:%sample_0%cmpd_1010
11726	tr|A3IKK2|A3IKK2_9CHRO	AASQQLTGPEIK	3	6.51645	1.332e-09	1	617.667	0	iTRAQ_8plex_Nterm::::::::::::iTRAQ_8plex_K:	0.0142		0.0287	0.024	0.0482	0.0194		0.0098	File: SARA_CdLD_ITRAQ_HILIC305_02.wiff, Sample: SARA_CdLD_ITRAQ_HILIC305_02 (sample number 1), Elution: 46.217 min, Period: 1, Cycle(s): 1879 (Experiment 3)	AASQQLTGPEIK%iTRAQ_8plex_Nterm::::::::::::iTRAQ_8plex_K:%sample_0%cmpd_10358
11726	tr|A3IKK2|A3IKK2_9CHRO	AASQQLTGPEIK	3	5.44024	9.844e-07	1	617.667	0	iTRAQ_8plex_Nterm::::::::::::iTRAQ_8plex_K:			0.043	0.0144	0.0145			0.0049	File: SARA_CdLD_ITRAQ_HILIC305.wiff, Sample: SARA_CdLD_ITRAQ_HILIC305 (sample number 1), Elution: 47.321 min, Period: 1, Cycle(s): 1932 (Experiment 3)	AASQQLTGPEIK%iTRAQ_8plex_Nterm::::::::::::iTRAQ_8plex_K:%sample_0%cmpd_9799
11726	tr|A3IPV3|A3IPV3_9CHRO	TALETIKR	2	5.95005	5.227e-08	1	770.458	1	iTRAQ_8plex_Nterm:::::::iTRAQ_8plex_K::	0.6301	0.3283	0.7551	0.5616	0.7038	0.6923	0.8121	0.4903	File: SARA_CdLD_ITRAQ_HILIC37_02.wiff, Sample: SARA_CdLD_ITRAQ_HILIC37_02 (sample number 1), Elution: 43.867 min, Period: 1, Cycle(s): 1833 (Experiment 3)	TALETIKR%iTRAQ_8plex_Nterm:::::::iTRAQ_8plex_K::%sample_0%cmpd_8097
11726	tr|A3IPV3|A3IPV3_9CHRO	LGKDGDLVEVAPGYAR	3	7.90815	4.049e-14	1	756.733	1	iTRAQ_8plex_Nterm:::iTRAQ_8plex_K::::::::::::::	0.3648	0.2617	0.7026	0.5232	0.6315	0.5906	0.6758	0.4608	File: SARA_CdLD_ITRAQ_HILIC295.wiff, Sample: SARA_CdLD_ITRAQ_HILIC295 (sample number 1), Elution: 56.857 min, Period: 1, Cycle(s): 1950 (Experiment 3)	LGKDGDLVEVAPGYAR%iTRAQ_8plex_Nterm:::iTRAQ_8plex_K::::::::::::::%sample_0%cmpd_9193
11726	tr|A3IPV3|A3IPV3_9CHRO	LGKDGDLVEVAPGYAR	3	7.38482	2.366e-12	1	756.745	1	iTRAQ_8plex_Nterm:::iTRAQ_8plex_K::::::::::::::	0.3411	0.2379	0.5831	0.3552	0.3808	0.397	0.6952	0.3432	File: SARA_CdLD_ITRAQ_HILIC30.wiff, Sample: SARA_CdLD_ITRAQ_HILIC30 (sample number 1), Elution: 58.502 min, Period: 1, Cycle(s): 2134 (Experiment 2)	LGKDGDLVEVAPGYAR%iTRAQ_8plex_Nterm:::iTRAQ_8plex_K::::::::::::::%sample_0%cmpd_1144
11726	tr|A3IPV3|A3IPV3_9CHRO	EVGEGESIFGTVTTSEVADAIQAATNQEVDRR	3	10.795	1.999e-26	1	1228.57	1	iTRAQ_8plex_Nterm:::::::::::::::::::::::::::::::::	0.1706	0.119	0.2151	0.1776	0.1446	0.1549	0.2285	0.1373	File: SARA_CdLD_ITRAQ_HILIC29.wiff, Sample: SARA_CdLD_ITRAQ_HILIC29 (sample number 1), Elution: 91.062 min, Period: 1, Cycle(s): 2611 (Experiment 3)	EVGEGESIFGTVTTSEVADAIQAATNQEVDRR%iTRAQ_8plex_Nterm:::::::::::::::::::::::::::::::::%sample_0%cmpd_761
11726	tr|A3IPV3|A3IPV3_9CHRO	TALETIKR	2	5.90964	6.686e-08	1	770.458	1	iTRAQ_8plex_Nterm:::::::iTRAQ_8plex_K::	0.1706	0.0761	0.1577	0.1584	0.1012	0.213	0.2431	0.1422	File: SARA_CdLD_ITRAQ_HILIC37.wiff, Sample: SARA_CdLD_ITRAQ_HILIC37 (sample number 1), Elution: 43.185 min, Period: 1, Cycle(s): 1890 (Experiment 3)	TALETIKR%iTRAQ_8plex_Nterm:::::::iTRAQ_8plex_K::%sample_0%cmpd_7746
11726	tr|A3IPV3|A3IPV3_9CHRO	TALETIKR	2	5.32371	1.983e-06	1	770.458	1	iTRAQ_8plex_Nterm:::::::iTRAQ_8plex_K::	0.1184	0.0428	0.1051	0.192	0.188	0.3098	0.2042	0.1618	File: SARA_CdLD_ITRAQ_HILIC375_02.wiff, Sample: SARA_CdLD_ITRAQ_HILIC375_02 (sample number 1), Elution: 44.037 min, Period: 1, Cycle(s): 1835 (Experiment 3)	TALETIKR%iTRAQ_8plex_Nterm:::::::iTRAQ_8plex_K::%sample_0%cmpd_16505
11726	tr|A3IVE5|A3IVE5_9CHRO	SAATDEILEK	2	7.48342	1.593e-12	1	842.963	0	iTRAQ_8plex_Nterm::::::::::iTRAQ_8plex_K:	2.004	1.1611	2.6048	2.5489	2.5261	2.3142	2.6254	2.015	File: SARA_CdLD_ITRAQ_HILIC31.wiff, Sample: SARA_CdLD_ITRAQ_HILIC31 (sample number 1), Elution: 52.222 to 53.311 min, Period: 1, Cycle(s): 2061, 2071 (Experiment 3)	SAATDEILEK%iTRAQ_8plex_Nterm::::::::::iTRAQ_8plex_K:%sample_0%cmpd_2202
11726	tr|A3IVE5|A3IVE5_9CHRO	SAATDEILEK	2	7.20941	1.236e-11	1	842.95	0	iTRAQ_8plex_Nterm::::::::::iTRAQ_8plex_K:	0.9665	0.7043	1.4864	1.3104	1.4221	1.2442	1.4731	1.157	File: SARA_CdLD_ITRAQ_HILIC31_02.wiff, Sample: SARA_CdLD_ITRAQ_HILIC31_02 (sample number 1), Elution: 51.567 to 52.64 min, Period: 1, Cycle(s): 1973, 1982 (Experiment 2)	SAATDEILEK%iTRAQ_8plex_Nterm::::::::::iTRAQ_8plex_K:%sample_0%cmpd_2775
11726	tr|A3IVE5|A3IVE5_9CHRO	SAATDEILEK	2	6.40833	3.237e-09	1	842.95	0	iTRAQ_8plex_Nterm::::::::::iTRAQ_8plex_K:	0.4311	0.3664	0.6452	0.5616	0.6894	0.5906	0.5786	0.5932	File: SARA_CdLD_ITRAQ_HILIC315.wiff, Sample: SARA_CdLD_ITRAQ_HILIC315 (sample number 1), Elution: 51.712 min, Period: 1, Cycle(s): 1995 (Experiment 2)	SAATDEILEK%iTRAQ_8plex_Nterm::::::::::iTRAQ_8plex_K:%sample_0%cmpd_11021
11726	tr|A3IVE5|A3IVE5_9CHRO	SAATDEILEK	3	7.24388	9.593e-12	1	562.316	0	iTRAQ_8plex_Nterm::::::::::iTRAQ_8plex_K:	0.2937	0.2474	0.2294	0.3168	0.5544	0.4454	0.4473	0.3579	File: SARA_CdLD_ITRAQ_HILIC31_02.wiff, Sample: SARA_CdLD_ITRAQ_HILIC31_02 (sample number 1), Elution: 50.376 to 53.542 min, Period: 1, Cycle(s): 1963, 1972, 1981, 1990 (Experiment 2)	SAATDEILEK%iTRAQ_8plex_Nterm::::::::::iTRAQ_8plex_K:%sample_0%cmpd_2788
11726	tr|A3IVE5|A3IVE5_9CHRO	SAATDEILEK	3	7.01636	5.01e-11	1	562.316	0	iTRAQ_8plex_Nterm::::::::::iTRAQ_8plex_K:	0.6017	0.3521	0.7982	0.5568	0.8629	0.673	0.8654	0.5589	File: SARA_CdLD_ITRAQ_HILIC31.wiff, Sample: SARA_CdLD_ITRAQ_HILIC31 (sample number 1), Elution: 51.15 to 55.457 min, Period: 1, Cycle(s): 2061, 2071 (Experiment 2), 2052, 2080, 2089 (Experiment 3)	SAATDEILEK%iTRAQ_8plex_Nterm::::::::::iTRAQ_8plex_K:%sample_0%cmpd_2230
11726	tr|A3IVE5|A3IVE5_9CHRO	SAATDEILEK	2	5.48183	9.261e-07	1	842.95	0	iTRAQ_8plex_Nterm::::::::::iTRAQ_8plex_K:	0.1942	0.1523	0.3298	0.2304	0.3712	0.397	0.4035	0.304	File: SARA_CdLD_ITRAQ_HILIC315_02.wiff, Sample: SARA_CdLD_ITRAQ_HILIC315_02 (sample number 1), Elution: 51.336 min, Period: 1, Cycle(s): 1982 (Experiment 3)	SAATDEILEK%iTRAQ_8plex_Nterm::::::::::iTRAQ_8plex_K:%sample_0%cmpd_11489
11726	tr|A3IVE5|A3IVE5_9CHRO	SAATDEILEK	3	6.58681	9.886e-10	1	562.305	0	iTRAQ_8plex_Nterm::::::::::iTRAQ_8plex_K:	0.0711	0.0809	0.0908	0.024	0.082	0.0484	0.1604	0.0539	File: SARA_CdLD_ITRAQ_HILIC315_02.wiff, Sample: SARA_CdLD_ITRAQ_HILIC315_02 (sample number 1), Elution: 52.119 min, Period: 1, Cycle(s): 1998 (Experiment 2)	SAATDEILEK%iTRAQ_8plex_Nterm::::::::::iTRAQ_8plex_K:%sample_0%cmpd_11502
11726	tr|A3IVE5|A3IVE5_9CHRO	LEEAGAK	3	5.11806	7.717e-06	1	442.596	0	iTRAQ_8plex_Nterm:::::::iTRAQ_8plex_K:				0.0144	0.0193	0.0194	0.0146		File: SARA_CdLD_ITRAQ_HILIC31_02.wiff, Sample: SARA_CdLD_ITRAQ_HILIC31_02 (sample number 1), Elution: 41.073 min, Period: 1, Cycle(s): 1883 (Experiment 3)	LEEAGAK%iTRAQ_8plex_Nterm:::::::iTRAQ_8plex_K:%sample_0%cmpd_2615
11726	tr|A3IVE5|A3IVE5_9CHRO	SAATDEILEK	3	5.48064	9.323e-07	1	562.305	0	iTRAQ_8plex_Nterm::::::::::iTRAQ_8plex_K:	0.0474	0.0095	0.0669	0.0144	0.0386	0.0242	0.0632	0.0147	File: SARA_CdLD_ITRAQ_HILIC315.wiff, Sample: SARA_CdLD_ITRAQ_HILIC315 (sample number 1), Elution: 52.546 min, Period: 1, Cycle(s): 2011 (Experiment 2)	SAATDEILEK%iTRAQ_8plex_Nterm::::::::::iTRAQ_8plex_K:%sample_0%cmpd_11032
11726	tr|A3IVE5|A3IVE5_9CHRO	GITGLGLKEAK	3	6.09265	1.388e-08	1	667.076	1	iTRAQ_8plex_Nterm::::::::iTRAQ_8plex_K:::iTRAQ_8plex_K:	0.9238	0.847	0.3202	0.4224	0.3037	0.2421	0.3841	0.3726	File: SARA_CdLD_ITRAQ_HILIC36_02.wiff, Sample: SARA_CdLD_ITRAQ_HILIC36_02 (sample number 1), Elution: 52.21 to 53.282 min, Period: 1, Cycle(s): 1919, 1928 (Experiment 2)	GITGLGLKEAK%iTRAQ_8plex_Nterm::::::::iTRAQ_8plex_K:::iTRAQ_8plex_K:%sample_0%cmpd_7421
11726	tr|A3IVE5|A3IVE5_9CHRO	SAATDEILEKLK	3	5.20696	2.112e-06	1	744.091	1	iTRAQ_8plex_Nterm::::::::::iTRAQ_8plex_K::iTRAQ_8plex_K:	0.2132	0.1618	0.0239	0.0432	0.0096	0.0484	0.0875	0.1128	File: SARA_CdLD_ITRAQ_HILIC35.wiff, Sample: SARA_CdLD_ITRAQ_HILIC35 (sample number 1), Elution: 65.905 min, Period: 1, Cycle(s): 2639 (Experiment 2)	SAATDEILEKLK%iTRAQ_8plex_Nterm::::::::::iTRAQ_8plex_K::iTRAQ_8plex_K:%sample_0%cmpd_6170
11726	tr|A3IQ26|A3IQ26_9CHRO	SQEILEETGVNPDTR	2	13.3961	5.415e-40	1	996.487	0	iTRAQ_8plex_Nterm::::::::::::::::	0.9049	0.4521	1.7636	1.2048	1.4607	1.4718	1.4731	1.0737	File: SARA_CdLD_ITRAQ_HILIC30.wiff, Sample: SARA_CdLD_ITRAQ_HILIC30 (sample number 1), Elution: 58.366 min, Period: 1, Cycle(s): 2132 (Experiment 3)	SQEILEETGVNPDTR%iTRAQ_8plex_Nterm::::::::::::::::%sample_0%cmpd_1140
11726	tr|A3IQ26|A3IQ26_9CHRO	SQEILEETGVNPDTR	2	12.9186	3.004e-37	1	996.487	0	iTRAQ_8plex_Nterm::::::::::::::::	0.4027	0.2237	0.8794	0.5904	0.7954	0.7891	0.7196	0.5785	File: SARA_CdLD_ITRAQ_HILIC30_02.wiff, Sample: SARA_CdLD_ITRAQ_HILIC30_02 (sample number 1), Elution: 56.408 min, Period: 1, Cycle(s): 2052 (Experiment 3)	SQEILEETGVNPDTR%iTRAQ_8plex_Nterm::::::::::::::::%sample_0%cmpd_1711
11726	tr|A3IQ26|A3IQ26_9CHRO	SQEILEETGVNPDTR	3	10.6115	2.899e-25	1	664.662	0	iTRAQ_8plex_Nterm::::::::::::::::	0.6159	0.6995	0.4158	0.3936	0.3182	0.1888	0.6466	0.2942	File: SARA_CdLD_ITRAQ_HILIC30.wiff, Sample: SARA_CdLD_ITRAQ_HILIC30 (sample number 1), Elution: 58.127 to 59.217 min, Period: 1, Cycle(s): 2140 (Experiment 2), 2130 (Experiment 3)	SQEILEETGVNPDTR%iTRAQ_8plex_Nterm::::::::::::::::%sample_0%cmpd_1154
11726	tr|A3IQ26|A3IQ26_9CHRO	SQEILEETGVNPDTR	3	8.61426	7.743e-17	1	664.662	0	iTRAQ_8plex_Nterm::::::::::::::::	0.0995	0.0999	0.0574	0.0336	0.0289	0.0533	0.0972	0.0882	File: SARA_CdLD_ITRAQ_HILIC30_02.wiff, Sample: SARA_CdLD_ITRAQ_HILIC30_02 (sample number 1), Elution: 56.528 to 57.498 min, Period: 1, Cycle(s): 2062 (Experiment 2), 2053 (Experiment 3)	SQEILEETGVNPDTR%iTRAQ_8plex_Nterm::::::::::::::::%sample_0%cmpd_1729
11726	tr|A3IQ26|A3IQ26_9CHRO	DLSDEDVAK	2	5.34984	1.629e-06	1	800.419	0	iTRAQ_8plex_Nterm:::::::::iTRAQ_8plex_K:	0.1895	0.0809	0.411	0.3408	0.5592	0.4454	0.3307	0.25	File: SARA_CdLD_ITRAQ_HILIC34_02.wiff, Sample: SARA_CdLD_ITRAQ_HILIC34_02 (sample number 1), Elution: 42.389 min, Period: 1, Cycle(s): 1852 (Experiment 3)	DLSDEDVAK%iTRAQ_8plex_Nterm:::::::::iTRAQ_8plex_K:%sample_0%cmpd_5511
11726	tr|A3IQ26|A3IQ26_9CHRO	VRDLSDEDVAK	3	5.04641	5.852e-06	1	618.997	1	iTRAQ_8plex_Nterm:::::::::::iTRAQ_8plex_K:	0.0663	0.0952	0.0621	0.0336	0.1205	0.121	0.107	0.0343	File: SARA_CdLD_ITRAQ_HILIC36_02.wiff, Sample: SARA_CdLD_ITRAQ_HILIC36_02 (sample number 1), Elution: 46.132 to 47.204 min, Period: 1, Cycle(s): 1868, 1877 (Experiment 2)	VRDLSDEDVAK%iTRAQ_8plex_Nterm:::::::::::iTRAQ_8plex_K:%sample_0%cmpd_7333
11726	tr|A3IT71|A3IT71_9CHRO	SADTQDVQEIVSR	2	9.82718	6.879e-22	1	876.411	0	iTRAQ_8plex_Nterm::::::::::::::	0.0948	0.0857	0.1673	0.2592	0.1928	0.1985	0.2042	0.3089	File: SARA_CdLD_ITRAQ_HILIC305_02.wiff, Sample: SARA_CdLD_ITRAQ_HILIC305_02 (sample number 1), Elution: 49.809 min, Period: 1, Cycle(s): 1910 (Experiment 2)	SADTQDVQEIVSR%iTRAQ_8plex_Nterm::::::::::::::%sample_0%cmpd_10412
11726	tr|A3IT71|A3IT71_9CHRO	SADTQDVQEIVSR	2	7.45112	1.157e-12	1	876.438	0	iTRAQ_8plex_Nterm::::::::::::::	1.066	0.6472	0.8937	0.7872	0.5737	0.5906	1.4537	1.1472	File: SARA_CdLD_ITRAQ_HILIC30_02.wiff, Sample: SARA_CdLD_ITRAQ_HILIC30_02 (sample number 1), Elution: 51.25 to 51.608 min, Period: 1, Cycle(s): 2007, 2010 (Experiment 2)	SADTQDVQEIVSR%iTRAQ_8plex_Nterm::::::::::::::%sample_0%cmpd_1646
11726	tr|A3IT71|A3IT71_9CHRO	VALIDTSHAK	3	8.4145	5.524e-16	1	554.987	0	iTRAQ_8plex_Nterm::::::::::iTRAQ_8plex_K:	0.109	0.0857	0.2724	0.1248	0.1832	0.213	0.2091	0.1471	File: SARA_CdLD_ITRAQ_HILIC295.wiff, Sample: SARA_CdLD_ITRAQ_HILIC295 (sample number 1), Elution: 49.835 min, Period: 1, Cycle(s): 1892 (Experiment 2)	VALIDTSHAK%iTRAQ_8plex_Nterm::::::::::iTRAQ_8plex_K:%sample_0%cmpd_9096
11726	tr|A3IT71|A3IT71_9CHRO	SADTQDVQEIVSR	2	8.20908	2.34e-15	1	876.424	0	iTRAQ_8plex_Nterm::::::::::::::	0.0948	0.0476	0.3202	0.1392	0.1398	0.1549	0.141	0.1422	File: SARA_CdLD_ITRAQ_HILIC305.wiff, Sample: SARA_CdLD_ITRAQ_HILIC305 (sample number 1), Elution: 50.895 min, Period: 1, Cycle(s): 1962 (Experiment 3)	SADTQDVQEIVSR%iTRAQ_8plex_Nterm::::::::::::::%sample_0%cmpd_9850
11726	tr|A3IT71|A3IT71_9CHRO	SGESLDLGK	3	5.47921	7.263e-07	1	505.287	0	iTRAQ_8plex_Nterm:::::::::iTRAQ_8plex_K:		0.0048	0.0382	0.0288		0.0242	0.0146	0.0196	File: SARA_CdLD_ITRAQ_HILIC30.wiff, Sample: SARA_CdLD_ITRAQ_HILIC30 (sample number 1), Elution: 48.134 min, Period: 1, Cycle(s): 2044 (Experiment 3)	SGESLDLGK%iTRAQ_8plex_Nterm:::::::::iTRAQ_8plex_K:%sample_0%cmpd_997
11726	tr|A3IGW3|A3IGW3_9CHRO	VRDESVPGPNPYR	2	8.62183	1.087e-16	1	895.464	1	iTRAQ_8plex_Nterm::::::::::::::	0.0758	0.0333	0.2055	0.1488	0.2073	0.1598	0.141	0.0539	File: SARA_CdLD_ITRAQ_HILIC34_02.wiff, Sample: SARA_CdLD_ITRAQ_HILIC34_02 (sample number 1), Elution: 40.601 min, Period: 1, Cycle(s): 1822 (Experiment 2)	VRDESVPGPNPYR%iTRAQ_8plex_Nterm::::::::::::::%sample_0%cmpd_5489
11726	tr|A3IGW3|A3IGW3_9CHRO	GNESSGVSEPVK	2	7.42286	1.547e-12	1	899.441	0	iTRAQ_8plex_Nterm::::::::::::iTRAQ_8plex_K:	0.5543	0.5853	0.7695	0.8112	1.1184	0.9634	0.6468	0.4118	File: SARA_CdLD_ITRAQ_HILIC335.wiff, Sample: SARA_CdLD_ITRAQ_HILIC335 (sample number 1), Elution: 35.983 min, Period: 1, Cycle(s): 1791 (Experiment 3)	GNESSGVSEPVK%iTRAQ_8plex_Nterm::::::::::::iTRAQ_8plex_K:%sample_0%cmpd_12670
11726	tr|A3IGW3|A3IGW3_9CHRO	GNESSGVSEPVK	2	8.33686	1.03e-15	1	899.455	0	iTRAQ_8plex_Nterm::::::::::::iTRAQ_8plex_K:	0.6159	0.6757	0.7934	0.7584	1.1666	1.0893	0.671	0.4559	File: SARA_CdLD_ITRAQ_HILIC335_02.wiff, Sample: SARA_CdLD_ITRAQ_HILIC335_02 (sample number 1), Elution: 35.78 min, Period: 1, Cycle(s): 1779 (Experiment 2)	GNESSGVSEPVK%iTRAQ_8plex_Nterm::::::::::::iTRAQ_8plex_K:%sample_0%cmpd_13167
11726	tr|A3IGW3|A3IGW3_9CHRO	GNESSGVSEPVK	2	7.23956	6.077e-12	1	899.455	0	iTRAQ_8plex_Nterm::::::::::::iTRAQ_8plex_K:	0.6206	0.533	0.7886	0.7248	1.157	0.8811	0.6808	0.5442	File: SARA_CdLD_ITRAQ_HILIC33_02.wiff, Sample: SARA_CdLD_ITRAQ_HILIC33_02 (sample number 1), Elution: 36.254 min, Period: 1, Cycle(s): 1807 (Experiment 2)	GNESSGVSEPVK%iTRAQ_8plex_Nterm::::::::::::iTRAQ_8plex_K:%sample_0%cmpd_4471
11726	tr|A3IGW3|A3IGW3_9CHRO	VRDESVPGPNPYR	2	8.32558	1.259e-15	1	895.451	1	iTRAQ_8plex_Nterm::::::::::::::	0.0521	0.0286	0.129	0.0816	0.0723	0.0871	0.0729	0.0588	File: SARA_CdLD_ITRAQ_HILIC34.wiff, Sample: SARA_CdLD_ITRAQ_HILIC34 (sample number 1), Elution: 40.138 min, Period: 1, Cycle(s): 1816 (Experiment 3)	VRDESVPGPNPYR%iTRAQ_8plex_Nterm::::::::::::::%sample_0%cmpd_5004
11726	tr|A3IGW3|A3IGW3_9CHRO	GNESSGVSEPVK	2	6.74372	2.316e-10	1	899.468	0	iTRAQ_8plex_Nterm::::::::::::iTRAQ_8plex_K:	0.7485	0.4854	0.7169	0.7104	1.1377	1.0312	0.603	0.4903	File: SARA_CdLD_ITRAQ_HILIC33.wiff, Sample: SARA_CdLD_ITRAQ_HILIC33 (sample number 1), Elution: 37.14 min, Period: 1, Cycle(s): 1850 (Experiment 2)	GNESSGVSEPVK%iTRAQ_8plex_Nterm::::::::::::iTRAQ_8plex_K:%sample_0%cmpd_4001
11726	tr|A3IGW3|A3IGW3_9CHRO	VRDESVPGPNPYR	2	6.55269	8.194e-10	1	895.438	1	iTRAQ_8plex_Nterm::::::::::::::	0.0332	0.0238	0.0908	0.0144	0.1205	0.1307	0.0924	0.0735	File: SARA_CdLD_ITRAQ_HILIC335.wiff, Sample: SARA_CdLD_ITRAQ_HILIC335 (sample number 1), Elution: 40.545 min, Period: 1, Cycle(s): 1831 (Experiment 2)	VRDESVPGPNPYR%iTRAQ_8plex_Nterm::::::::::::::%sample_0%cmpd_12740
11726	tr|A3IGW3|A3IGW3_9CHRO	GNESSGVSEPVKAFVG	3	6.70389	3.552e-10	1	724.715	1	iTRAQ_8plex_Nterm::::::::::::iTRAQ_8plex_K:::::	0.398	0.4092	0.1434	0.1104	0.1061	0.0775	0.1653	0.0931	File: SARA_CdLD_ITRAQ_HILIC29.wiff, Sample: SARA_CdLD_ITRAQ_HILIC29 (sample number 1), Elution: 56.527 min, Period: 1, Cycle(s): 1933 (Experiment 3)	GNESSGVSEPVKAFVG%iTRAQ_8plex_Nterm::::::::::::iTRAQ_8plex_K:::::%sample_0%cmpd_388
11726	tr|A3IGW3|A3IGW3_9CHRO	VRDESVPGPNPYR	2	6.23267	6.649e-09	1	895.438	1	iTRAQ_8plex_Nterm::::::::::::::			0.0287	0.0192	0.0337	0.0097	0.0243	0.0196	File: SARA_CdLD_ITRAQ_HILIC335_02.wiff, Sample: SARA_CdLD_ITRAQ_HILIC335_02 (sample number 1), Elution: 40.308 min, Period: 1, Cycle(s): 1823 (Experiment 3)	VRDESVPGPNPYR%iTRAQ_8plex_Nterm::::::::::::::%sample_0%cmpd_13232
11726	tr|A3ISG8|A3ISG8_9CHRO	GDTILNNATGK	3	8.10832	1.001e-14	1	571.309	0	iTRAQ_8plex_Nterm:::::::::::iTRAQ_8plex_K:	0.0284	0.0428	0.1625	0.1488	0.3664	0.2421	0.107	0.0539	File: SARA_CdLD_ITRAQ_HILIC295.wiff, Sample: SARA_CdLD_ITRAQ_HILIC295 (sample number 1), Elution: 47.193 min, Period: 1, Cycle(s): 1869 (Experiment 3)	GDTILNNATGK%iTRAQ_8plex_Nterm:::::::::::iTRAQ_8plex_K:%sample_0%cmpd_9054
11726	tr|A3ISG8|A3ISG8_9CHRO	VTGGNVPR	2	6.46003	6.804e-10	1	552.315	0	iTRAQ_8plex_Nterm:::::::::	0.2321	0.0381	0.5831	0.3888	0.4242	0.5229	0.5009	0.4216	File: SARA_CdLD_ITRAQ_HILIC29.wiff, Sample: SARA_CdLD_ITRAQ_HILIC29 (sample number 1), Elution: 32.901 min, Period: 1, Cycle(s): 1735 (Experiment 3)	VTGGNVPR%iTRAQ_8plex_Nterm:::::::::%sample_0%cmpd_46
11726	tr|A3ISG8|A3ISG8_9CHRO	IGEVHEGAATTDFMEQEQER	3	7.88884	2.135e-14	1	861.05	0	iTRAQ_8plex_Nterm:::::::::::::::::::::	0.0142	0.019	0.0669	0.048	0.0145	0.0339	0.0243	0.0294	File: SARA_CdLD_ITRAQ_HILIC31_02.wiff, Sample: SARA_CdLD_ITRAQ_HILIC31_02 (sample number 1), Elution: 55.909 to 55.994 min, Period: 1, Cycle(s): 2020 (Experiment 2), 2018 (Experiment 3)	IGEVHEGAATTDFMEQEQER%iTRAQ_8plex_Nterm:::::::::::::::::::::%sample_0%cmpd_2821
11726	tr|A3ISG8|A3ISG8_9CHRO	IGEVHEGAATTDFMEQEQER	3	8.03294	6.661e-15	1	861.05	0	iTRAQ_8plex_Nterm:::::::::::::::::::::	0.0474		0.0335	0.024	0.0579	0.0436	0.0389	0.0392	File: SARA_CdLD_ITRAQ_HILIC315.wiff, Sample: SARA_CdLD_ITRAQ_HILIC315 (sample number 1), Elution: 55.662 min, Period: 1, Cycle(s): 2056 (Experiment 3)	IGEVHEGAATTDFMEQEQER%iTRAQ_8plex_Nterm:::::::::::::::::::::%sample_0%cmpd_11073
11726	tr|A3ISG8|A3ISG8_9CHRO	IGEVHEGAATTDFMEQEQER	3	7.62382	1.847e-13	1	861.063	0	iTRAQ_8plex_Nterm:::::::::::::::::::::	0.0284	0.0333	0.0287	0.0336	0.0193	0.0436	0.0486	0.0392	File: SARA_CdLD_ITRAQ_HILIC31.wiff, Sample: SARA_CdLD_ITRAQ_HILIC31 (sample number 1), Elution: 56.495 min, Period: 1, Cycle(s): 2099 (Experiment 2)	IGEVHEGAATTDFMEQEQER%iTRAQ_8plex_Nterm:::::::::::::::::::::%sample_0%cmpd_2247
11726	tr|A3ISG8|A3ISG8_9CHRO	IGEVHEGAATTDFMEQEQER	3	6.98707	1.403e-11	1	861.037	0	iTRAQ_8plex_Nterm:::::::::::::::::::::	0.0095	0.0095	0.0191	0.0336	0.0193	0.0145	0.0097		File: SARA_CdLD_ITRAQ_HILIC315_02.wiff, Sample: SARA_CdLD_ITRAQ_HILIC315_02 (sample number 1), Elution: 55.44 min, Period: 1, Cycle(s): 2073 (Experiment 2)	IGEVHEGAATTDFMEQEQER%iTRAQ_8plex_Nterm:::::::::::::::::::::%sample_0%cmpd_11541
11726	tr|A3ISG8|A3ISG8_9CHRO	IGEVHEGAATTDFMEQEQER	3	5.85224	2.668e-08	1	866.378	0	iTRAQ_8plex_Nterm::::::::::::::Oxidation_M:::::::	0.0237	0.0095	0.0478	0.0096	0.0289	0.0242	0.0049	0.0294	File: SARA_CdLD_ITRAQ_HILIC315.wiff, Sample: SARA_CdLD_ITRAQ_HILIC315 (sample number 1), Elution: 49.464 min, Period: 1, Cycle(s): 1962 (Experiment 2)	IGEVHEGAATTDFMEQEQER%iTRAQ_8plex_Nterm::::::::::::::Oxidation_M:::::::%sample_0%cmpd_10993
11726	tr|A3ISG8|A3ISG8_9CHRO	IGEVHEGAATTDFMEQEQER	3	5.5255	1.314e-07	1	866.365	0	iTRAQ_8plex_Nterm::::::::::::::Oxidation_M:::::::			0.0335	0.0096	0.0289	0.0194			File: SARA_CdLD_ITRAQ_HILIC315_02.wiff, Sample: SARA_CdLD_ITRAQ_HILIC315_02 (sample number 1), Elution: 49.037 min, Period: 1, Cycle(s): 1949 (Experiment 2)	IGEVHEGAATTDFMEQEQER%iTRAQ_8plex_Nterm::::::::::::::Oxidation_M:::::::%sample_0%cmpd_11463
11726	tr|A3IPU7|A3IPU7_9CHRO	SSGQPTVGDAFSNVK	2	9.21186	2.724e-19	1	1051.54	0	iTRAQ_8plex_Nterm:::::::::::::::iTRAQ_8plex_K:	1.0186	0.552	2.2463	1.5456	0.7906	1.2103	1.3565	0.706	File: SARA_CdLD_ITRAQ_HILIC295.wiff, Sample: SARA_CdLD_ITRAQ_HILIC295 (sample number 1), Elution: 50.892 min, Period: 1, Cycle(s): 1900 (Experiment 3)	SSGQPTVGDAFSNVK%iTRAQ_8plex_Nterm:::::::::::::::iTRAQ_8plex_K:%sample_0%cmpd_9108
11726	tr|A3IPU7|A3IPU7_9CHRO	SSGQPTVGDAFSNVK	3	10.1447	3.5e-23	1	701.354	0	iTRAQ_8plex_Nterm:::::::::::::::iTRAQ_8plex_K:	0.6064	0.3426	1.1709	0.8208	0.4194	0.6487	0.6223	0.3726	File: SARA_CdLD_ITRAQ_HILIC295.wiff, Sample: SARA_CdLD_ITRAQ_HILIC295 (sample number 1), Elution: 50.551 to 51.625 min, Period: 1, Cycle(s): 1898, 1907 (Experiment 2)	SSGQPTVGDAFSNVK%iTRAQ_8plex_Nterm:::::::::::::::iTRAQ_8plex_K:%sample_0%cmpd_9121
11726	tr|A3IPU7|A3IPU7_9CHRO	SSGQPTVGDAFSNVK	3	6.87601	5.847e-11	1	701.39	0	iTRAQ_8plex_Nterm:::::::::::::::iTRAQ_8plex_K:	0.0805	0.0286	0.1434	0.0864	0.1157	0.0726	0.0438	0.0637	File: SARA_CdLD_ITRAQ_HILIC30.wiff, Sample: SARA_CdLD_ITRAQ_HILIC30 (sample number 1), Elution: 53.803 min, Period: 1, Cycle(s): 2092 (Experiment 3)	SSGQPTVGDAFSNVK%iTRAQ_8plex_Nterm:::::::::::::::iTRAQ_8plex_K:%sample_0%cmpd_1076
11726	tr|A3IPU7|A3IPU7_9CHRO	IIDKAGATGYTVVAAGGK	3	6.1374	9.646e-09	1	868.832	1	iTRAQ_8plex_Nterm::::iTRAQ_8plex_K::::::::::::::iTRAQ_8plex_K:	0.4122	0.2427	0.564	0.528	0.1977	0.092	0.5299	0.1667	File: SARA_CdLD_ITRAQ_HILIC32.wiff, Sample: SARA_CdLD_ITRAQ_HILIC32 (sample number 1), Elution: 61.525 min, Period: 1, Cycle(s): 2238 (Experiment 3)	IIDKAGATGYTVVAAGGK%iTRAQ_8plex_Nterm::::iTRAQ_8plex_K::::::::::::::iTRAQ_8plex_K:%sample_0%cmpd_3413
11726	tr|A3IPU7|A3IPU7_9CHRO	IIDKAGATGYTVVAAGGK	3	5.71518	1.26e-07	1	868.818	1	iTRAQ_8plex_Nterm::::iTRAQ_8plex_K::::::::::::::iTRAQ_8plex_K:	0.1042	0.1047	0.1625	0.1344	0.0771	0.1162	0.1459	0.0245	File: SARA_CdLD_ITRAQ_HILIC32_02.wiff, Sample: SARA_CdLD_ITRAQ_HILIC32_02 (sample number 1), Elution: 60.914 min, Period: 1, Cycle(s): 2322 (Experiment 2)	IIDKAGATGYTVVAAGGK%iTRAQ_8plex_Nterm::::iTRAQ_8plex_K::::::::::::::iTRAQ_8plex_K:%sample_0%cmpd_3851
11726	tr|A3IPU7|A3IPU7_9CHRO	SSGQPTVGDAFSNVKFEVLTPNR	3	5.71793	1.186e-07	1	1020.18	1	iTRAQ_8plex_Nterm:::::::::::::::iTRAQ_8plex_K:::::::::	0.0805	0.0857	0.0526	0.1056	0.0289	0.0533	0.0875	0.0588	File: SARA_CdLD_ITRAQ_HILIC31.wiff, Sample: SARA_CdLD_ITRAQ_HILIC31 (sample number 1), Elution: 70.836 min, Period: 1, Cycle(s): 2410 (Experiment 3)	SSGQPTVGDAFSNVKFEVLTPNR%iTRAQ_8plex_Nterm:::::::::::::::iTRAQ_8plex_K:::::::::%sample_0%cmpd_2400
11726	tr|A3IJL7|A3IJL7_9CHRO	RLVDVSQDVIVR	3	9.33491	1.718e-19	1	568.332	1	iTRAQ_8plex_Nterm:::::::::::::			0.1721	0.0816	0.135	0.092	0.1264	0.0784	File: SARA_CdLD_ITRAQ_HILIC29.wiff, Sample: SARA_CdLD_ITRAQ_HILIC29 (sample number 1), Elution: 56.425 min, Period: 1, Cycle(s): 1933 (Experiment 2)	RLVDVSQDVIVR%iTRAQ_8plex_Nterm:::::::::::::%sample_0%cmpd_389
11726	tr|A3IJL7|A3IJL7_9CHRO	GLKENVIIGR	3	5.00773	9.638e-06	1	569.67	1	iTRAQ_8plex_Nterm:::iTRAQ_8plex_K::::::::	0.0521	0.0333	0.0287	0.0672	0.0675	0.0726	0.0243	0.0196	File: SARA_CdLD_ITRAQ_HILIC34.wiff, Sample: SARA_CdLD_ITRAQ_HILIC34 (sample number 1), Elution: 47.543 min, Period: 1, Cycle(s): 1888 (Experiment 2)	GLKENVIIGR%iTRAQ_8plex_Nterm:::iTRAQ_8plex_K::::::::%sample_0%cmpd_5110
11726	tr|A3IJL7|A3IJL7_9CHRO	AYTEADPPWSVDSQEDQDKD	3	7.54816	2.207e-13	1	968.769	1	iTRAQ_8plex_Nterm:::::::::::::::::::iTRAQ_8plex_K::	0.0758	0.0428	0.0573	0.1296	0.1543	0.1452	0.1021	0.0686	File: SARA_CdLD_ITRAQ_HILIC355_02.wiff, Sample: SARA_CdLD_ITRAQ_HILIC355_02 (sample number 1), Elution: 58.801 min, Period: 1, Cycle(s): 1997 (Experiment 2)	AYTEADPPWSVDSQEDQDKD%iTRAQ_8plex_Nterm:::::::::::::::::::iTRAQ_8plex_K::%sample_0%cmpd_15146
11726	tr|A3IPL8|A3IPL8_9CHRO	STQLPTNEQNLSK	3	7.24795	7.193e-12	1	690.039	0	iTRAQ_8plex_Nterm:::::::::::::iTRAQ_8plex_K:	0.09	0.0381	0.0813	0.0672	0.2218	0.2566	0.0729	0.0294	File: SARA_CdLD_ITRAQ_HILIC33.wiff, Sample: SARA_CdLD_ITRAQ_HILIC33 (sample number 1), Elution: 45.04 to 47.219 min, Period: 1, Cycle(s): 1954, 1965, 1974 (Experiment 2)	STQLPTNEQNLSK%iTRAQ_8plex_Nterm:::::::::::::iTRAQ_8plex_K:%sample_0%cmpd_4141
11726	tr|A3IPL8|A3IPL8_9CHRO	AETEIEYHSQIEELTAK	3	8.38584	5.792e-16	1	867.099	0	iTRAQ_8plex_Nterm:::::::::::::::::iTRAQ_8plex_K:	0.0426	0.0381	0.2055	0.2256	0.5207	0.2469	0.0729	0.0686	File: SARA_CdLD_ITRAQ_HILIC31_02.wiff, Sample: SARA_CdLD_ITRAQ_HILIC31_02 (sample number 1), Elution: 59.757 min, Period: 1, Cycle(s): 2085 (Experiment 2)	AETEIEYHSQIEELTAK%iTRAQ_8plex_Nterm:::::::::::::::::iTRAQ_8plex_K:%sample_0%cmpd_2868
11726	tr|A3IPL8|A3IPL8_9CHRO	DAAFNKLEELQK	3	6.13803	1.086e-08	1	773.428	1	iTRAQ_8plex_Nterm::::::iTRAQ_8plex_K::::::iTRAQ_8plex_K:	0.5448	0.3379	0.975	0.7776	2.7093	1.9365	0.6952	0.2942	File: SARA_CdLD_ITRAQ_HILIC355_02.wiff, Sample: SARA_CdLD_ITRAQ_HILIC355_02 (sample number 1), Elution: 61.118 to 61.289 min, Period: 1, Cycle(s): 2076, 2080 (Experiment 2)	DAAFNKLEELQK%iTRAQ_8plex_Nterm::::::iTRAQ_8plex_K::::::iTRAQ_8plex_K:%sample_0%cmpd_15165
11726	tr|A3IPL8|A3IPL8_9CHRO	STQLPTNEQNLSK	3	5.85977	7.879e-08	1	690.028	0	iTRAQ_8plex_Nterm:::::::::::::iTRAQ_8plex_K:	0.0474	0.0619	0.0669	0.1296	0.1494	0.1307	0.0681	0.0539	File: SARA_CdLD_ITRAQ_HILIC33_02.wiff, Sample: SARA_CdLD_ITRAQ_HILIC33_02 (sample number 1), Elution: 44.273 to 46.418 min, Period: 1, Cycle(s): 1903, 1912, 1921 (Experiment 2)	STQLPTNEQNLSK%iTRAQ_8plex_Nterm:::::::::::::iTRAQ_8plex_K:%sample_0%cmpd_4604
11726	tr|A3IPL8|A3IPL8_9CHRO	AETEIEYHSQIEELTAK	3	7.63126	2.673e-13	1	867.112	0	iTRAQ_8plex_Nterm:::::::::::::::::iTRAQ_8plex_K:	0.0237	0.0286	0.2437	0.2496	0.5592	0.4164	0.1653	0.0637	File: SARA_CdLD_ITRAQ_HILIC31.wiff, Sample: SARA_CdLD_ITRAQ_HILIC31 (sample number 1), Elution: 60.207 min, Period: 1, Cycle(s): 2146 (Experiment 3)	AETEIEYHSQIEELTAK%iTRAQ_8plex_Nterm:::::::::::::::::iTRAQ_8plex_K:%sample_0%cmpd_2296
11726	tr|A3IPL8|A3IPL8_9CHRO	AETEIEYHSQIEELTAK	3	7.85837	4.475e-14	1	867.086	0	iTRAQ_8plex_Nterm:::::::::::::::::iTRAQ_8plex_K:	0.0142	0.0238	0.1434	0.1824	0.3519	0.2808	0.107	0.0588	File: SARA_CdLD_ITRAQ_HILIC305_02.wiff, Sample: SARA_CdLD_ITRAQ_HILIC305_02 (sample number 1), Elution: 58.848 min, Period: 1, Cycle(s): 1985 (Experiment 3)	AETEIEYHSQIEELTAK%iTRAQ_8plex_Nterm:::::::::::::::::iTRAQ_8plex_K:%sample_0%cmpd_10531
11726	tr|A3IPL8|A3IPL8_9CHRO	STQLPTNEQNLSK	2	5.73419	1.421e-07	1	1034.54	0	iTRAQ_8plex_Nterm:::::::::::::iTRAQ_8plex_K:	0.1516	0.1094	0.2629	0.2784	0.5544	0.518	0.1459	0.049	File: SARA_CdLD_ITRAQ_HILIC33_02.wiff, Sample: SARA_CdLD_ITRAQ_HILIC33_02 (sample number 1), Elution: 44.614 min, Period: 1, Cycle(s): 1905 (Experiment 3)	STQLPTNEQNLSK%iTRAQ_8plex_Nterm:::::::::::::iTRAQ_8plex_K:%sample_0%cmpd_4578
11726	tr|A3IPL8|A3IPL8_9CHRO	AETEIEYHSQIEELTAK	3	7.16718	8.804e-12	1	867.099	0	iTRAQ_8plex_Nterm:::::::::::::::::iTRAQ_8plex_K:	0.0805	0.0761	0.2103	0.1104	0.5689	0.4599	0.0875	0.0784	File: SARA_CdLD_ITRAQ_HILIC305.wiff, Sample: SARA_CdLD_ITRAQ_HILIC305 (sample number 1), Elution: 59.612 min, Period: 1, Cycle(s): 2045 (Experiment 2)	AETEIEYHSQIEELTAK%iTRAQ_8plex_Nterm:::::::::::::::::iTRAQ_8plex_K:%sample_0%cmpd_9969
11726	tr|A3IPL8|A3IPL8_9CHRO	STQLPTNEQNLSK	2	5.51046	5.19e-07	1	1034.54	0	iTRAQ_8plex_Nterm:::::::::::::iTRAQ_8plex_K:	0.1184	0.0523	0.1864	0.1104	0.5014	0.2324	0.1507	0.0833	File: SARA_CdLD_ITRAQ_HILIC33.wiff, Sample: SARA_CdLD_ITRAQ_HILIC33 (sample number 1), Elution: 45.278 min, Period: 1, Cycle(s): 1956 (Experiment 2)	STQLPTNEQNLSK%iTRAQ_8plex_Nterm:::::::::::::iTRAQ_8plex_K:%sample_0%cmpd_4115
11726	tr|A3IPJ4|A3IPJ4_9CHRO	VTIDLTSHDAGGITNK	3	9.94939	4.694e-22	1	750.74	0	iTRAQ_8plex_Nterm::::::::::::::::iTRAQ_8plex_K:	0.0237	0.0333	0.325	0.24	0.4869	0.5374	0.1994	0.0882	File: SARA_CdLD_ITRAQ_HILIC29.wiff, Sample: SARA_CdLD_ITRAQ_HILIC29 (sample number 1), Elution: 54.276 min, Period: 1, Cycle(s): 1915 (Experiment 2)	VTIDLTSHDAGGITNK%iTRAQ_8plex_Nterm::::::::::::::::iTRAQ_8plex_K:%sample_0%cmpd_357
11726	tr|A3IPJ4|A3IPJ4_9CHRO	VTIDLTSHDAGGITNK	3	8.43697	6.025e-16	1	750.728	0	iTRAQ_8plex_Nterm::::::::::::::::iTRAQ_8plex_K:	0.0426	0.0714	0.325	0.24	0.5062	0.3921	0.1605	0.1471	File: SARA_CdLD_ITRAQ_HILIC295.wiff, Sample: SARA_CdLD_ITRAQ_HILIC295 (sample number 1), Elution: 54.709 min, Period: 1, Cycle(s): 1932 (Experiment 3)	VTIDLTSHDAGGITNK%iTRAQ_8plex_Nterm::::::::::::::::iTRAQ_8plex_K:%sample_0%cmpd_9161
11726	tr|A3IPJ4|A3IPJ4_9CHRO	ANELANK	2	5.58192	5.59e-07	1	684.376	0	iTRAQ_8plex_Nterm:::::::iTRAQ_8plex_K:	0.1611	0.1094	0.3728	0.3024	0.4339	0.3679	0.2334	0.1765	File: SARA_CdLD_ITRAQ_HILIC335.wiff, Sample: SARA_CdLD_ITRAQ_HILIC335 (sample number 1), Elution: 39.218 min, Period: 1, Cycle(s): 1819 (Experiment 2)	ANELANK%iTRAQ_8plex_Nterm:::::::iTRAQ_8plex_K:%sample_0%cmpd_12721
11726	tr|A3IPJ4|A3IPJ4_9CHRO	ANELANK	2	5.18544	5.064e-06	1	684.387	0	iTRAQ_8plex_Nterm:::::::iTRAQ_8plex_K:	0.2227	0.2141	0.5401	0.5424	0.8388	0.7117	0.423	0.451	File: SARA_CdLD_ITRAQ_HILIC33_02.wiff, Sample: SARA_CdLD_ITRAQ_HILIC33_02 (sample number 1), Elution: 38.995 min, Period: 1, Cycle(s): 1830 (Experiment 2)	ANELANK%iTRAQ_8plex_Nterm:::::::iTRAQ_8plex_K:%sample_0%cmpd_4508
11726	tr|A3IPJ4|A3IPJ4_9CHRO	DLELAQK	3	5.70011	2.814e-07	1	475.625	0	iTRAQ_8plex_Nterm:::::::iTRAQ_8plex_K:		0.0286	0.0574	0.0192	0.1494	0.0726	0.0243	0.0147	File: SARA_CdLD_ITRAQ_HILIC30.wiff, Sample: SARA_CdLD_ITRAQ_HILIC30 (sample number 1), Elution: 49.564 min, Period: 1, Cycle(s): 2056 (Experiment 3)	DLELAQK%iTRAQ_8plex_Nterm:::::::iTRAQ_8plex_K:%sample_0%cmpd_1017
11726	tr|A3IMQ1|A3IMQ1_9CHRO	SMPTSAAADR	2	7.99889	2.197e-14	1	655.814	0	iTRAQ_8plex_Nterm:::::::::::	0.5069	0.1523	0.8651	0.672	0.8485	0.823	0.8071	0.6373	File: SARA_CdLD_ITRAQ_HILIC305_02.wiff, Sample: SARA_CdLD_ITRAQ_HILIC305_02 (sample number 1), Elution: 33.721 min, Period: 1, Cycle(s): 1775 (Experiment 2)	SMPTSAAADR%iTRAQ_8plex_Nterm:::::::::::%sample_0%cmpd_10192
11726	tr|A3IMQ1|A3IMQ1_9CHRO	SMPTSAAADR	2	7.70105	2.969e-13	1	655.826	0	iTRAQ_8plex_Nterm:::::::::::	0.2416	0.2189	0.7217	0.7632	0.9401	0.9199	0.7051	0.5344	File: SARA_CdLD_ITRAQ_HILIC31.wiff, Sample: SARA_CdLD_ITRAQ_HILIC31 (sample number 1), Elution: 36.748 min, Period: 1, Cycle(s): 1932 (Experiment 2)	SMPTSAAADR%iTRAQ_8plex_Nterm:::::::::::%sample_0%cmpd_1974
11726	tr|A3IMQ1|A3IMQ1_9CHRO	LSGTGTK	2	5.43602	6.266e-07	1	636.373	0	iTRAQ_8plex_Nterm:::::::iTRAQ_8plex_K:	0.6585	0.3807	1.711	0.9408	1.3305	1.3217	1.8912	1.0982	File: SARA_CdLD_ITRAQ_HILIC29.wiff, Sample: SARA_CdLD_ITRAQ_HILIC29 (sample number 1), Elution: 34.333 min, Period: 1, Cycle(s): 1747 (Experiment 3)	LSGTGTK%iTRAQ_8plex_Nterm:::::::iTRAQ_8plex_K:%sample_0%cmpd_65
11726	tr|A3IMQ1|A3IMQ1_9CHRO	SMPTSAAADR	2	6.93145	7.29e-11	1	655.814	0	iTRAQ_8plex_Nterm:::::::::::	0.3743	0.1523	0.6404	0.5952	0.699	0.6148	0.5932	0.3873	File: SARA_CdLD_ITRAQ_HILIC305.wiff, Sample: SARA_CdLD_ITRAQ_HILIC305 (sample number 1), Elution: 35.063 min, Period: 1, Cycle(s): 1830 (Experiment 2)	SMPTSAAADR%iTRAQ_8plex_Nterm:::::::::::%sample_0%cmpd_9637
11726	tr|A3IMQ1|A3IMQ1_9CHRO	TVTTTPFDDQKPGTSGLR	3	7.34965	3.08e-12	1	843.791	0	iTRAQ_8plex_Nterm:::::::::::iTRAQ_8plex_K::::::::	0.0853	0.0381	0.129	0.2064	0.2748	0.213	0.1313	0.1765	File: SARA_CdLD_ITRAQ_HILIC31.wiff, Sample: SARA_CdLD_ITRAQ_HILIC31 (sample number 1), Elution: 51.03 min, Period: 1, Cycle(s): 2051 (Experiment 3)	TVTTTPFDDQKPGTSGLR%iTRAQ_8plex_Nterm:::::::::::iTRAQ_8plex_K::::::::%sample_0%cmpd_2170
11726	tr|A3IMQ1|A3IMQ1_9CHRO	TVTTTPFDDQKPGTSGLR	3	6.69304	3.279e-10	1	843.765	0	iTRAQ_8plex_Nterm:::::::::::iTRAQ_8plex_K::::::::	0.0853	0.0904	0.239	0.144	0.3616	0.2082	0.1361	0.1226	File: SARA_CdLD_ITRAQ_HILIC31_02.wiff, Sample: SARA_CdLD_ITRAQ_HILIC31_02 (sample number 1), Elution: 50.495 min, Period: 1, Cycle(s): 1964 (Experiment 2)	TVTTTPFDDQKPGTSGLR%iTRAQ_8plex_Nterm:::::::::::iTRAQ_8plex_K::::::::%sample_0%cmpd_2744
11726	tr|A3IMQ1|A3IMQ1_9CHRO	TVTTTPFDDQKPGTSGLR	3	5.31087	1.637e-06	1	843.752	0	iTRAQ_8plex_Nterm:::::::::::iTRAQ_8plex_K::::::::	0.0569	0.0619	0.1243	0.12	0.1012	0.1646	0.0632	0.103	File: SARA_CdLD_ITRAQ_HILIC315_02.wiff, Sample: SARA_CdLD_ITRAQ_HILIC315_02 (sample number 1), Elution: 50.28 min, Period: 1, Cycle(s): 1974 (Experiment 2)	TVTTTPFDDQKPGTSGLR%iTRAQ_8plex_Nterm:::::::::::iTRAQ_8plex_K::::::::%sample_0%cmpd_11478
11726	tr|A3INH5|A3INH5_9CHRO	EDAQNLISQIK	3	7.21307	6.838e-12	1	623.004	0	iTRAQ_8plex_Nterm:::::::::::iTRAQ_8plex_K:	0.1611	0.0476	0.325	0.2688	0.2651	0.4841	0.2528	0.1324	File: SARA_CdLD_ITRAQ_HILIC29.wiff, Sample: SARA_CdLD_ITRAQ_HILIC29 (sample number 1), Elution: 62.153 min, Period: 1, Cycle(s): 1981 (Experiment 2)	EDAQNLISQIK%iTRAQ_8plex_Nterm:::::::::::iTRAQ_8plex_K:%sample_0%cmpd_475
11726	tr|A3INH5|A3INH5_9CHRO	TNEVQNPVSDDVIK	3	7.59462	4.939e-13	1	722.714	0	iTRAQ_8plex_Nterm::::::::::::::iTRAQ_8plex_K:	0.0284	0.0095	0.0335	0.0528	0.0482	0.0629	0.0389	0.0294	File: SARA_CdLD_ITRAQ_HILIC31_02.wiff, Sample: SARA_CdLD_ITRAQ_HILIC31_02 (sample number 1), Elution: 52.402 min, Period: 1, Cycle(s): 1980 (Experiment 2)	TNEVQNPVSDDVIK%iTRAQ_8plex_Nterm::::::::::::::iTRAQ_8plex_K:%sample_0%cmpd_2772
11726	tr|A3INH5|A3INH5_9CHRO	TNEVQNPVSDDVIK	3	7.381	2.514e-12	1	722.726	0	iTRAQ_8plex_Nterm::::::::::::::iTRAQ_8plex_K:	0.1563	0.0476	0.0908	0.1008	0.1687	0.0871	0.1167	0.0588	File: SARA_CdLD_ITRAQ_HILIC31.wiff, Sample: SARA_CdLD_ITRAQ_HILIC31 (sample number 1), Elution: 53.09 min, Period: 1, Cycle(s): 2070 (Experiment 2)	TNEVQNPVSDDVIK%iTRAQ_8plex_Nterm::::::::::::::iTRAQ_8plex_K:%sample_0%cmpd_2201
11726	tr|A3INH5|A3INH5_9CHRO	TNEVQNPVSDDVIK	3	5.09082	5.704e-06	1	722.714	0	iTRAQ_8plex_Nterm::::::::::::::iTRAQ_8plex_K:	0.0474	0.019	0.0287	0.024	0.0771	0.0436	0.0049	0.0294	File: SARA_CdLD_ITRAQ_HILIC315.wiff, Sample: SARA_CdLD_ITRAQ_HILIC315 (sample number 1), Elution: 52.359 min, Period: 1, Cycle(s): 2009 (Experiment 2)	TNEVQNPVSDDVIK%iTRAQ_8plex_Nterm::::::::::::::iTRAQ_8plex_K:%sample_0%cmpd_11028
11726	tr|A3INH5|A3INH5_9CHRO	LSGQIDNKEDAQNLISQIK	4	5.83213	4.652e-08	1	757.419	1	iTRAQ_8plex_Nterm::::::::iTRAQ_8plex_K:::::::::::iTRAQ_8plex_K:	0.2227	0.1571	0.1147	0.1488	0.1687	0.2275	0.2188	0.0588	File: SARA_CdLD_ITRAQ_HILIC32.wiff, Sample: SARA_CdLD_ITRAQ_HILIC32 (sample number 1), Elution: 66.688 min, Period: 1, Cycle(s): 2382 (Experiment 2)	LSGQIDNKEDAQNLISQIK%iTRAQ_8plex_Nterm::::::::iTRAQ_8plex_K:::::::::::iTRAQ_8plex_K:%sample_0%cmpd_3459
11726	tr|A3INH5|A3INH5_9CHRO	LSGQIDNKEDAQNLISQIK	3	5.58524	1.984e-07	1	1009.55	1	iTRAQ_8plex_Nterm::::::::iTRAQ_8plex_K:::::::::::iTRAQ_8plex_K:	0.2511	0.119	0.1577	0.1872	0.1543	0.2808	0.1799	0.0784	File: SARA_CdLD_ITRAQ_HILIC32.wiff, Sample: SARA_CdLD_ITRAQ_HILIC32 (sample number 1), Elution: 66.756 min, Period: 1, Cycle(s): 2383 (Experiment 2)	LSGQIDNKEDAQNLISQIK%iTRAQ_8plex_Nterm::::::::iTRAQ_8plex_K:::::::::::iTRAQ_8plex_K:%sample_0%cmpd_3460
11726	tr|A3IRB2|A3IRB2_9CHRO	KMNLQPGDEFEITLGR	3	8.5148	1.836e-16	1	819.435	1	iTRAQ_8plex_Nterm:iTRAQ_8plex_K::::::::::::::::	0.4217	0.257	0.7265	0.4656	0.5448	0.6294	0.6418	0.2402	File: SARA_CdLD_ITRAQ_HILIC30.wiff, Sample: SARA_CdLD_ITRAQ_HILIC30 (sample number 1), Elution: 67.033 min, Period: 1, Cycle(s): 2221 (Experiment 3)	KMNLQPGDEFEITLGR%iTRAQ_8plex_Nterm:iTRAQ_8plex_K::::::::::::::::%sample_0%cmpd_1250
11726	tr|A3IRB2|A3IRB2_9CHRO	QVGAPDEDEI	2	5.40752	6.39e-07	1	688.811	0	iTRAQ_8plex_Nterm:::::::::::	0.2748	0.2474	0.4206	0.3696	0.3953	0.5132	0.3112	0.2402	File: SARA_CdLD_ITRAQ_HILIC305_02.wiff, Sample: SARA_CdLD_ITRAQ_HILIC305_02 (sample number 1), Elution: 49.928 to 52.192 min, Period: 1, Cycle(s): 1911, 1920, 1930 (Experiment 2)	QVGAPDEDEI%iTRAQ_8plex_Nterm:::::::::::%sample_0%cmpd_10444
11726	tr|A3IRB2|A3IRB2_9CHRO	QVGAPDEDEI	2	5.47927	5.339e-07	1	688.823	0	iTRAQ_8plex_Nterm:::::::::::	0.2748	0.2141	0.4875	0.3312	0.2941	0.3873	0.3064	0.2745	File: SARA_CdLD_ITRAQ_HILIC305.wiff, Sample: SARA_CdLD_ITRAQ_HILIC305 (sample number 1), Elution: 51.015 to 53.176 min, Period: 1, Cycle(s): 1972, 1982 (Experiment 2), 1963 (Experiment 3)	QVGAPDEDEI%iTRAQ_8plex_Nterm:::::::::::%sample_0%cmpd_9886
11726	tr|A3IRB2|A3IRB2_9CHRO	KMNLQPGDEFEITLGR	3	8.19956	2.654e-15	1	819.423	1	iTRAQ_8plex_Nterm:iTRAQ_8plex_K::::::::::::::::	1.3455	0.7138	2.1412	1.536	1.909	2.1641	1.9545	1.2011	File: SARA_CdLD_ITRAQ_HILIC295.wiff, Sample: SARA_CdLD_ITRAQ_HILIC295 (sample number 1), Elution: 66.657 min, Period: 1, Cycle(s): 2033 (Experiment 2)	KMNLQPGDEFEITLGR%iTRAQ_8plex_Nterm:iTRAQ_8plex_K::::::::::::::::%sample_0%cmpd_9327
11726	tr|A3IRB2|A3IRB2_9CHRO	KMNLQPGDEFEITLGR	3	7.77845	8.076e-14	1	819.423	1	iTRAQ_8plex_Nterm:iTRAQ_8plex_K::::::::::::::::	0.3032	0.0666	0.6357	0.3408	0.4773	0.489	0.3938	0.3726	File: SARA_CdLD_ITRAQ_HILIC30_02.wiff, Sample: SARA_CdLD_ITRAQ_HILIC30_02 (sample number 1), Elution: 65.146 to 65.726 min, Period: 1, Cycle(s): 2218 (Experiment 2), 2208 (Experiment 3)	KMNLQPGDEFEITLGR%iTRAQ_8plex_Nterm:iTRAQ_8plex_K::::::::::::::::%sample_0%cmpd_1823
11726	tr|A3IRB2|A3IRB2_9CHRO	QVGAPDEDEI	2	5.52002	4.237e-07	1	688.823	0	iTRAQ_8plex_Nterm:::::::::::	0.0521	0.0428	0.1625	0.096	0.082	0.121	0.0875	0.0833	File: SARA_CdLD_ITRAQ_HILIC31_02.wiff, Sample: SARA_CdLD_ITRAQ_HILIC31_02 (sample number 1), Elution: 51.431 min, Period: 1, Cycle(s): 1971 (Experiment 3)	QVGAPDEDEI%iTRAQ_8plex_Nterm:::::::::::%sample_0%cmpd_2756
11726	tr|A3IRB2|A3IRB2_9CHRO	ELGDLSKEEK	3	6.40045	1.936e-09	1	687.386	1	iTRAQ_8plex_Nterm:::::::iTRAQ_8plex_K:::iTRAQ_8plex_K:	1.4971	0.9041	1.8066	1.4784	2.4345	1.8494	1.7405	1.2257	File: SARA_CdLD_ITRAQ_HILIC38.wiff, Sample: SARA_CdLD_ITRAQ_HILIC38 (sample number 1), Elution: 46.946 min, Period: 1, Cycle(s): 2054 (Experiment 2)	ELGDLSKEEK%iTRAQ_8plex_Nterm:::::::iTRAQ_8plex_K:::iTRAQ_8plex_K:%sample_0%cmpd_8539
11726	tr|A3IRB2|A3IRB2_9CHRO	ELGDLSKEEK	3	6.11252	1.226e-08	1	687.386	1	iTRAQ_8plex_Nterm:::::::iTRAQ_8plex_K:::iTRAQ_8plex_K:	0.5496	0.2522	0.7026	0.504	0.8244	0.7214	0.608	0.451	File: SARA_CdLD_ITRAQ_HILIC37_02.wiff, Sample: SARA_CdLD_ITRAQ_HILIC37_02 (sample number 1), Elution: 46.51 to 47.823 min, Period: 1, Cycle(s): 1856, 1865, 1876 (Experiment 2)	ELGDLSKEEK%iTRAQ_8plex_Nterm:::::::iTRAQ_8plex_K:::iTRAQ_8plex_K:%sample_0%cmpd_8155
11726	tr|A3IRB2|A3IRB2_9CHRO	ELGDLSKEEK	2	5.99944	2.475e-08	1	1030.58	1	iTRAQ_8plex_Nterm:::::::iTRAQ_8plex_K:::iTRAQ_8plex_K:	0.3316	0.2665	0.368	0.4176	0.4965	0.518	0.3939	0.2745	File: SARA_CdLD_ITRAQ_HILIC38.wiff, Sample: SARA_CdLD_ITRAQ_HILIC38 (sample number 1), Elution: 46.537 min, Period: 1, Cycle(s): 2045 (Experiment 2)	ELGDLSKEEK%iTRAQ_8plex_Nterm:::::::iTRAQ_8plex_K:::iTRAQ_8plex_K:%sample_0%cmpd_8535
11726	tr|A3IRB2|A3IRB2_9CHRO	ELGDLSKEEK	2	5.67639	1.72e-07	1	1030.58	1	iTRAQ_8plex_Nterm:::::::iTRAQ_8plex_K:::iTRAQ_8plex_K:	0.6727	0.5092	0.9081	0.6528	1.2968	0.9828	0.9821	0.652	File: SARA_CdLD_ITRAQ_HILIC375_02.wiff, Sample: SARA_CdLD_ITRAQ_HILIC375_02 (sample number 1), Elution: 46.778 min, Period: 1, Cycle(s): 1858 (Experiment 3)	ELGDLSKEEK%iTRAQ_8plex_Nterm:::::::iTRAQ_8plex_K:::iTRAQ_8plex_K:%sample_0%cmpd_16544
11726	tr|A3IRB2|A3IRB2_9CHRO	ELGDLSKEEK	3	5.57808	3.04e-07	1	687.386	1	iTRAQ_8plex_Nterm:::::::iTRAQ_8plex_K:::iTRAQ_8plex_K:	3.1647	2.1794	4.1915	3.2401	5.3945	3.8585	4.1763	2.4807	File: SARA_CdLD_ITRAQ_HILIC375_02.wiff, Sample: SARA_CdLD_ITRAQ_HILIC375_02 (sample number 1), Elution: 47.152 to 49.297 min, Period: 1, Cycle(s): 1862, 1873 (Experiment 2), 1883 (Experiment 3)	ELGDLSKEEK%iTRAQ_8plex_Nterm:::::::iTRAQ_8plex_K:::iTRAQ_8plex_K:%sample_0%cmpd_16584
11726	tr|A3IRB2|A3IRB2_9CHRO	ELGDLSKEEK	2	5.63283	2.216e-07	1	1030.58	1	iTRAQ_8plex_Nterm:::::::iTRAQ_8plex_K:::iTRAQ_8plex_K:	0.5069	0.3902	0.7312	0.7008	1.0509	0.8327	0.8119	0.5246	File: SARA_CdLD_ITRAQ_HILIC37_02.wiff, Sample: SARA_CdLD_ITRAQ_HILIC37_02 (sample number 1), Elution: 46.851 min, Period: 1, Cycle(s): 1858 (Experiment 3)	ELGDLSKEEK%iTRAQ_8plex_Nterm:::::::iTRAQ_8plex_K:::iTRAQ_8plex_K:%sample_0%cmpd_8141
11726	tr|A3IRB2|A3IRB2_9CHRO	KMNLQPGDEFEITLGR	3	6.94337	4.977e-11	1	824.761	1	iTRAQ_8plex_Nterm:iTRAQ_8plex_K:Oxidation_M:::::::::::::::	0.1327	0.0619	0.1816	0.1728	0.1784	0.121	0.2042	0.103	File: SARA_CdLD_ITRAQ_HILIC295.wiff, Sample: SARA_CdLD_ITRAQ_HILIC295 (sample number 1), Elution: 61.05 min, Period: 1, Cycle(s): 1986 (Experiment 2)	KMNLQPGDEFEITLGR%iTRAQ_8plex_Nterm:iTRAQ_8plex_K:Oxidation_M:::::::::::::::%sample_0%cmpd_9250
11726	tr|A3IRB2|A3IRB2_9CHRO	ELGDLSKEEK	2	5.3203	1.295e-06	1	1030.57	1	iTRAQ_8plex_Nterm:::::::iTRAQ_8plex_K:::iTRAQ_8plex_K:	0.4264	0.2665	0.5544	0.4128	0.8003	0.5955	0.5057	0.3481	File: SARA_CdLD_ITRAQ_HILIC375.wiff, Sample: SARA_CdLD_ITRAQ_HILIC375 (sample number 1), Elution: 46.099 min, Period: 1, Cycle(s): 2040 (Experiment 2)	ELGDLSKEEK%iTRAQ_8plex_Nterm:::::::iTRAQ_8plex_K:::iTRAQ_8plex_K:%sample_0%cmpd_16203
11726	tr|A3IRB2|A3IRB2_9CHRO	KMNLQPGDEFEITLGR	3	6.38626	2.21e-09	1	824.761	1	iTRAQ_8plex_Nterm:iTRAQ_8plex_K:Oxidation_M:::::::::::::::	0.1042	0.0333	0.086	0.096	0.1253	0.1404	0.1264	0.049	File: SARA_CdLD_ITRAQ_HILIC30.wiff, Sample: SARA_CdLD_ITRAQ_HILIC30 (sample number 1), Elution: 62.298 min, Period: 1, Cycle(s): 2165 (Experiment 3)	KMNLQPGDEFEITLGR%iTRAQ_8plex_Nterm:iTRAQ_8plex_K:Oxidation_M:::::::::::::::%sample_0%cmpd_1196
11726	tr|A3IRB2|A3IRB2_9CHRO	KMNLQPGDEFEITLGR	4	5.1118	3.51e-06	1	614.825	1	iTRAQ_8plex_Nterm:iTRAQ_8plex_K::::::::::::::::	0.0805	0.0809	0.1434	0.0384	0.0771	0.1598	0.0778	0.0981	File: SARA_CdLD_ITRAQ_HILIC295.wiff, Sample: SARA_CdLD_ITRAQ_HILIC295 (sample number 1), Elution: 66.776 min, Period: 1, Cycle(s): 2034 (Experiment 2)	KMNLQPGDEFEITLGR%iTRAQ_8plex_Nterm:iTRAQ_8plex_K::::::::::::::::%sample_0%cmpd_9329
11726	tr|A3IRB2|A3IRB2_9CHRO	KMNLQPGDEFEITLGR	3	5.72476	1.347e-07	1	824.749	1	iTRAQ_8plex_Nterm:iTRAQ_8plex_K:Oxidation_M:::::::::::::::	0.0853	0.0428	0.1386		0.135	0.0871	0.0583	0.0245	File: SARA_CdLD_ITRAQ_HILIC325_02.wiff, Sample: SARA_CdLD_ITRAQ_HILIC325_02 (sample number 1), Elution: 60.655 min, Period: 1, Cycle(s): 2289 (Experiment 2)	KMNLQPGDEFEITLGR%iTRAQ_8plex_Nterm:iTRAQ_8plex_K:Oxidation_M:::::::::::::::%sample_0%cmpd_12509
11726	tr|A3IWX0|A3IWX0_9CHRO	YVAADHADSNQLMAR	3	8.56897	1.305e-16	1	655.974	0	iTRAQ_8plex_Nterm::::::::::::::::	0.18	0.1665	0.2342	0.2304	0.5544	0.5374	0.3209	0.3481	File: SARA_CdLD_ITRAQ_HILIC295.wiff, Sample: SARA_CdLD_ITRAQ_HILIC295 (sample number 1), Elution: 44.705 min, Period: 1, Cycle(s): 1849 (Experiment 2)	YVAADHADSNQLMAR%iTRAQ_8plex_Nterm::::::::::::::::%sample_0%cmpd_9024
11726	tr|A3IWX0|A3IWX0_9CHRO	QSLPLEK	2	5.32177	1.336e-06	1	711.929	0	iTRAQ_8plex_Nterm:::::::iTRAQ_8plex_K:	0.9238	0.5044	1.3334	1.152	2.073	1.8058	1.2154	0.7746	File: SARA_CdLD_ITRAQ_HILIC29.wiff, Sample: SARA_CdLD_ITRAQ_HILIC29 (sample number 1), Elution: 45.803 min, Period: 1, Cycle(s): 1844 (Experiment 2)	QSLPLEK%iTRAQ_8plex_Nterm:::::::iTRAQ_8plex_K:%sample_0%cmpd_237
11726	tr|A3IWX0|A3IWX0_9CHRO	QSLPLEK	3	5.6795	1.756e-07	1	474.955	0	iTRAQ_8plex_Nterm:::::::iTRAQ_8plex_K:	0.0758	0.0333	0.1577	0.0768	0.2603	0.2614	0.2528	0.103	File: SARA_CdLD_ITRAQ_HILIC29.wiff, Sample: SARA_CdLD_ITRAQ_HILIC29 (sample number 1), Elution: 45.683 min, Period: 1, Cycle(s): 1843 (Experiment 2)	QSLPLEK%iTRAQ_8plex_Nterm:::::::iTRAQ_8plex_K:%sample_0%cmpd_235
11726	tr|A3IWX0|A3IWX0_9CHRO	RPALAQIFSPDGDPTLYPAK	4	5.99166	1.869e-08	1	692.124	0	iTRAQ_8plex_Nterm::::::::::::::::::::iTRAQ_8plex_K:	0.0474	0.0666	0.1434	0.0864	0.1928	0.213	0.107	0.103	File: SARA_CdLD_ITRAQ_HILIC295.wiff, Sample: SARA_CdLD_ITRAQ_HILIC295 (sample number 1), Elution: 73.289 to 73.408 min, Period: 1, Cycle(s): 2089-2090 (Experiment 2)	RPALAQIFSPDGDPTLYPAK%iTRAQ_8plex_Nterm::::::::::::::::::::iTRAQ_8plex_K:%sample_0%cmpd_9419
11726	tr|A3IXH8|A3IXH8_9CHRO	RVTYIIDAEGK	3	6.53288	8.71e-10	1	625.029	1	iTRAQ_8plex_Nterm:::::::::::iTRAQ_8plex_K:	0.8338	0.6186	1.4051	1.3537	2.1115	1.9559	1.488	0.9854	File: SARA_CdLD_ITRAQ_HILIC35_02.wiff, Sample: SARA_CdLD_ITRAQ_HILIC35_02 (sample number 1), Elution: 51.749 to 54.303 min, Period: 1, Cycle(s): 1907, 1910, 1920 (Experiment 2), 1917, 1928 (Experiment 3)	RVTYIIDAEGK%iTRAQ_8plex_Nterm:::::::::::iTRAQ_8plex_K:%sample_0%cmpd_6547
11726	tr|A3IXH8|A3IXH8_9CHRO	RVTYIIDAEGK	3	6.51473	9.831e-10	1	625.018	1	iTRAQ_8plex_Nterm:::::::::::iTRAQ_8plex_K:	0.8243	0.5377	1.4864	1.1424	2.1694	2.0237	1.3226	0.8874	File: SARA_CdLD_ITRAQ_HILIC355_02.wiff, Sample: SARA_CdLD_ITRAQ_HILIC355_02 (sample number 1), Elution: 51.615 to 52.092 min, Period: 1, Cycle(s): 1893, 1897 (Experiment 2)	RVTYIIDAEGK%iTRAQ_8plex_Nterm:::::::::::iTRAQ_8plex_K:%sample_0%cmpd_15061
11726	tr|A3IXH8|A3IXH8_9CHRO	RVTYIIDAEGK	3	7.29959	3.897e-12	1	625.018	1	iTRAQ_8plex_Nterm:::::::::::iTRAQ_8plex_K:	0.1042	0.0619	0.2246	0.2592	0.3085	0.3534	0.2285	0.1569	File: SARA_CdLD_ITRAQ_HILIC35.wiff, Sample: SARA_CdLD_ITRAQ_HILIC35 (sample number 1), Elution: 51.275 to 51.633 min, Period: 1, Cycle(s): 2101, 2104 (Experiment 2)	RVTYIIDAEGK%iTRAQ_8plex_Nterm:::::::::::iTRAQ_8plex_K:%sample_0%cmpd_6078
11726	tr|A3IXH8|A3IXH8_9CHRO	RVTYIIDAEGK	3	5.59399	2.996e-07	1	625.018	1	iTRAQ_8plex_Nterm:::::::::::iTRAQ_8plex_K:	0.0805	0.0809	0.2055	0.144	0.3519	0.0823	0.2625	0.1079	File: SARA_CdLD_ITRAQ_HILIC355.wiff, Sample: SARA_CdLD_ITRAQ_HILIC355 (sample number 1), Elution: 50.83 to 51.681 min, Period: 1, Cycle(s): 2018, 2022, 2026 (Experiment 2)	RVTYIIDAEGK%iTRAQ_8plex_Nterm:::::::::::iTRAQ_8plex_K:%sample_0%cmpd_14638
11726	tr|A3IXH8|A3IXH8_9CHRO	RVTYIIDAEGK	3	5.04451	6.138e-06	1	625.018	1	iTRAQ_8plex_Nterm:::::::::::iTRAQ_8plex_K:	0.0569	0.0095	0.0812	0.0528	0.1494	0.1017	0.1459	0.0784	File: SARA_CdLD_ITRAQ_HILIC345.wiff, Sample: SARA_CdLD_ITRAQ_HILIC345 (sample number 1), Elution: 50.862 to 50.998 min, Period: 1, Cycle(s): 2012-2013 (Experiment 2), 2011 (Experiment 3)	RVTYIIDAEGK%iTRAQ_8plex_Nterm:::::::::::iTRAQ_8plex_K:%sample_0%cmpd_13767
11726	tr|A3IXH8|A3IXH8_9CHRO	ALAVGTVAPDFTTVDDEGNTVSLSDYKGK	4	6.09233	4.451e-09	1	971.489	1	iTRAQ_8plex_Nterm:::::::::::::::::::::::::::iTRAQ_8plex_K::iTRAQ_8plex_K:	0.6301	0.6043	0.3537	0.3984	0.6171	0.4648	0.3841	0.1275	File: SARA_CdLD_ITRAQ_HILIC295.wiff, Sample: SARA_CdLD_ITRAQ_HILIC295 (sample number 1), Elution: 72.453 min, Period: 1, Cycle(s): 2082 (Experiment 2)	ALAVGTVAPDFTTVDDEGNTVSLSDYKGK%iTRAQ_8plex_Nterm:::::::::::::::::::::::::::iTRAQ_8plex_K::iTRAQ_8plex_K:%sample_0%cmpd_9408
11726	tr|A3IXH8|A3IXH8_9CHRO	DNYQQYQDKDMVVFGVSMDDQASHK	4	6.77334	6.921e-11	1	965.943	1	iTRAQ_8plex_Nterm:::::::::iTRAQ_8plex_K::::::::::::::::iTRAQ_8plex_K:	0.0711	0.0523	0.2963	0.3552	0.8388	0.6148	0.2431	0.103	File: SARA_CdLD_ITRAQ_HILIC325_02.wiff, Sample: SARA_CdLD_ITRAQ_HILIC325_02 (sample number 1), Elution: 62.647 min, Period: 1, Cycle(s): 2337 (Experiment 2)	DNYQQYQDKDMVVFGVSMDDQASHK%iTRAQ_8plex_Nterm:::::::::iTRAQ_8plex_K::::::::::::::::iTRAQ_8plex_K:%sample_0%cmpd_12527
11726	tr|A3IWM1|A3IWM1_9CHRO	ETGADITLSVVPIDEKR	3	9.09207	1.215e-18	1	817.766	1	iTRAQ_8plex_Nterm::::::::::::::::iTRAQ_8plex_K::	0.0663	0.1142	0.0621	0.192	0.1253	0.1598	0.2285	0.2059	File: SARA_CdLD_ITRAQ_HILIC295.wiff, Sample: SARA_CdLD_ITRAQ_HILIC295 (sample number 1), Elution: 62.005 min, Period: 1, Cycle(s): 1994 (Experiment 2)	ETGADITLSVVPIDEKR%iTRAQ_8plex_Nterm::::::::::::::::iTRAQ_8plex_K::%sample_0%cmpd_9263
11726	tr|A3IWM1|A3IWM1_9CHRO	QSLLDQGK	3	5.97981	4.133e-08	1	499.625	0	iTRAQ_8plex_Nterm::::::::iTRAQ_8plex_K:	0.109	0.0428	0.1482	0.0864	0.0482	0.0968	0.141	0.0735	File: SARA_CdLD_ITRAQ_HILIC29.wiff, Sample: SARA_CdLD_ITRAQ_HILIC29 (sample number 1), Elution: 45.547 to 46.519 min, Period: 1, Cycle(s): 1850 (Experiment 2), 1841 (Experiment 3)	QSLLDQGK%iTRAQ_8plex_Nterm::::::::iTRAQ_8plex_K:%sample_0%cmpd_249
11726	tr|A3IWM1|A3IWM1_9CHRO	AIIDKNAR	2	5.03396	1.033e-05	1	754.957	1	iTRAQ_8plex_Nterm:::::iTRAQ_8plex_K::::	0.199	0.2475	0.0765	0.0768	0.1109	0.092	0.1118	0.0932	File: SARA_CdLD_ITRAQ_HILIC38.wiff, Sample: SARA_CdLD_ITRAQ_HILIC38 (sample number 1), Elution: 37.957 min, Period: 1, Cycle(s): 1949 (Experiment 2)	AIIDKNAR%iTRAQ_8plex_Nterm:::::iTRAQ_8plex_K::::%sample_0%cmpd_8415
11726	tr|A3IT83|A3IT83_9CHRO	SLSSAQGK	2	7.11197	1.544e-11	1	693.402	0	iTRAQ_8plex_Nterm::::::::iTRAQ_8plex_K:	0.8196	0.552	0.8651	0.7152	0.5737	0.4018	1.0599	0.7354	File: SARA_CdLD_ITRAQ_HILIC33.wiff, Sample: SARA_CdLD_ITRAQ_HILIC33 (sample number 1), Elution: 34.995 min, Period: 1, Cycle(s): 1832 (Experiment 2)	SLSSAQGK%iTRAQ_8plex_Nterm::::::::iTRAQ_8plex_K:%sample_0%cmpd_3974
11726	tr|A3IT83|A3IT83_9CHRO	SLSSAQGK	2	7.31458	3.485e-12	1	693.39	0	iTRAQ_8plex_Nterm::::::::iTRAQ_8plex_K:	1.1844	0.7852	1.1948	1.0896	0.7954	1.128	1.7843	1.206	File: SARA_CdLD_ITRAQ_HILIC33_02.wiff, Sample: SARA_CdLD_ITRAQ_HILIC33_02 (sample number 1), Elution: 34.228 min, Period: 1, Cycle(s): 1790 (Experiment 2)	SLSSAQGK%iTRAQ_8plex_Nterm::::::::iTRAQ_8plex_K:%sample_0%cmpd_4443
11726	tr|A3IT83|A3IT83_9CHRO	SLSSAQGK	2	6.04862	1.972e-08	1	693.379	0	iTRAQ_8plex_Nterm::::::::iTRAQ_8plex_K:	0.6206	0.4711	0.6739	0.6336	0.4146	0.5422	0.8654	0.6815	File: SARA_CdLD_ITRAQ_HILIC335.wiff, Sample: SARA_CdLD_ITRAQ_HILIC335 (sample number 1), Elution: 34.094 min, Period: 1, Cycle(s): 1776 (Experiment 2)	SLSSAQGK%iTRAQ_8plex_Nterm::::::::iTRAQ_8plex_K:%sample_0%cmpd_12645
11726	tr|A3IT83|A3IT83_9CHRO	SLSSAQGK	2	7.02429	2.905e-11	1	693.379	0	iTRAQ_8plex_Nterm::::::::iTRAQ_8plex_K:	0.4074	0.1618	0.3393	0.3984	0.2266	0.3244	0.5154	0.353	File: SARA_CdLD_ITRAQ_HILIC335_02.wiff, Sample: SARA_CdLD_ITRAQ_HILIC335_02 (sample number 1), Elution: 33.856 min, Period: 1, Cycle(s): 1762 (Experiment 3)	SLSSAQGK%iTRAQ_8plex_Nterm::::::::iTRAQ_8plex_K:%sample_0%cmpd_13142
11726	tr|A3IT83|A3IT83_9CHRO	SLSSAQGK	2	6.13975	1.116e-08	1	693.379	0	iTRAQ_8plex_Nterm::::::::iTRAQ_8plex_K:	0.2085	0.1856	0.325	0.1056	0.2025	0.1549	0.3938	0.1079	File: SARA_CdLD_ITRAQ_HILIC325.wiff, Sample: SARA_CdLD_ITRAQ_HILIC325 (sample number 1), Elution: 34.86 min, Period: 1, Cycle(s): 1794 (Experiment 3)	SLSSAQGK%iTRAQ_8plex_Nterm::::::::iTRAQ_8plex_K:%sample_0%cmpd_11751
11726	tr|A3IT83|A3IT83_9CHRO	DVYSEQEK	2	6.05886	2.193e-08	1	803.409	0	iTRAQ_8plex_Nterm::::::::iTRAQ_8plex_K:	0.4453	0.3474	0.7982	0.4464	0.2025	0.4212	2.115	0.6619	File: SARA_CdLD_ITRAQ_HILIC32_02.wiff, Sample: SARA_CdLD_ITRAQ_HILIC32_02 (sample number 1), Elution: 36.902 min, Period: 1, Cycle(s): 1818 (Experiment 2)	DVYSEQEK%iTRAQ_8plex_Nterm::::::::iTRAQ_8plex_K:%sample_0%cmpd_3590
11726	tr|A3IT83|A3IT83_9CHRO	DVYSEQEK	2	6.06738	2.145e-08	1	803.422	0	iTRAQ_8plex_Nterm::::::::iTRAQ_8plex_K:	0.3553	0.2903	0.5783	0.3408	0.27	0.2275	1.5512	0.5687	File: SARA_CdLD_ITRAQ_HILIC32.wiff, Sample: SARA_CdLD_ITRAQ_HILIC32 (sample number 1), Elution: 38.092 min, Period: 1, Cycle(s): 1885 (Experiment 2)	DVYSEQEK%iTRAQ_8plex_Nterm::::::::iTRAQ_8plex_K:%sample_0%cmpd_3134
11726	tr|A3IT83|A3IT83_9CHRO	NLPGRDEGELPFNIK	3	6.63968	3.301e-10	1	769.729	1	iTRAQ_8plex_Nterm:::::::::::::::iTRAQ_8plex_K:	1.3313	0.7519	0.8937	0.8112	0.3905	0.6439	1.8234	1.0001	File: SARA_CdLD_ITRAQ_HILIC305_02.wiff, Sample: SARA_CdLD_ITRAQ_HILIC305_02 (sample number 1), Elution: 59.7 to 60.704 min, Period: 1, Cycle(s): 1993, 2004 (Experiment 2), 1993 (Experiment 3)	NLPGRDEGELPFNIK%iTRAQ_8plex_Nterm:::::::::::::::iTRAQ_8plex_K:%sample_0%cmpd_10557
11726	tr|A3IT83|A3IT83_9CHRO	DVYSEQEK	3	5.65614	2.709e-07	1	535.949	0	iTRAQ_8plex_Nterm::::::::iTRAQ_8plex_K:	0.0284	0.0619	0.0765	0.0528	0.0386	0.0339	0.3501	0.1324	File: SARA_CdLD_ITRAQ_HILIC32.wiff, Sample: SARA_CdLD_ITRAQ_HILIC32 (sample number 1), Elution: 38.33 min, Period: 1, Cycle(s): 1887 (Experiment 2)	DVYSEQEK%iTRAQ_8plex_Nterm::::::::iTRAQ_8plex_K:%sample_0%cmpd_3137
11726	tr|A3IT83|A3IT83_9CHRO	NLPGRDEGELPFNIK	3	5.67806	1.43e-07	1	769.753	1	iTRAQ_8plex_Nterm:::::::::::::::iTRAQ_8plex_K:	0.6491	0.3759	0.3537	0.3024	0.1832	0.2905	0.8168	0.5638	File: SARA_CdLD_ITRAQ_HILIC30.wiff, Sample: SARA_CdLD_ITRAQ_HILIC30 (sample number 1), Elution: 62.843 to 63.882 min, Period: 1, Cycle(s): 2170, 2180 (Experiment 3)	NLPGRDEGELPFNIK%iTRAQ_8plex_Nterm:::::::::::::::iTRAQ_8plex_K:%sample_0%cmpd_1215
11726	tr|A3IT83|A3IT83_9CHRO	NLPGRDEGELPFNIK	3	5.09157	3.729e-06	1	769.729	1	iTRAQ_8plex_Nterm:::::::::::::::iTRAQ_8plex_K:	0.7485	0.4188	0.4971	0.4416	0.2073	0.3486	1.0747	0.5589	File: SARA_CdLD_ITRAQ_HILIC305.wiff, Sample: SARA_CdLD_ITRAQ_HILIC305 (sample number 1), Elution: 61.418 to 62.44 min, Period: 1, Cycle(s): 2103, 2112 (Experiment 2)	NLPGRDEGELPFNIK%iTRAQ_8plex_Nterm:::::::::::::::iTRAQ_8plex_K:%sample_0%cmpd_9996
11726	tr|A3IT83|A3IT83_9CHRO	NLPGRDEGELPFNIK	3	5.34962	9.255e-07	1	769.753	1	iTRAQ_8plex_Nterm:::::::::::::::iTRAQ_8plex_K:	0.2132	0.1713	0.1864	0.1488		0.1307	0.2966	0.1226	File: SARA_CdLD_ITRAQ_HILIC30_02.wiff, Sample: SARA_CdLD_ITRAQ_HILIC30_02 (sample number 1), Elution: 60.989 min, Period: 1, Cycle(s): 2117 (Experiment 2)	NLPGRDEGELPFNIK%iTRAQ_8plex_Nterm:::::::::::::::iTRAQ_8plex_K:%sample_0%cmpd_1775
11726	tr|A3ILR4|A3ILR4_9CHRO	IAETLAENEK	3	7.53632	1.064e-12	1	575.982	0	iTRAQ_8plex_Nterm::::::::::iTRAQ_8plex_K:	0.2795	0.1523	0.3154	0.1728	0.1784	0.2227	0.35	0.2647	File: SARA_CdLD_ITRAQ_HILIC295.wiff, Sample: SARA_CdLD_ITRAQ_HILIC295 (sample number 1), Elution: 55.562 min, Period: 1, Cycle(s): 1940 (Experiment 2)	IAETLAENEK%iTRAQ_8plex_Nterm::::::::::iTRAQ_8plex_K:%sample_0%cmpd_9176
11726	tr|A3ILR4|A3ILR4_9CHRO	IAETLAENEK	2	6.42632	2.68e-09	1	863.456	0	iTRAQ_8plex_Nterm::::::::::iTRAQ_8plex_K:	0.2653	0.1903	0.4349	0.312	0.376	0.4551	0.6466	0.3579	File: SARA_CdLD_ITRAQ_HILIC295.wiff, Sample: SARA_CdLD_ITRAQ_HILIC295 (sample number 1), Elution: 56.022 min, Period: 1, Cycle(s): 1943 (Experiment 3)	IAETLAENEK%iTRAQ_8plex_Nterm::::::::::iTRAQ_8plex_K:%sample_0%cmpd_9181
11726	tr|A3ILR4|A3ILR4_9CHRO	SPGGNAYGQK	2	5.11266	5.877e-06	1	793.917	0	iTRAQ_8plex_Nterm::::::::::iTRAQ_8plex_K:	0.3174	0.2665	0.2772	0.2784	0.2941	0.2324	0.4765	0.2598	File: SARA_CdLD_ITRAQ_HILIC34_02.wiff, Sample: SARA_CdLD_ITRAQ_HILIC34_02 (sample number 1), Elution: 33.264 min, Period: 1, Cycle(s): 1742 (Experiment 2)	SPGGNAYGQK%iTRAQ_8plex_Nterm::::::::::iTRAQ_8plex_K:%sample_0%cmpd_5385
11726	tr|A3ILR4|A3ILR4_9CHRO	IAETLAENEK	3	5.51535	7.658e-07	1	575.993	0	iTRAQ_8plex_Nterm::::::::::iTRAQ_8plex_K:	0.019	0.0048	0.0717		0.0337	0.029	0.0438	0.0392	File: SARA_CdLD_ITRAQ_HILIC30.wiff, Sample: SARA_CdLD_ITRAQ_HILIC30 (sample number 1), Elution: 57.549 min, Period: 1, Cycle(s): 2126 (Experiment 2)	IAETLAENEK%iTRAQ_8plex_Nterm::::::::::iTRAQ_8plex_K:%sample_0%cmpd_1132
11726	tr|A3ILR4|A3ILR4_9CHRO	LVTYGVLAGSKEPIEK	4	7.07448	2.25e-11	1	654.89	1	iTRAQ_8plex_Nterm:::::::::::iTRAQ_8plex_K:::::iTRAQ_8plex_K:	0.8765	0.7804	0.7934	0.8256	1.0992	1.0941	1.2641	0.6079	File: SARA_CdLD_ITRAQ_HILIC30.wiff, Sample: SARA_CdLD_ITRAQ_HILIC30 (sample number 1), Elution: 64.648 to 65.517 min, Period: 1, Cycle(s): 2192, 2200-2201 (Experiment 2)	LVTYGVLAGSKEPIEK%iTRAQ_8plex_Nterm:::::::::::iTRAQ_8plex_K:::::iTRAQ_8plex_K:%sample_0%cmpd_1237
11726	tr|A3ILR4|A3ILR4_9CHRO	LVTYGVLAGSKEPIEK	3	6.75236	2.182e-10	1	872.841	1	iTRAQ_8plex_Nterm:::::::::::iTRAQ_8plex_K:::::iTRAQ_8plex_K:	0.3837	0.3093	0.3824	0.2208	0.2459	0.213	0.5398	0.3187	File: SARA_CdLD_ITRAQ_HILIC30.wiff, Sample: SARA_CdLD_ITRAQ_HILIC30 (sample number 1), Elution: 64.716 min, Period: 1, Cycle(s): 2193 (Experiment 2)	LVTYGVLAGSKEPIEK%iTRAQ_8plex_Nterm:::::::::::iTRAQ_8plex_K:::::iTRAQ_8plex_K:%sample_0%cmpd_1226
11726	tr|A3ILR4|A3ILR4_9CHRO	LVTYGVLAGSKEPIEK	4	6.55365	8.703e-10	1	654.879	1	iTRAQ_8plex_Nterm:::::::::::iTRAQ_8plex_K:::::iTRAQ_8plex_K:	0.1563	0.1856	0.1386	0.1152	0.2073	0.184	0.2966	0.0637	File: SARA_CdLD_ITRAQ_HILIC30_02.wiff, Sample: SARA_CdLD_ITRAQ_HILIC30_02 (sample number 1), Elution: 62.812 to 63.477 min, Period: 1, Cycle(s): 2161, 2170 (Experiment 2)	LVTYGVLAGSKEPIEK%iTRAQ_8plex_Nterm:::::::::::iTRAQ_8plex_K:::::iTRAQ_8plex_K:%sample_0%cmpd_1799
11726	tr|A3ILR4|A3ILR4_9CHRO	LVTYGVLAGSKEPIEK	3	6.85467	1.072e-10	1	872.815	1	iTRAQ_8plex_Nterm:::::::::::iTRAQ_8plex_K:::::iTRAQ_8plex_K:	0.2843	0.0761	0.2437	0.192	0.2507	0.1937	0.3501	0.2451	File: SARA_CdLD_ITRAQ_HILIC305_02.wiff, Sample: SARA_CdLD_ITRAQ_HILIC305_02 (sample number 1), Elution: 61.964 min, Period: 1, Cycle(s): 2015 (Experiment 2)	LVTYGVLAGSKEPIEK%iTRAQ_8plex_Nterm:::::::::::iTRAQ_8plex_K:::::iTRAQ_8plex_K:%sample_0%cmpd_10577
11726	tr|A3ILR4|A3ILR4_9CHRO	LVTYGVLAGSKEPIEK	3	6.04654	2.22e-08	1	872.841	1	iTRAQ_8plex_Nterm:::::::::::iTRAQ_8plex_K:::::iTRAQ_8plex_K:	0.199	0.1523	0.1577	0.1248	0.0482	0.1791	0.2966	0.2353	File: SARA_CdLD_ITRAQ_HILIC30_02.wiff, Sample: SARA_CdLD_ITRAQ_HILIC30_02 (sample number 1), Elution: 62.898 min, Period: 1, Cycle(s): 2163 (Experiment 2)	LVTYGVLAGSKEPIEK%iTRAQ_8plex_Nterm:::::::::::iTRAQ_8plex_K:::::iTRAQ_8plex_K:%sample_0%cmpd_1790
11726	tr|A3ILR4|A3ILR4_9CHRO	LVTYGVLAGSKEPIEK	4	5.91614	5.109e-08	1	654.879	1	iTRAQ_8plex_Nterm:::::::::::iTRAQ_8plex_K:::::iTRAQ_8plex_K:	0.3743	0.2712	0.3202	0.2064	0.2121	0.2905	0.491	0.3138	File: SARA_CdLD_ITRAQ_HILIC295.wiff, Sample: SARA_CdLD_ITRAQ_HILIC295 (sample number 1), Elution: 64.868 min, Period: 1, Cycle(s): 2018 (Experiment 2)	LVTYGVLAGSKEPIEK%iTRAQ_8plex_Nterm:::::::::::iTRAQ_8plex_K:::::iTRAQ_8plex_K:%sample_0%cmpd_9297
11726	tr|A3ILR4|A3ILR4_9CHRO	LVTYGVLAGSKEPIEK	3	5.98363	3.273e-08	1	872.828	1	iTRAQ_8plex_Nterm:::::::::::iTRAQ_8plex_K:::::iTRAQ_8plex_K:	0.2606	0.138	0.2151	0.1728	0.2218	0.1937	0.4765	0.2402	File: SARA_CdLD_ITRAQ_HILIC305.wiff, Sample: SARA_CdLD_ITRAQ_HILIC305 (sample number 1), Elution: 62.763 min, Period: 1, Cycle(s): 2116 (Experiment 2)	LVTYGVLAGSKEPIEK%iTRAQ_8plex_Nterm:::::::::::iTRAQ_8plex_K:::::iTRAQ_8plex_K:%sample_0%cmpd_10000
11726	tr|A3ILR4|A3ILR4_9CHRO	LVTYGVLAGSKEPIEK	4	5.12806	4.537e-06	1	654.868	1	iTRAQ_8plex_Nterm:::::::::::iTRAQ_8plex_K:::::iTRAQ_8plex_K:	0.0805	0.0904	0.129	0.1728	0.188	0.0775	0.1653	0.1226	File: SARA_CdLD_ITRAQ_HILIC305_02.wiff, Sample: SARA_CdLD_ITRAQ_HILIC305_02 (sample number 1), Elution: 61.845 min, Period: 1, Cycle(s): 2014 (Experiment 2)	LVTYGVLAGSKEPIEK%iTRAQ_8plex_Nterm:::::::::::iTRAQ_8plex_K:::::iTRAQ_8plex_K:%sample_0%cmpd_10575
11726	tr|A3IRH0|A3IRH0_9CHRO	QAEAEAK	2	5.36122	1.488e-06	1	677.877	0	iTRAQ_8plex_Nterm:::::::iTRAQ_8plex_K:	0.7012	0.414	1.8401	1.9585	1.8609	2.7208	0.8412	1.157	File: SARA_CdLD_ITRAQ_HILIC355_02.wiff, Sample: SARA_CdLD_ITRAQ_HILIC355_02 (sample number 1), Elution: 31.049 min, Period: 1, Cycle(s): 1720 (Experiment 2)	QAEAEAK%iTRAQ_8plex_Nterm:::::::iTRAQ_8plex_K:%sample_0%cmpd_14764
11726	tr|A3IRH0|A3IRH0_9CHRO	QAEAEAK	2	5.09042	6.431e-06	1	677.865	0	iTRAQ_8plex_Nterm:::::::iTRAQ_8plex_K:	0.289	0.1856	0.8698	0.84	0.8919	1.1474	0.4425	0.5442	File: SARA_CdLD_ITRAQ_HILIC355.wiff, Sample: SARA_CdLD_ITRAQ_HILIC355 (sample number 1), Elution: 30.874 min, Period: 1, Cycle(s): 1722 (Experiment 2)	QAEAEAK%iTRAQ_8plex_Nterm:::::::iTRAQ_8plex_K:%sample_0%cmpd_14367
11726	tr|A3IRH0|A3IRH0_9CHRO	QAEAEAK	2	5.24596	2.799e-06	1	677.877	0	iTRAQ_8plex_Nterm:::::::iTRAQ_8plex_K:	0.2795	0.1665	0.5496	0.5712	0.6605	0.7843	0.3258	0.3579	File: SARA_CdLD_ITRAQ_HILIC35_02.wiff, Sample: SARA_CdLD_ITRAQ_HILIC35_02 (sample number 1), Elution: 31.184 min, Period: 1, Cycle(s): 1722 (Experiment 3)	QAEAEAK%iTRAQ_8plex_Nterm:::::::iTRAQ_8plex_K:%sample_0%cmpd_6224
11726	tr|A3IRH0|A3IRH0_9CHRO	QAEAEAK	2	5.36064	1.493e-06	1	677.865	0	iTRAQ_8plex_Nterm:::::::iTRAQ_8plex_K:	0.2369	0.1808	0.5448	0.528	0.6556	0.7698	0.2869	0.4167	File: SARA_CdLD_ITRAQ_HILIC35.wiff, Sample: SARA_CdLD_ITRAQ_HILIC35 (sample number 1), Elution: 31.114 min, Period: 1, Cycle(s): 1724 (Experiment 2)	QAEAEAK%iTRAQ_8plex_Nterm:::::::iTRAQ_8plex_K:%sample_0%cmpd_5828
11726	tr|A3IRH0|A3IRH0_9CHRO	QAEAEAK	3	5.89159	7.076e-08	1	452.254	0	iTRAQ_8plex_Nterm:::::::iTRAQ_8plex_K:	0.0284	0.0143	0.0526	0.0432	0.082	0.1356	0.0049	0.0294	File: SARA_CdLD_ITRAQ_HILIC355_02.wiff, Sample: SARA_CdLD_ITRAQ_HILIC355_02 (sample number 1), Elution: 30.93 min, Period: 1, Cycle(s): 1719 (Experiment 2)	QAEAEAK%iTRAQ_8plex_Nterm:::::::iTRAQ_8plex_K:%sample_0%cmpd_14762
11726	tr|A3IRH0|A3IRH0_9CHRO	QAEAEAK	3	5.2237	3.245e-06	1	452.254	0	iTRAQ_8plex_Nterm:::::::iTRAQ_8plex_K:			0.0096	0.0096	0.0386	0.0242			File: SARA_CdLD_ITRAQ_HILIC355.wiff, Sample: SARA_CdLD_ITRAQ_HILIC355 (sample number 1), Elution: 30.857 min, Period: 1, Cycle(s): 1721 (Experiment 3)	QAEAEAK%iTRAQ_8plex_Nterm:::::::iTRAQ_8plex_K:%sample_0%cmpd_14364
11726	tr|A3IRH0|A3IRH0_9CHRO	QAEAEAK	3	5.30889	2.04e-06	1	452.254	0	iTRAQ_8plex_Nterm:::::::iTRAQ_8plex_K:			0.0382	0.024	0.0193	0.0581	0.0049		File: SARA_CdLD_ITRAQ_HILIC35_02.wiff, Sample: SARA_CdLD_ITRAQ_HILIC35_02 (sample number 1), Elution: 31.081 min, Period: 1, Cycle(s): 1722 (Experiment 2)	QAEAEAK%iTRAQ_8plex_Nterm:::::::iTRAQ_8plex_K:%sample_0%cmpd_6225
11726	tr|A3IRH0|A3IRH0_9CHRO	AQEMVGEVTGDPEDKAEGK	3	7.69457	1.704e-13	1	968.159	1	iTRAQ_8plex_Nterm:::::::::::::::iTRAQ_8plex_K::::iTRAQ_8plex_K:	0.4169	0.3331	0.5544	0.6624	0.6026	0.6294	0.2091	0.4363	File: SARA_CdLD_ITRAQ_HILIC375_02.wiff, Sample: SARA_CdLD_ITRAQ_HILIC375_02 (sample number 1), Elution: 55.038 min, Period: 1, Cycle(s): 2025 (Experiment 3)	AQEMVGEVTGDPEDKAEGK%iTRAQ_8plex_Nterm:::::::::::::::iTRAQ_8plex_K::::iTRAQ_8plex_K:%sample_0%cmpd_16646
11726	tr|A3IRH0|A3IRH0_9CHRO	AQEMVGEVTGDPEDKAEGK	3	7.39099	1.676e-12	1	968.146	1	iTRAQ_8plex_Nterm:::::::::::::::iTRAQ_8plex_K::::iTRAQ_8plex_K:	0.6349	0.3712	0.7217	0.6864	0.8919	1.0699	0.4523	0.5736	File: SARA_CdLD_ITRAQ_HILIC375.wiff, Sample: SARA_CdLD_ITRAQ_HILIC375 (sample number 1), Elution: 54.325 min, Period: 1, Cycle(s): 2379 (Experiment 2)	AQEMVGEVTGDPEDKAEGK%iTRAQ_8plex_Nterm:::::::::::::::iTRAQ_8plex_K::::iTRAQ_8plex_K:%sample_0%cmpd_16251
11726	tr|A3IRH0|A3IRH0_9CHRO	AQEMVGEVTGDPEDKAEGK	3	7.71954	1.401e-13	1	968.159	1	iTRAQ_8plex_Nterm:::::::::::::::iTRAQ_8plex_K::::iTRAQ_8plex_K:	0.3932	0.3141	0.4684	0.5664	0.593	0.5616	0.1897	0.3628	File: SARA_CdLD_ITRAQ_HILIC38.wiff, Sample: SARA_CdLD_ITRAQ_HILIC38 (sample number 1), Elution: 55.41 min, Period: 1, Cycle(s): 2263 (Experiment 2)	AQEMVGEVTGDPEDKAEGK%iTRAQ_8plex_Nterm:::::::::::::::iTRAQ_8plex_K::::iTRAQ_8plex_K:%sample_0%cmpd_8632
11726	tr|A3IRH0|A3IRH0_9CHRO	AQEMVGEVTGDPEDK	3	5.95846	3.692e-08	1	738.366	0	iTRAQ_8plex_Nterm:::::::::::::::iTRAQ_8plex_K:	0.0237		0.0478	0.0336	0.0627	0.0678	0.0146	0.0392	File: SARA_CdLD_ITRAQ_HILIC34_02.wiff, Sample: SARA_CdLD_ITRAQ_HILIC34_02 (sample number 1), Elution: 57.306 min, Period: 1, Cycle(s): 2107 (Experiment 2)	AQEMVGEVTGDPEDK%iTRAQ_8plex_Nterm:::::::::::::::iTRAQ_8plex_K:%sample_0%cmpd_5695
11726	tr|A3IRH0|A3IRH0_9CHRO	AQEMVGEVTGDPEDKAEGK	3	6.91668	5.317e-11	1	968.146	1	iTRAQ_8plex_Nterm:::::::::::::::iTRAQ_8plex_K::::iTRAQ_8plex_K:	0.2653	0.119	0.3107	0.3264	0.3712	0.3292	0.1848	0.2206	File: SARA_CdLD_ITRAQ_HILIC37_02.wiff, Sample: SARA_CdLD_ITRAQ_HILIC37_02 (sample number 1), Elution: 55.084 min, Period: 1, Cycle(s): 2002 (Experiment 3)	AQEMVGEVTGDPEDKAEGK%iTRAQ_8plex_Nterm:::::::::::::::iTRAQ_8plex_K::::iTRAQ_8plex_K:%sample_0%cmpd_8241
11726	tr|A3IRH0|A3IRH0_9CHRO	AQEMVGEVTGDPEDKAEGK	4	5.03587	4.757e-06	1	730.375	1	iTRAQ_8plex_Nterm::::Oxidation_M:::::::::::iTRAQ_8plex_K::::iTRAQ_8plex_K:	0.1279	0.0571	0.2007	0.1584	0.1832	0.1985	0.0778	0.0882	File: SARA_CdLD_ITRAQ_HILIC38.wiff, Sample: SARA_CdLD_ITRAQ_HILIC38 (sample number 1), Elution: 44.971 min, Period: 1, Cycle(s): 2031 (Experiment 3)	AQEMVGEVTGDPEDKAEGK%iTRAQ_8plex_Nterm::::Oxidation_M:::::::::::iTRAQ_8plex_K::::iTRAQ_8plex_K:%sample_0%cmpd_8509
11726	tr|A3IRH0|A3IRH0_9CHRO	AQEMVGEVTGDPEDKAEGK	3	5.31774	1.051e-06	1	973.489	1	iTRAQ_8plex_Nterm::::Oxidation_M:::::::::::iTRAQ_8plex_K::::iTRAQ_8plex_K:	0.2179	0.1856	0.3776	0.288	0.4001	0.3292	0.107	0.3187	File: SARA_CdLD_ITRAQ_HILIC38.wiff, Sample: SARA_CdLD_ITRAQ_HILIC38 (sample number 1), Elution: 45.107 min, Period: 1, Cycle(s): 2033 (Experiment 2)	AQEMVGEVTGDPEDKAEGK%iTRAQ_8plex_Nterm::::Oxidation_M:::::::::::iTRAQ_8plex_K::::iTRAQ_8plex_K:%sample_0%cmpd_8513
11726	tr|A3IRH0|A3IRH0_9CHRO	AQEMVGEVTGDPEDKAEGK	3	5.57367	2.37e-07	1	973.475	1	iTRAQ_8plex_Nterm::::Oxidation_M:::::::::::iTRAQ_8plex_K::::iTRAQ_8plex_K:	0.0995	0.0523	0.2485	0.24	0.3134	0.3534	0.0972	0.1863	File: SARA_CdLD_ITRAQ_HILIC375.wiff, Sample: SARA_CdLD_ITRAQ_HILIC375 (sample number 1), Elution: 44.516 min, Period: 1, Cycle(s): 2010 (Experiment 2)	AQEMVGEVTGDPEDKAEGK%iTRAQ_8plex_Nterm::::Oxidation_M:::::::::::iTRAQ_8plex_K::::iTRAQ_8plex_K:%sample_0%cmpd_16184
11726	tr|A3IRH0|A3IRH0_9CHRO	AQEMVGEVTGDPEDKAEGK	4	5.63409	2.112e-07	1	726.371	1	iTRAQ_8plex_Nterm:::::::::::::::iTRAQ_8plex_K::::iTRAQ_8plex_K:	0.1279	0.0286	0.129	0.12	0.1061	0.1356	0.0486	0.1471	File: SARA_CdLD_ITRAQ_HILIC375.wiff, Sample: SARA_CdLD_ITRAQ_HILIC375 (sample number 1), Elution: 54.138 min, Period: 1, Cycle(s): 2377 (Experiment 2)	AQEMVGEVTGDPEDKAEGK%iTRAQ_8plex_Nterm:::::::::::::::iTRAQ_8plex_K::::iTRAQ_8plex_K:%sample_0%cmpd_16247
11726	tr|A3IQD5|A3IQD5_9CHRO	FDSIDDPATLEK	3	7.94612	3.175e-14	1	653.671	0	iTRAQ_8plex_Nterm::::::::::::iTRAQ_8plex_K:	0.1848	0.1523	0.4062	0.312	0.6749	0.5858	0.491	0.2696	File: SARA_CdLD_ITRAQ_HILIC29.wiff, Sample: SARA_CdLD_ITRAQ_HILIC29 (sample number 1), Elution: 62.273 min, Period: 1, Cycle(s): 1982 (Experiment 2)	FDSIDDPATLEK%iTRAQ_8plex_Nterm::::::::::::iTRAQ_8plex_K:%sample_0%cmpd_477
11726	tr|A3IQD5|A3IQD5_9CHRO	FDSIDDPATLEK	3	7.41362	2.028e-12	1	653.671	0	iTRAQ_8plex_Nterm::::::::::::iTRAQ_8plex_K:	0.2321	0.138	0.4588	0.3552	0.5592	0.4212	0.4085	0.25	File: SARA_CdLD_ITRAQ_HILIC295.wiff, Sample: SARA_CdLD_ITRAQ_HILIC295 (sample number 1), Elution: 62.363 min, Period: 1, Cycle(s): 1997 (Experiment 2)	FDSIDDPATLEK%iTRAQ_8plex_Nterm::::::::::::iTRAQ_8plex_K:%sample_0%cmpd_9266
11726	tr|A3IQD5|A3IQD5_9CHRO	IDMAIDGADEVDPQK	3	5.50715	3.829e-07	1	742.378	0	iTRAQ_8plex_Nterm:::::::::::::::iTRAQ_8plex_K:		0.0095	0.0478	0.024	0.0337	0.0387	0.0438	0.0147	File: SARA_CdLD_ITRAQ_HILIC31.wiff, Sample: SARA_CdLD_ITRAQ_HILIC31 (sample number 1), Elution: 66.441 min, Period: 1, Cycle(s): 2293 (Experiment 3)	IDMAIDGADEVDPQK%iTRAQ_8plex_Nterm:::::::::::::::iTRAQ_8plex_K:%sample_0%cmpd_2359
11726	tr|A3IQD5|A3IQD5_9CHRO	KAGPVVTDQGNLVVDVK	3	6.09898	1.121e-08	1	884.501	1	iTRAQ_8plex_Nterm:iTRAQ_8plex_K::::::::::::::::iTRAQ_8plex_K:	0.1137	0.0857	0.2389	0.2784	0.3808	0.3776	0.2917	0.1373	File: SARA_CdLD_ITRAQ_HILIC35_02.wiff, Sample: SARA_CdLD_ITRAQ_HILIC35_02 (sample number 1), Elution: 54.558 min, Period: 1, Cycle(s): 1931 (Experiment 2)	KAGPVVTDQGNLVVDVK%iTRAQ_8plex_Nterm:iTRAQ_8plex_K::::::::::::::::iTRAQ_8plex_K:%sample_0%cmpd_6553
11726	tr|A3IN95|A3IN95_9CHRO	DSIEQYR	2	6.47429	1.238e-09	1	607.809	0	iTRAQ_8plex_Nterm::::::::	0.8765	0.5758	1.5485	1.4496	1.9814	1.8203	1.0698	0.9511	File: SARA_CdLD_ITRAQ_HILIC29.wiff, Sample: SARA_CdLD_ITRAQ_HILIC29 (sample number 1), Elution: 37.911 min, Period: 1, Cycle(s): 1777 (Experiment 3)	DSIEQYR%iTRAQ_8plex_Nterm::::::::%sample_0%cmpd_118
11726	tr|A3IN95|A3IN95_9CHRO	GQTELTPEQELEVLAQQAK	3	7.80732	8.471e-14	1	907.475	0	iTRAQ_8plex_Nterm:::::::::::::::::::iTRAQ_8plex_K:	0.109	0.0523	0.1051	0.2016	0.2073	0.184	0.1507	0.0931	File: SARA_CdLD_ITRAQ_HILIC29.wiff, Sample: SARA_CdLD_ITRAQ_HILIC29 (sample number 1), Elution: 78.388 min, Period: 1, Cycle(s): 2156 (Experiment 2)	GQTELTPEQELEVLAQQAK%iTRAQ_8plex_Nterm:::::::::::::::::::iTRAQ_8plex_K:%sample_0%cmpd_693
11726	tr|A3IN95|A3IN95_9CHRO	QVQEIVK	3	5.15822	4.986e-06	1	484.625	0	iTRAQ_8plex_Nterm:::::::iTRAQ_8plex_K:	0.019	0.0095	0.0239	0.0288	0.0337	0.029	0.0049	0.0245	File: SARA_CdLD_ITRAQ_HILIC305_02.wiff, Sample: SARA_CdLD_ITRAQ_HILIC305_02 (sample number 1), Elution: 43.595 min, Period: 1, Cycle(s): 1857 (Experiment 3)	QVQEIVK%iTRAQ_8plex_Nterm:::::::iTRAQ_8plex_K:%sample_0%cmpd_10323
11726	tr|A3IN95|A3IN95_9CHRO	GQTELTPEQELEVLAQQAK	3	6.92864	6.161e-11	1	907.475	0	iTRAQ_8plex_Nterm:::::::::::::::::::iTRAQ_8plex_K:	0.1137	0.1999	0.2533	0.312	0.323	0.2517	0.2432	0.1569	File: SARA_CdLD_ITRAQ_HILIC295.wiff, Sample: SARA_CdLD_ITRAQ_HILIC295 (sample number 1), Elution: 79.58 to 79.682 min, Period: 1, Cycle(s): 2170 (Experiment 2), 2170 (Experiment 3)	GQTELTPEQELEVLAQQAK%iTRAQ_8plex_Nterm:::::::::::::::::::iTRAQ_8plex_K:%sample_0%cmpd_9500
11726	tr|A3IN95|A3IN95_9CHRO	QVQEIVK	3	5.02047	1.031e-05	1	484.625	0	iTRAQ_8plex_Nterm:::::::iTRAQ_8plex_K:	0.0095	0.0095	0.0143	0.0048	0.0241	0.0097			File: SARA_CdLD_ITRAQ_HILIC305.wiff, Sample: SARA_CdLD_ITRAQ_HILIC305 (sample number 1), Elution: 44.954 min, Period: 1, Cycle(s): 1913 (Experiment 2)	QVQEIVK%iTRAQ_8plex_Nterm:::::::iTRAQ_8plex_K:%sample_0%cmpd_9770
11726	tr|A3IN95|A3IN95_9CHRO	GQTELTPEQELEVLAQQAK	3	6.10719	1.47e-08	1	907.475	0	iTRAQ_8plex_Nterm:::::::::::::::::::iTRAQ_8plex_K:	0.4359	0.3712	0.5066	0.3696	0.4724	0.5568	0.3889	0.2647	File: SARA_CdLD_ITRAQ_HILIC295.wiff, Sample: SARA_CdLD_ITRAQ_HILIC295 (sample number 1), Elution: 78.541 to 78.61 min, Period: 1, Cycle(s): 2157-2158 (Experiment 2)	GQTELTPEQELEVLAQQAK%iTRAQ_8plex_Nterm:::::::::::::::::::iTRAQ_8plex_K:%sample_0%cmpd_9487
11726	tr|A3IPY0|A3IPY0_9CHRO	ESAESLALSEGK	2	8.24955	2.544e-15	1	914.965	0	iTRAQ_8plex_Nterm::::::::::::iTRAQ_8plex_K:	0.758	0.4045	1.2665	0.8784	1.6294	1.5589	1.4393	0.7256	File: SARA_CdLD_ITRAQ_HILIC305.wiff, Sample: SARA_CdLD_ITRAQ_HILIC305 (sample number 1), Elution: 50.419 min, Period: 1, Cycle(s): 1958 (Experiment 3)	ESAESLALSEGK%iTRAQ_8plex_Nterm::::::::::::iTRAQ_8plex_K:%sample_0%cmpd_9844
11726	tr|A3IPY0|A3IPY0_9CHRO	ESAESLALSEGK	2	8.59662	1.314e-16	1	914.965	0	iTRAQ_8plex_Nterm::::::::::::iTRAQ_8plex_K:	0.6206	0.5853	1.2904	0.84	1.5716	1.4185	1.619	0.7158	File: SARA_CdLD_ITRAQ_HILIC305_02.wiff, Sample: SARA_CdLD_ITRAQ_HILIC305_02 (sample number 1), Elution: 49.332 min, Period: 1, Cycle(s): 1906 (Experiment 2)	ESAESLALSEGK%iTRAQ_8plex_Nterm::::::::::::iTRAQ_8plex_K:%sample_0%cmpd_10406
11726	tr|A3IPY0|A3IPY0_9CHRO	ESAESLALSEGK	3	9.71587	5.419e-21	1	610.316	0	iTRAQ_8plex_Nterm::::::::::::iTRAQ_8plex_K:	0.18	0.1237	0.4062	0.2592	0.4387	0.3776	0.457	0.2402	File: SARA_CdLD_ITRAQ_HILIC305.wiff, Sample: SARA_CdLD_ITRAQ_HILIC305 (sample number 1), Elution: 50.197 to 51.27 min, Period: 1, Cycle(s): 1957, 1966 (Experiment 2)	ESAESLALSEGK%iTRAQ_8plex_Nterm::::::::::::iTRAQ_8plex_K:%sample_0%cmpd_9858
11726	tr|A3IPY0|A3IPY0_9CHRO	ESAESLALSEGK	3	9.58431	1.955e-20	1	610.316	0	iTRAQ_8plex_Nterm::::::::::::iTRAQ_8plex_K:	0.0805	0.1142	0.2007	0.1536	0.3037	0.2518	0.3889	0.103	File: SARA_CdLD_ITRAQ_HILIC305_02.wiff, Sample: SARA_CdLD_ITRAQ_HILIC305_02 (sample number 1), Elution: 49.094 to 50.166 min, Period: 1, Cycle(s): 1904, 1913 (Experiment 2)	ESAESLALSEGK%iTRAQ_8plex_Nterm::::::::::::iTRAQ_8plex_K:%sample_0%cmpd_10416
11726	tr|A3IPY0|A3IPY0_9CHRO	ESAESLALSEGK	2	6.9967	5.372e-11	1	914.992	0	iTRAQ_8plex_Nterm::::::::::::iTRAQ_8plex_K:	0.09	0.0999	0.3776	0.264	0.4194	0.4018	0.3259	0.2304	File: SARA_CdLD_ITRAQ_HILIC31.wiff, Sample: SARA_CdLD_ITRAQ_HILIC31 (sample number 1), Elution: 51.388 min, Period: 1, Cycle(s): 2054 (Experiment 3)	ESAESLALSEGK%iTRAQ_8plex_Nterm::::::::::::iTRAQ_8plex_K:%sample_0%cmpd_2174
11726	tr|A3IPY0|A3IPY0_9CHRO	ESAESLALSEGKEAYAIIK	4	9.31419	1.413e-19	1	731.2	1	iTRAQ_8plex_Nterm::::::::::::iTRAQ_8plex_K:::::::iTRAQ_8plex_K:	0.5069	0.5568	0.2485	0.2688	0.2893	0.1598	0.4765	0.1912	File: SARA_CdLD_ITRAQ_HILIC31.wiff, Sample: SARA_CdLD_ITRAQ_HILIC31 (sample number 1), Elution: 73.508 to 73.679 min, Period: 1, Cycle(s): 2460, 2467 (Experiment 2)	ESAESLALSEGKEAYAIIK%iTRAQ_8plex_Nterm::::::::::::iTRAQ_8plex_K:::::::iTRAQ_8plex_K:%sample_0%cmpd_2429
11726	tr|A3IPY0|A3IPY0_9CHRO	ESAESLALSEGK	3	6.70101	4.347e-10	1	610.338	0	iTRAQ_8plex_Nterm::::::::::::iTRAQ_8plex_K:	0.0237	0.0238	0.0956	0.0528	0.0482	0.0387	0.0389	0.0637	File: SARA_CdLD_ITRAQ_HILIC31.wiff, Sample: SARA_CdLD_ITRAQ_HILIC31 (sample number 1), Elution: 50.928 min, Period: 1, Cycle(s): 2051 (Experiment 2)	ESAESLALSEGK%iTRAQ_8plex_Nterm::::::::::::iTRAQ_8plex_K:%sample_0%cmpd_2171
11726	tr|A3IPY0|A3IPY0_9CHRO	ESAESLALSEGKEAYAIIK	3	8.43263	4.056e-16	1	974.532	1	iTRAQ_8plex_Nterm::::::::::::iTRAQ_8plex_K:::::::iTRAQ_8plex_K:	0.4406	0.533	0.3537	0.312	0.4098	0.4115	0.5737	0.1863	File: SARA_CdLD_ITRAQ_HILIC31.wiff, Sample: SARA_CdLD_ITRAQ_HILIC31 (sample number 1), Elution: 72.64 min, Period: 1, Cycle(s): 2442 (Experiment 2)	ESAESLALSEGKEAYAIIK%iTRAQ_8plex_Nterm::::::::::::iTRAQ_8plex_K:::::::iTRAQ_8plex_K:%sample_0%cmpd_2421
11726	tr|A3IPY0|A3IPY0_9CHRO	ESAESLALSEGK	3	5.37941	1.569e-06	1	610.327	0	iTRAQ_8plex_Nterm::::::::::::iTRAQ_8plex_K:	0.0095	0.0333	0.0191	0.0048	0.0434		0.0146	0.0196	File: SARA_CdLD_ITRAQ_HILIC31_02.wiff, Sample: SARA_CdLD_ITRAQ_HILIC31_02 (sample number 1), Elution: 50.359 min, Period: 1, Cycle(s): 1962 (Experiment 3)	ESAESLALSEGK%iTRAQ_8plex_Nterm::::::::::::iTRAQ_8plex_K:%sample_0%cmpd_2740
11726	tr|A3IPY0|A3IPY0_9CHRO	ESAESLALSEGK	3	5.70769	2.405e-07	1	610.338	0	iTRAQ_8plex_Nterm::::::::::::iTRAQ_8plex_K:	0.0711	0.0095	0.1004	0.0192	0.0386	0.0871	0.0729	0.0735	File: SARA_CdLD_ITRAQ_HILIC30.wiff, Sample: SARA_CdLD_ITRAQ_HILIC30 (sample number 1), Elution: 51.369 min, Period: 1, Cycle(s): 2072 (Experiment 2)	ESAESLALSEGK%iTRAQ_8plex_Nterm::::::::::::iTRAQ_8plex_K:%sample_0%cmpd_1045
11726	tr|A3IPY0|A3IPY0_9CHRO	ESAESLALSEGKEAYAIIK	3	7.63804	2.647e-13	1	974.518	1	iTRAQ_8plex_Nterm::::::::::::iTRAQ_8plex_K:::::::iTRAQ_8plex_K:	0.3364	0.3236	0.1721	0.1728	0.2025	0.1937	0.4619	0.1863	File: SARA_CdLD_ITRAQ_HILIC31_02.wiff, Sample: SARA_CdLD_ITRAQ_HILIC31_02 (sample number 1), Elution: 72.499 min, Period: 1, Cycle(s): 2416 (Experiment 3)	ESAESLALSEGKEAYAIIK%iTRAQ_8plex_Nterm::::::::::::iTRAQ_8plex_K:::::::iTRAQ_8plex_K:%sample_0%cmpd_2987
11726	tr|A3IPY0|A3IPY0_9CHRO	ESAESLALSEGKEAYAIIK	4	6.68764	2.722e-10	1	731.145	1	iTRAQ_8plex_Nterm::::::::::::iTRAQ_8plex_K:::::::iTRAQ_8plex_K:	0.2227	0.1237	0.0908	0.1008	0.0337	0.0726	0.1945	0.0343	File: SARA_CdLD_ITRAQ_HILIC31_02.wiff, Sample: SARA_CdLD_ITRAQ_HILIC31_02 (sample number 1), Elution: 73.351 min, Period: 1, Cycle(s): 2442 (Experiment 2)	ESAESLALSEGKEAYAIIK%iTRAQ_8plex_Nterm::::::::::::iTRAQ_8plex_K:::::::iTRAQ_8plex_K:%sample_0%cmpd_2997
11726	tr|A3IPY0|A3IPY0_9CHRO	ESAESLALSEGKEAYAIIK	4	6.3899	1.992e-09	1	731.145	1	iTRAQ_8plex_Nterm::::::::::::iTRAQ_8plex_K:::::::iTRAQ_8plex_K:	0.1848	0.1142	0.1147	0.0576	0.1157	0.0629	0.0827	0.0147	File: SARA_CdLD_ITRAQ_HILIC31_02.wiff, Sample: SARA_CdLD_ITRAQ_HILIC31_02 (sample number 1), Elution: 72.329 min, Period: 1, Cycle(s): 2415 (Experiment 2)	ESAESLALSEGKEAYAIIK%iTRAQ_8plex_Nterm::::::::::::iTRAQ_8plex_K:::::::iTRAQ_8plex_K:%sample_0%cmpd_2986
11726	tr|A3IPY0|A3IPY0_9CHRO	ESAESLALSEGKEAYAIIK	4	5.3384	1.125e-06	1	731.133	1	iTRAQ_8plex_Nterm::::::::::::iTRAQ_8plex_K:::::::iTRAQ_8plex_K:	0.0569	0.0714	0.0191	0.0048	0.0627	0.0339	0.0729	0.0441	File: SARA_CdLD_ITRAQ_HILIC315.wiff, Sample: SARA_CdLD_ITRAQ_HILIC315 (sample number 1), Elution: 72.338 min, Period: 1, Cycle(s): 2720 (Experiment 2)	ESAESLALSEGKEAYAIIK%iTRAQ_8plex_Nterm::::::::::::iTRAQ_8plex_K:::::::iTRAQ_8plex_K:%sample_0%cmpd_11174
11726	tr|A3IU26|A3IU26_9CHRO	SVASSLDK	2	6.2185	1.405e-08	1	707.893	0	iTRAQ_8plex_Nterm::::::::iTRAQ_8plex_K:	0.1374	0.0952	0.2915	0.336	0.6942	0.5422	0.2382	0.2256	File: SARA_CdLD_ITRAQ_HILIC305.wiff, Sample: SARA_CdLD_ITRAQ_HILIC305 (sample number 1), Elution: 43.03 min, Period: 1, Cycle(s): 1896 (Experiment 3)	SVASSLDK%iTRAQ_8plex_Nterm::::::::iTRAQ_8plex_K:%sample_0%cmpd_9744
11726	tr|A3IU26|A3IU26_9CHRO	SVASSLDK	2	5.18721	5.977e-06	1	707.893	0	iTRAQ_8plex_Nterm::::::::iTRAQ_8plex_K:	0.1042	0.0333	0.2151	0.2304	0.5448	0.3776	0.2042	0.1814	File: SARA_CdLD_ITRAQ_HILIC305_02.wiff, Sample: SARA_CdLD_ITRAQ_HILIC305_02 (sample number 1), Elution: 41.688 min, Period: 1, Cycle(s): 1841 (Experiment 3)	SVASSLDK%iTRAQ_8plex_Nterm::::::::iTRAQ_8plex_K:%sample_0%cmpd_10300
11726	tr|A3IU26|A3IU26_9CHRO	DRLDQIQDSLTTEIR	2	6.78787	1.252e-10	1	1054.05	1	iTRAQ_8plex_Nterm::::::::::::::::		0.0095	0.0239	0.0336	0.0579	0.0387	0.0146	0.0147	File: SARA_CdLD_ITRAQ_HILIC30_02.wiff, Sample: SARA_CdLD_ITRAQ_HILIC30_02 (sample number 1), Elution: 62.438 min, Period: 1, Cycle(s): 2157 (Experiment 2)	DRLDQIQDSLTTEIR%iTRAQ_8plex_Nterm::::::::::::::::%sample_0%cmpd_1785
11726	tr|A3IU26|A3IU26_9CHRO	ASLESESNEE	2	5.13233	3.005e-06	1	699.81	0	iTRAQ_8plex_Nterm:::::::::::	0.0237	0.0286	0.3059	0.0816	0.1061	0.0581	0.1215	0.0833	File: SARA_CdLD_ITRAQ_HILIC32_02.wiff, Sample: SARA_CdLD_ITRAQ_HILIC32_02 (sample number 1), Elution: 38.928 min, Period: 1, Cycle(s): 1835 (Experiment 2)	ASLESESNEE%iTRAQ_8plex_Nterm:::::::::::%sample_0%cmpd_3614
11726	tr|A3IU26|A3IU26_9CHRO	ASLESESNEE	2	5.42592	8.072e-07	1	699.821	0	iTRAQ_8plex_Nterm:::::::::::	0.0616	0.0476	0.2963	0.1056	0.2218	0.184	0.0972	0.0539	File: SARA_CdLD_ITRAQ_HILIC32.wiff, Sample: SARA_CdLD_ITRAQ_HILIC32 (sample number 1), Elution: 40.34 min, Period: 1, Cycle(s): 1903 (Experiment 3)	ASLESESNEE%iTRAQ_8plex_Nterm:::::::::::%sample_0%cmpd_3157
11726	tr|A3IU26|A3IU26_9CHRO	DRLDQIQDSLTTEIR	2	6.52495	7.143e-10	1	1054.04	1	iTRAQ_8plex_Nterm::::::::::::::::		0.0048	0.0382	0.048	0.0964	0.0775	0.0194	0.0245	File: SARA_CdLD_ITRAQ_HILIC30.wiff, Sample: SARA_CdLD_ITRAQ_HILIC30 (sample number 1), Elution: 64.375 min, Period: 1, Cycle(s): 2185 (Experiment 2)	DRLDQIQDSLTTEIR%iTRAQ_8plex_Nterm::::::::::::::::%sample_0%cmpd_1222
11726	tr|A3IU26|A3IU26_9CHRO	DRLDQIQDSLTTEIR	3	5.06772	4.429e-06	1	703.042	1	iTRAQ_8plex_Nterm::::::::::::::::	0.019	0.0238	0.1004	0.0912	0.1061	0.1307	0.0875	0.0686	File: SARA_CdLD_ITRAQ_HILIC30.wiff, Sample: SARA_CdLD_ITRAQ_HILIC30 (sample number 1), Elution: 64.955 min, Period: 1, Cycle(s): 2195 (Experiment 2)	DRLDQIQDSLTTEIR%iTRAQ_8plex_Nterm::::::::::::::::%sample_0%cmpd_1230
11726	tr|A3IMY5|A3IMY5_9CHRO	ALAEGETDGIAK	3	7.55035	6.077e-13	1	594.985	0	iTRAQ_8plex_Nterm::::::::::::iTRAQ_8plex_K:	0.1421	0.1856	0.2915	0.1152	0.241	0.1888	0.2966	0.2598	File: SARA_CdLD_ITRAQ_HILIC305_02.wiff, Sample: SARA_CdLD_ITRAQ_HILIC305_02 (sample number 1), Elution: 47.545 to 47.664 min, Period: 1, Cycle(s): 1891-1892 (Experiment 2)	ALAEGETDGIAK%iTRAQ_8plex_Nterm::::::::::::iTRAQ_8plex_K:%sample_0%cmpd_10380
11726	tr|A3IMY5|A3IMY5_9CHRO	ALAEGETDGIAK	3	6.99786	3.639e-11	1	594.985	0	iTRAQ_8plex_Nterm::::::::::::iTRAQ_8plex_K:	0.109	0.1475	0.2963	0.1728	0.2796	0.121	0.316	0.2794	File: SARA_CdLD_ITRAQ_HILIC305.wiff, Sample: SARA_CdLD_ITRAQ_HILIC305 (sample number 1), Elution: 48.648 to 48.887 min, Period: 1, Cycle(s): 1944, 1946 (Experiment 2)	ALAEGETDGIAK%iTRAQ_8plex_Nterm::::::::::::iTRAQ_8plex_K:%sample_0%cmpd_9824
11726	tr|A3IMY5|A3IMY5_9CHRO	VSVLTDDGEK	3	5.60292	3.899e-07	1	557.635	0	iTRAQ_8plex_Nterm::::::::::iTRAQ_8plex_K:	0.1611	0.1808	0.5879	0.528	0.7569	0.7746	0.6273	0.505	File: SARA_CdLD_ITRAQ_HILIC295.wiff, Sample: SARA_CdLD_ITRAQ_HILIC295 (sample number 1), Elution: 51.744 to 53.773 min, Period: 1, Cycle(s): 1908, 1916, 1925 (Experiment 2)	VSVLTDDGEK%iTRAQ_8plex_Nterm::::::::::iTRAQ_8plex_K:%sample_0%cmpd_9151
11726	tr|A3IMY5|A3IMY5_9CHRO	ELGEKEGFEVATVK	3	5.21294	2.138e-06	1	816.76	1	iTRAQ_8plex_Nterm:::::iTRAQ_8plex_K:::::::::iTRAQ_8plex_K:	0.1232	0.1475	0.1673	0.1776	0.1495	0.1646	0.1604	0.152	File: SARA_CdLD_ITRAQ_HILIC335.wiff, Sample: SARA_CdLD_ITRAQ_HILIC335 (sample number 1), Elution: 54.88 min, Period: 1, Cycle(s): 2007 (Experiment 3)	ELGEKEGFEVATVK%iTRAQ_8plex_Nterm:::::iTRAQ_8plex_K:::::::::iTRAQ_8plex_K:%sample_0%cmpd_12920
[truncated: 518 more rows]

## Sheet: False positive peptides
AC	sequence	charge	zscore	pvalue	is selected	moz	miss. cleav.	modif	113.1	114.1	115.1	116.1	117.1	118.1	119.1	121.1	spectra descr.	pm key
[truncated: 6 more rows]

[truncated: 4 more sheets: Functional categories (all IDs), Quantifications, Significant changes, Cluster analysis]
