# Supplementary material for: Differential proteomes of the cyanobacterium Cyanothece sp. CCY 0110 upon exposure to heavy metals
Source: Data Brief. 2015 May 22;4:152–8. doi: 10.1016/j.dib.2015.04.015 (PMC4510382; doi:10.1016/j.dib.2015.04.015)
Supplement: Supplementary file 3 — Supplementary material [file mmc3.xlsx]

## Sheet: Table quants
			iTRAQ study 1 (Cu2+)				iTRAQ study 2 (Cd2+)
Gene names	Entry	Protein names	10d/control	20d/control	acute/control	cluster	10d/control	20d/control	acute/control	cluster
Photosynthesis
CY0110_18357	A3IJ03	Phycocyanin a subunit	1	1	1	A1	0.378396	0.205795	0.584143	B2
CY0110_18322	A3IIZ6	Phycocyanin b subunit	1	1	1.88277	B1	0.474507	0.296898	1	B2
CY0110_18472	A3IJ26	Phycocyanin associated linker protein	1	1	1	A1	1	1	1	A2
CY0110_24111	A3ILQ6	Phycobilisome core component	1	1	1	A1	1	1	1	A2
CY0110_24691	A3IMR4	Phycobilisome LCM core-membrane linker polypeptide	0.340321	0.315984	1	D1	0.238725	0.11255	1	B2
CY0110_04066	A3IT83	Phycobilisome rod-core linker polypeptide CpcG	0.362075	0.469085	1	D1	0.482173	0.226528	1	B2
CY0110_24151	A3ILR4	Allophycocyanin-B	0.512787	1	0.343993	C1	0.479505	0.408155	1	B2
CY0110_30568	A3ITK1	Allophycocyanin b chain	0.449913	1	1	A1	0.610189	0.482795	1	B2
CY0110_30573	A3ITK2	Allophycocyanin a chain	1	1	1	A1	0.408967	0.214188	1	B2
CY0110_10187	A3IGZ4	Photosystem I subunit II	1	1	1	A1	1	1	1	A2
CY0110_05462	A3IQ52	Photosystem I subunit III	1	1	4.11763	B1	1	1	1	A2
psaC CY0110_30091	A3IRR7	Photosystem I iron-sulfur center (EC 1.97.1.12) (9 kDa polypeptide) (PSI-C) (Photosystem I subunit VII) (PsaC)	1	1	9.58167	B1	1	1	1	A2
psaA CY0110_22961	A3IYL1	Photosystem I P700 chlorophyll a apoprotein A1 (EC 1.97.1.12) (PsaA)	1	1	2.75395	B1	1	1	1	A2
CY0110_27670	A3IR74	Photosystem I reaction center protein subunit XI	1	1	1	A1
psbU CY0110_00665	A3INE8	Photosystem II 12 kDa extrinsic protein (PS II complex 12 kDa extrinsic protein) (PSII-U)	1	1	1.9426	B1	1	1	1	A2
CY0110_14033	A3IUE0	Photosystem II manganese-stabilizing polypeptide	1	1	1	A1	1	1	1	A2
CY0110_00055	A3IN26	Ferredoxin, 2Fe-2S	1	1	0.228168	C1	1	1	1	A2
CY0110_28804	A3ISY1	Ferredoxin--NADP reductase (EC 1.18.1.2)	0.447913	0.113529	0.0362381	E1	1	0.407593	1	B2
petA CY0110_29464	A3INI8	Apocytochrome f	1	1	1	A1
CY0110_28324	A3IMH3	Plastocyanin	1	1	2.40505	B1	0.299132	0.280863	0.346201	B2
atpA CY0110_17952	A3IIS2	ATP synthase subunit alpha (EC 3.6.3.14) (ATP synthase F1 sector subunit alpha) (F-ATPase subunit alpha)	1	1	2.222	B1	1	1	1	A2
atpD atpB CY0110_22292	A3IL04	ATP synthase subunit beta (EC 3.6.3.14) (ATP synthase F1 sector subunit beta) (F-ATPase subunit beta)	1	1	1.75044	B1	1	1	1	A2
atpC CY0110_22287	A3IL03	ATP synthase epsilon chain (ATP synthase F1 sector epsilon subunit) (F-ATPase epsilon subunit)	1	1	1	A1	1	1	1	A2
CO2 fixation and carbohydrate metabolism
Calvin cycle
rbcL cbbL CY0110_00450	A3INA5	Ribulose bisphosphate carboxylase large chain (RuBisCO large subunit) (EC 4.1.1.39)	0.466561	0.426962	0.317402	E1	1	0.38612	1	B2
CY0110_00460	A3INA7	Ribulose bisphosphate carboxylase small subunit	1	1	1	A1
CY0110_28799	A3ISY0	Phosphoribulokinase (EC 2.7.1.19)	1	1	1	A1	1	1	1	A2
CY0110_19142	A3IJG0	D-fructose 1,6-bisphosphatase class 2/sedoheptulose 1,7-bisphosphatase (FBPase class 2/SBPase) (EC 3.1.3.11) (EC 3.1.3.37)	1	1	1	A1	1	1	1	A2
fbp CY0110_03914	A3IKJ6	Fructose-1,6-bisphosphatase class 1 (FBPase class 1) (EC 3.1.3.11) (D-fructose-1,6-bisphosphate 1-phosphohydrolase class 1)	1	1	1	A1	1	1	1	A2
Calvin Cycle and OPP
rpiA CY0110_11322	A3IQD5	Ribose-5-phosphate isomerase A (EC 5.3.1.6) (Phosphoriboisomerase A)	1	1	1	A1	1	1	1	A2
CY0110_15450	A3IWF5	Ribulose-phosphate 3-epimerase (EC 5.1.3.1)	1	1	1	A1	1	1	1	A2
CY0110_08541	A3IVD2	Transketolase (EC 2.2.1.1)	1	1	0.304464	C1	1	1	1	A2
CY0110_13908	A3IUB5	Probable phosphoketolase (EC 4.1.2.-)	1	1	1	A1	1	1	1	A2
OPP
CY0110_03944	A3IKK2	6-phosphogluconate dehydrogenase, decarboxylating (EC 1.1.1.44)	1	1	1	A1	1	1	1	A2
CY0110_02214	A3IM46	6-phosphogluconate dehydrogenase, NAD-binding protein					1	1	1	A2
zwf CY0110_20855	A3IU58	Glucose-6-phosphate 1-dehydrogenase (G6PD) (EC 1.1.1.49)					1	1	1	A2
tal CY0110_27069	A3IVQ0	Transaldolase (EC 2.2.1.2)					1	1	1	A2
CY0110_23056	A3IWX0	6-phosphogluconolactonase					1	1	1	A2
CY0110_20860	A3IU59	OxPPCycle protein					1	1	1	A2
Calvin Cycle, OPP and Glycolysis
CY0110_13067	A3IQZ4	Fructose-bisphosphate aldolase	1	1	1	A1	0.491222	0.34882	0.537296	B2
CY0110_22732	A3IL92	Fructose-bisphosphate aldolase (EC 4.1.2.13)					1	1	1	A2
OPP and Glycolysis
pgi CY0110_00135	A3IN42	Glucose-6-phosphate isomerase (GPI) (EC 5.3.1.9) (Phosphoglucose isomerase) (Phosphohexose isomerase)	1	1	1	A1	1	1.70057	1	A2
Glycolysis
eno CY0110_23706	A3ILH5	Enolase (EC 4.2.1.11) (2-phospho-D-glycerate hydro-lyase) (2-phosphoglycerate dehydratase)	1	1	1	A1	1	1	1	C2
tpiA CY0110_26218	A3IPC8	Triosephosphate isomerase (TIM) (EC 5.3.1.1) (Triose-phosphate isomerase)	1	1	1	A1	1	1	1	A2
pgk CY0110_12707	A3IQS2	Phosphoglycerate kinase (EC 2.7.2.3)	1	1	0.164155	C1	0.393482	0.429069	0.514476	B2
CY0110_08156	A3ISB6	Glyceraldehyde-3-phosphate dehydrogenase (EC 1.2.1.12)	1	1	0.245848	C1	1	1	1	A2
CY0110_13918	A3IUB7	Glyceraldehyde-3-phosphate dehydrogenase					1	1	1	A2
TCA cycle
CY0110_04106	A3IT91	Isocitrate dehydrogenase [NADP] (EC 1.1.1.42)					1	1	1	A2
Glycogen and statch metabolism
CY0110_24626	A3IMQ1	Phosphoglucomutase (EC 5.4.2.2)	1.49763	1.38815	1	A1	1	1	1	A2
CY0110_20088	A3ISG3	Phosphoglucomutase/phosphomannomutase	1	1	1	A1	1	1	1	A2
glgC CY0110_12072	A3IWM1	Glucose-1-phosphate adenylyltransferase (EC 2.7.7.27) (ADP-glucose pyrophosphorylase) (ADP-glucose synthase)	1	1	1	A1	1	1	1	A2
glgC CY0110_11517	A3IQH4	Glucose-1-phosphate adenylyltransferase (EC 2.7.7.27)	1	1	1	A1
glgB CY0110_29634	A3INM2	1,4-alpha-glucan branching enzyme GlgB (EC 2.4.1.18) (1,4-alpha-D-glucan:1,4-alpha-D-glucan 6-glucosyl-transferase) (Alpha-(1->4)-glucan branching enzyme) (Glycogen branching enzyme)					1	1	1	A2
glpK CY0110_23191	A3IUW3	Glycerol kinase (EC 2.7.1.30) (ATP:glycerol 3-phosphotransferase) (Glycerokinase)					1	1	1	A2
CY0110_09837	A3IGS4	Alpha,alpha-trehalose-phosphate synthase	1	1	1	A1	1	1	1	A2
CY0110_23961	A3ILM6	Secreted alpha-amylase					1	1	1	A2
Others
CY0110_09922	A3IGU1	Carbon dioxide concentrating mechanism protein CcmK	1	1	1	A1	1	1	1	A2
CY0110_13366	A3IPM2	Carbon dioxide concentrating mechanism protein CcmM	1	1	1	A1	1	1	1	A2
CY0110_13381	A3IPM5	Carbon dioxide concentrating mechanism protein CcmK	1	1	1	A1
CY0110_13751	A3IPU9	Sodium-dependent bicarbonate transporter	1	1	1	A1	0.358076	0.107445	0.147587	B2
CY0110_12362	A3IXW0	Bicarbonate transporter	1	1	1	A1
glmS CY0110_07649	A3IP15	Glutamine--fructose-6-phosphate aminotransferase [isomerizing] (EC 2.6.1.16) (D-fructose-6-phosphate amidotransferase) (GFAT) (Glucosamine-6-phosphate synthase) (Hexosephosphate aminotransferase) (L-glutamine--D-fructose-6-phosphate amidotransferase)					1	1	1	A2
hemL CY0110_21355	A3IRH5	Glutamate-1-semialdehyde 2,1-aminomutase (GSA) (EC 5.4.3.8) (Glutamate-1-semialdehyde aminotransferase)					1	1	1	A2
acsA CY0110_04443	A3ITE5	Acetyl-coenzyme A synthetase (AcCoA synthetase) (Acs) (EC 6.2.1.1) (Acetate--CoA ligase) (Acyl-activating enzyme)	1	1	1	A1	1	1	1	A2
fcl CY0110_29109	A3IUR6	GDP-L-fucose synthase (EC 1.1.1.271) (GDP-4-keto-6-deoxy-D-mannose-3,5-epimerase-4-reductase)	1	1	1	A1	1	1	1	A2
CY0110_05727	A3IQA5	Uncharacterized protein	1	1	1	A1
CY0110_08311	A3ISE7	Uncharacterized protein	1	1	1	A1
CY0110_17642	A3IIL0	Uncharacterized protein					1	1	1	A2
CY0110_12982	A3IQX7	Uncharacterized protein					1	1	1	A2
Nitrogen and amino acid metabolism
CY0110_09196	A3IVG2	Glutamine synthetase (EC 6.3.1.2)	1	1	1	A1	1.76865	2.75232	1	C2
CY0110_30376	A3IRX4	Nitrogen regulatory protein P-II (GlnB, GlnK)	1	1	1	A1
ahcY CY0110_21732	A3IKP2	Adenosylhomocysteinase (EC 3.3.1.1) (S-adenosyl-L-homocysteine hydrolase)	1	1.27983	1	A1	1	1	1	A2
CY0110_22337	A3IL13	3-deoxy-7-phosphoheptulonate synthase (EC 2.5.1.54)	1	1	1	A1	1	1	1	A2
dapL CY0110_29679	A3INN1	LL-diaminopimelate aminotransferase (DAP-AT) (DAP-aminotransferase) (LL-DAP-aminotransferase) (EC 2.6.1.83)	1	1	1	A1	1	1	1	A2
phhB CY0110_13226	A3IPJ4	Putative pterin-4-alpha-carbinolamine dehydratase (PHS) (EC 4.2.1.96) (4-alpha-hydroxy-tetrahydropterin dehydratase) (Pterin carbinolamine dehydratase)	1	1	1	A1	1	1	1	A2
purA CY0110_12717	A3IQS4	Adenylosuccinate synthetase (AMPSase) (AdSS) (EC 6.3.4.4) (IMP--aspartate ligase)	1	1	1	A1	1	1	1	A2
CY0110_30693	A3ITM6	Periplasmic binding protein of ABC transporter for natural amino acids	1	1	1	A1	1	1	1	A2
CY0110_23296	A3IUY4	Ornithine carbamoyltransferase (OTCase) (EC 2.1.3.3)	1	1	1	A1	1	1	1	A2
argG CY0110_26959	A3IYI3	Argininosuccinate synthase (EC 6.3.4.5) (Citrulline--aspartate ligase)	1	1	0.273332	A1	1	1	1	A2
CY0110_03499	A3IKB3	Aspartokinase (EC 2.7.2.4)					1	1	1	A2
purL CY0110_23631	A3ILG0	Phosphoribosylformylglycinamidine synthase 2 (EC 6.3.5.3) (Phosphoribosylformylglycinamidine synthase II)					1	1	1	A2
CY0110_24101	A3ILQ4	Beta-ureidopropionase					1	1	1	A2
hisG CY0110_28049	A3IMB8	ATP phosphoribosyltransferase (ATP-PRT) (ATP-PRTase) (EC 2.4.2.17)					1	1	1	A2
CY0110_25888	A3IP62	Phosphoglycerate dehydrogenase					1	1	1	A2
argD CY0110_05627	A3IQ85	Acetylornithine aminotransferase (ACOAT) (EC 2.6.1.11)					1	1	1	A2
carB CY0110_27455	A3IR31	Carbamoyl-phosphate synthase large chain (EC 6.3.5.5) (Carbamoyl-phosphate synthetase ammonia chain)					1	1	1	A2
ilvC CY0110_25596	A3IRL9	Ketol-acid reductoisomerase (EC 1.1.1.86) (Acetohydroxy-acid isomeroreductase) (Alpha-keto-beta-hydroxylacyl reductoisomerase)					1	1	1	A2
argJ CY0110_26742	A3ISS4	Arginine biosynthesis bifunctional protein ArgJ					1	1	1	A2
CY0110_06834	A3IWD3	5-methyltetrahydrofolate--homocysteine methyltransferase					1	1	1	A2
CY0110_22879	A3IX82	Aspartate aminotransferase (EC 2.6.1.1)					1	1	1	A2
Cell redox homeostasis
CY0110_00265	A3IN68	Superoxide dismutase (EC 1.15.1.1)	1	1	2.64408	B1	1	1	1	A2
katG CY0110_25833	A3IP51	Catalase-peroxidase (CP) (EC 1.11.1.21) (Peroxidase/catalase)					1	1	1	A2
CY0110_05412	A3IQ42	Ferritin and Dps	1	1	1	A1	1	1.25226	1	A2
CY0110_08886	A3IW63	Ferritin and Dps	1	1	1	A1	1	0.40125	1	B2
CY0110_25046	A3IMY5	Dihydrolipoyl dehydrogenase (EC 1.8.1.4)	1	1	1	A1	1	1	1	A2
CY0110_08536	A3IVD1	Glutathione reductase	1	1	1	A1	1	1	1	A2
CY0110_08866	A3IW59	Thioredoxin	1	1	1	A1	1	1	1	A2
CY0110_08601	A3IZ92	Thioredoxin	1	1	3.83862	B1	1	1	1	A2
CY0110_06889	A3IZ81	Rehydrin	0.471887	0.292194	0.136052	E1	0.36519	0.40442	0.229828	F2
CY0110_27049	A3IVP6	Uncharacterized protein	1	1	1	A1	1	1	1	A2
CY0110_11922	A3IXH8	Antioxidant, AhpC/Tsa family protein					1	1	1	A2
CY0110_21350	A3IRH4	Methionine sulfoxide reductase B (EC 1.8.4.11)					1	1	1	A2
Stress response
CY0110_20068	A3ISF9	Tellurium resistance protein terD	1	1	1	A1	1	1	1	A2
CY0110_20078	A3ISG1	Tellurium resistance protein terE					1	1	1	A2
CY0110_21602	A3IY85	DNA protection during starvation conditions	1	1	1	A1	1	1	1	A2
CY0110_15270	A3IYG1	Uncharacterized protein	1	1	1	A1	1	1	1	A2
Protein folding and chaperones
groL groEL CY0110_17702	A3IIM2	60 kDa chaperonin (GroEL protein) (Protein Cpn60)	1.3528	1	0.36016	C1	1	1	1	A2
groL groEL CY0110_06524	A3IYB7	60 kDa chaperonin (GroEL protein) (Protein Cpn60)	1.52209	1	0.3895	C1	1	1.22254	1.53238	E2
groS groES CY0110_06529	A3IYB8	10 kDa chaperonin (GroES protein) (Protein Cpn10)	2.74244	1.45418	7.18165	F1	1	1	1	A2
dnaK CY0110_25571	A3IRL4	Chaperone protein DnaK (HSP70) (Heat shock 70 kDa protein) (Heat shock protein 70)	1.3413	1	1	A1	1	1	1.32667	D2
tig CY0110_30553	A3ITJ8	Trigger factor (TF) (EC 5.2.1.8) (PPIase)	1	1	1	A1	1	1	1	A2
CY0110_24456	A3IV81	Peptidyl-prolyl cis-trans isomerase B	1	1	1	A1	1	1	1	A2
CY0110_22874	A3IX81	Peptidyl-prolyl cis-trans isomerase (EC 5.2.1.8)	1	1	1	A1	1	1	1	A2
CY0110_19697	A3IJS1	Peptidyl-prolyl cis-trans isomerase (EC 5.2.1.8)					1	1	1	A2
CY0110_29944	A3INT4	Uncharacterized protein	1	1	2.34845	B1	1	1	1	A2
Proteases and peptidases
CY0110_28039	A3IMB6	ATP-dependent Clp protease regulatory subunit	1	1	1	A1	1	1	1	A2
clpP CY0110_13561	A3IPR1	ATP-dependent Clp protease proteolytic subunit (EC 3.4.21.92) (Endopeptidase Clp)	1	1	1	A1	1	1	1	A2
clpP CY0110_13556	A3IPR0	ATP-dependent Clp protease proteolytic subunit (EC 3.4.21.92) (Endopeptidase Clp)					1	1	1	A2
clpP CY0110_07214	A3IU92	ATP-dependent Clp protease proteolytic subunit (EC 3.4.21.92) (Endopeptidase Clp)					1	1	1	A2
CY0110_05884	A3ITP0	Peptidase M61	1	1	1	A1	1	1	1	A2
CY0110_12252	A3IVU5	Peptidase M16-like protein	1	1	1	A1	1	1	1	A2
CY0110_28244	A3IMF7	Peptidase S8 and S53, subtilisin, kexin, sedolisin					1	1	1	A2
CY0110_18827	A3IJ97	Protease	1	1	1	A1
CY0110_13201	A3IPI9	Carboxyl-terminal protease	1	1	2.34368	B1
pepA CY0110_05782	A3IQB6	Probable cytosol aminopeptidase (EC 3.4.11.1) (Leucine aminopeptidase) (Leucyl aminopeptidase)	1	1	1	A1	1	1.90331	1	A2
CY0110_06844	A3IZ72	Aminopeptidase (Fragment)					1	1	1	A2
Metal metabolism
CY0110_02244	A3IM52	Arsenate reductase					1	1	1	A2
CY0110_00210	A3IN57	Molybdopterin converting factor, subunit 2					1	1	1	A2
CY0110_13696	A3IPT8	Iron transport protein	1	1	4.199	B1	1	1	1	A2
CY0110_10262	A3IH09	Uncharacterized protein	1.70926	1	1	A1	1	1	1	A2
Nucleotide sugar metabolism
ndk CY0110_09525	A3IYQ9	Nucleoside diphosphate kinase (NDK) (NDP kinase) (EC 2.7.4.6) (Nucleoside-2-P kinase)	1	1	1	A1	1	1	1	A2
CY0110_10752	A3IHA7	UDP-glucose/GDP-mannose dehydrogenase	1	1	1	A1
CY0110_09992	A3IGV5	3-beta hydroxysteroid dehydrogenase/isomerase					1	1	1	A2
CY0110_07744	A3IP34	Perosamine synthetase					1	1	1	A2
Fatty acid metabolism
acpP CY0110_25176	A3IN11	Acyl carrier protein (ACP)	1	1	1	A1	1	1	1	A2
CY0110_25601	A3IRM0	Biotin carboxyl carrier protein of acetyl-CoA carboxylase	1	1	1	A1	1	1	1	A2
CY0110_09076	A3IVD8	Long-chain-fatty-acid CoA ligase					1.6317	3.07167	1	C2
Lipid metabolism
CY0110_04413	A3ITD9	Glycerophosphoryl diester phosphodiesterase	1	1	4.22107	B1	1	1	1	A2
CY0110_26128	A3IPB0	Putative secreted protein	1	1	1	A1	1	1	1	A2
Sulphur metabolism
CY0110_16477	A3IHX7	Arylsulfatase	1	1	2.31267	B1	1	1	1	A2
sat CY0110_15470	A3IWF9	Sulfate adenylyltransferase (EC 2.7.7.4) (ATP-sulfurylase) (Sulfate adenylate transferase)	1	1	1	A1	1	1	1	A2
CY0110_10897	A3IZG7	Sulfite reductase, ferredoxin dependent	1	1	1	A1	1	1	1	A2
CY0110_02919	A3IJZ7	Sulfatase	1	1	1	A1
Phosphate metabolism
CY0110_12287	A3IVV2	Phosphate ABC transporter periplasmic phosphate-binding protein	1	1	1	A1	1	1	1	A2
CY0110_02657	A3IY97	Phosphate-binding protein	1	1	1	A1
CY0110_00605	A3IND6	Alkaline phosphatase	1	1	1	A1
CY0110_01954	A3ILZ4	Phosphorylase (EC 2.4.1.1)					1	1	1	A2
Oxidoreductases
fabG CY0110_09982	A3IGV3	3-ketoacyl-(Acyl-carrier-protein) reductase (EC 1.1.1.100)	1	1	1	A1	1	2.30037	1	A2
CY0110_10032	A3IGW3	Membrane protein	1	1	1	A1	1	1	1	A2
CY0110_10607	A3IH78	Xenobiotic reductase B	1	1	1	A1	1	1	1	A2
CY0110_11442	A3IQF9	Probable oxidoreductase	1	1	1	A1	1	1	1	A2
CY0110_21280	A3IRG0	DsrE/DsrF family oxidoreductase family protein	1	1	1	A1	1	1	1	A2
CY0110_30618	A3ITL1	Succinate-semialdehyde dehydrogenase	1	1	1	A1	1	1	1	A2
CY0110_06294	A3IUI6	Uncharacterized protein	1	1	1	A1	1	1	1	A2
CY0110_02737	A3IZY6	Ferredoxin-thioredoxin reductase, catalytic chain (FTR-C) (EC 1.8.7.2) (Ferredoxin-thioredoxin reductase subunit B)	1	1	1	A1	1	1	1	A2
CY0110_10242	A3IH05	Uncharacterized protein	1	1	1	A1
CY0110_10357	A3IH28	Uncharacterized protein					1	1	1	A2
nirA CY0110_23451	A3ILC4	Ferredoxin-nitrite reductase (EC 1.7.7.1)					1	1	1	A2
CY0110_07324	A3INV0	Uncharacterized protein					1	1	1	A2
CY0110_11432	A3IQF7	Short-chain dehydrogenase/reductase SDR					1	1	1	A2
ndhI CY0110_28754	A3ISX1	NAD(P)H-quinone oxidoreductase subunit I (EC 1.6.5.-) (NAD(P)H dehydrogenase I subunit I) (NDH-1 subunit I)					1	1	1	A2
CY0110_06349	A3IUJ7	Oxidoreductase					1	1	1	A2
Other hydrolases
CY0110_16937	A3II69	Dienelactone hydrolase	1	1	1	A1	1	1	1	A2
CY0110_05102	A3IPY0	Molybdenum-pterin binding protein	0.315157	1	1	A1	0.356648	0.428476	1	B2
gloB CY0110_23571	A3ILE8	Hydroxyacylglutathione hydrolase (EC 3.1.2.6) (Glyoxalase II)					1	1	1	A2
CY0110_04893	A3IT71	Flavoprotein					1	1	1	A2
comB CY0110_08836	A3IW53	2-phosphosulfolactate phosphatase (EC 3.1.3.71)					1	1	1	A2
Nucleotide metabolism
adk CY0110_05317	A3IQ23	Adenylate kinase (AK) (EC 2.7.4.3) (ATP-AMP transphosphorylase) (ATP:AMP phosphotransferase) (Adenylate monophosphate kinase)					1	1	1	A2
CY0110_02517	A3IX46	Histidine triad (HIT) protein					1	1	1	A2
CY0110_02707	A3IYA7	Adenylosuccinate lyase (EC 4.3.2.2)					1	1	1	A2
CY0110_04373	A3IYT2	5'-nucleotidase					1	1	1	A2
Signal transduction
CY0110_13426	A3IPN4	Signal Transduction Histidine Kinase (STHK), LytS	1	1	1	A1	1	1	1	A2
DNA binding
CY0110_26692	A3ISR4	Nucleoid-associated protein CY0110_26692	1	1	1	A1	1	1	1	A2
gyrB CY0110_00735	A3IWP4	DNA gyrase subunit B (EC 5.99.1.3)					1	1	1	A2
CY0110_14330	A3IYY9	Histone-like DNA-binding protein					1	1	1	A2
RNA binding/processing
CY0110_09972	A3IGV1	RNA-binding region RNP-1	1	1	1	A1	1	1	0.250791	A2
CY0110_05577	A3IQ75	RNA-binding region RNP-1	1	1	2.55918	B1	1	1	1	A2
pnp CY0110_27944	A3IXQ9	Polyribonucleotide nucleotidyltransferase (EC 2.7.7.8) (Polynucleotide phosphorylase)	1	1	0.249888	C1	1	1	1	A2
CY0110_04648	A3IT22	Uncharacterized protein					1	1	1	A2
Transcription
CY0110_09565	A3IYR7	Two Component Transcriptional Regulator, LuxR family protein	1	1	1	A1
CY0110_23411	A3ILB6	Cold shock protein	1	1	1	A1	1	1	1	A2
rpoA CY0110_05342	A3IQ28	DNA-directed RNA polymerase subunit alpha (RNAP subunit alpha) (EC 2.7.7.6) (RNA polymerase subunit alpha) (Transcriptase subunit alpha)	1	1	1	A1	1	1	1	A2
CY0110_19427	A3IJL7	DNA-directed RNA polymerase (EC 2.7.7.6)					1	1	1	A2
CY0110_12462	A3IY03	DNA-directed RNA polymerase (EC 2.7.7.6)					1	1	1	A2
CY0110_29799	A3INQ5	mRNA interferase (EC 3.1.-.-)					1	1	1	A2
Translation
CY0110_09662	A3IGN9	30S ribosomal protein S1	1	1	1	A1	1	1	1	A2
CY0110_19937	A3IJW9	50S ribosomal protein L20	1	1	1	A1	1	1	1	A2
rplW rpl23 CY0110_05227	A3IQ05	50S ribosomal protein L23	1	1	1	A1	0.476532	0.43808	1	B2
rplB rpl2 CY0110_05232	A3IQ06	50S ribosomal protein L2	1	1	1	A1	1	1	1	A2
rplV rpl22 CY0110_05242	A3IQ08	50S ribosomal protein L22	1	1	1	A1	1	1	1	A2
rpmC rpl29 CY0110_05257	A3IQ11	50S ribosomal protein L29	1	1	1	A1	1	1	1	A2
rpsE rps5 CY0110_05302	A3IQ20	30S ribosomal protein S5	1	1	1	A1	1	1	1	A2
CY0110_05959	A3ITQ5	30S ribosomal protein S1	1	1	1	A1	1	1	1	A2
rplL rpl12 CY0110_09111	A3IVE5	50S ribosomal protein L7/L12	1	1	2.18376	B1	0.440788	0.367171	1	B2
rplA rpl1 CY0110_09121	A3IVE7	50S ribosomal protein L1	1	1	0.174331	C1	1	1	1	A2
rpsB rps2 CY0110_00215	A3IN58	30S ribosomal protein S2	1	1	1	A1	1	1	1	A2
rplI rpl9 CY0110_13771	A3IPV3	50S ribosomal protein L9	1	1	1	A1	1	1	1	A2
rpsM rps13 CY0110_05332	A3IQ26	30S ribosomal protein S13	1	1	1	A1	1	1	1	A2
rpsH rps8 CY0110_05287	A3IQ17	30S ribosomal protein S8	1	1	1	A1
rplM rpl13 CY0110_05357	A3IQ31	50S ribosomal protein L13	1	1	1	A1
rplS rpl19 CY0110_15430	A3IWF1	50S ribosomal protein L19	1	1	1	A1
rpsF rps6 CY0110_10632	A3IH83	30S ribosomal protein S6					1	1	1	A2
rpsO rps15 CY0110_29294	A3INF4	30S ribosomal protein S15					1	1	1	A2
rplX rpl24 CY0110_05272	A3IQ14	50S ribosomal protein L24					1	1	1	A2
rplE rpl5 CY0110_05282	A3IQ16	50S ribosomal protein L5					1	1	1	A2
rplJ rpl10 CY0110_09116	A3IVE6	50S ribosomal protein L10					1	1	1	A2
rplU rpl21 CY0110_07921	A3IW89	50S ribosomal protein L21					1	1	1	A2
CY0110_30061	A3IRR1	Probable 30S ribosomal protein PSRP-3 (Ycf65-like protein)					1	1	1	A2
frr CY0110_13856	A3IPX0	Ribosome-recycling factor (RRF) (Ribosome-releasing factor)	1	1	1	A1	1	1	1	A2
infA CY0110_05322	A3IQ24	Translation initiation factor IF-1	1	1	1	A1	1	1	1	A2
fliN infB CY0110_24601	A3IMP6	Translation initiation factor IF-2	1	1	1	A1
infC CY0110_14008	A3IUD5	Translation initiation factor IF-3					1	1	1	A2
tsf CY0110_00220	A3IN59	Elongation factor Ts (EF-Ts)	1	1	0.137295	A1	1	1	1	A2
fusA CY0110_20113	A3ISG8	Elongation factor G (EF-G)	1	1	0.243533	C1	1	1	1	A2
tuf CY0110_20238	A3ISJ3	Elongation factor Tu (EF-Tu)	1	1	1	A1	1	1	1	A2
efp CY0110_25606	A3IRM1	Elongation factor P (EF-P)					1	1	1	A2
valS CY0110_22707	A3IL87	Valine--tRNA ligase (EC 6.1.1.9) (Valyl-tRNA synthetase)	1	1	1	A1	1	1	1	A2
pheT CY0110_21677	A3IKN1	Phenylalanine--tRNA ligase beta subunit (EC 6.1.1.20) (Phenylalanyl-tRNA synthetase beta subunit)					1	1	1	A2
proS CY0110_09271	A3IVH7	Proline--tRNA ligase (EC 6.1.1.15) (Prolyl-tRNA synthetase)					1	1	1	A2
gatB CY0110_20475	A3IW12	Aspartyl/glutamyl-tRNA(Asn/Gln) amidotransferase subunit B (Asp/Glu-ADT subunit B) (EC 6.3.5.-)					1	1	1	A2
Other processes
thiC CY0110_19632	A3IJQ8	Phosphomethylpyrimidine synthase (EC 4.1.99.17) (Hydroxymethylpyrimidine phosphate synthase) (Thiamine biosynthesis protein ThiC)					1	1	1	A2
CY0110_02439	A3IM91	Prohibitin					1	1	1	A2
CY0110_00260	A3IN67	Ammonium transport protein					1	1	1	A2
CY0110_29674	A3INN0	Isopenicillin N epimerase					1	1	1	A2
Uncharacterized
CY0110_09677	A3IGP2	Uncharacterized protein	1	1	1	A1	1	0.246314	1	B2
CY0110_10307	A3IH18	Uncharacterized protein	3.14028	1	1	A1	1	1	1	A2
CY0110_17517	A3III5	Uncharacterized protein	2.19132	1.52665	1	A1	1	1	1	A2
CY0110_28079	A3IMC4	CP12 polypeptide	1	1	1	A1	1	1	1	A2
CY0110_23342	A3IMU7	Uncharacterized protein	1	1	1	A1	1	1	1	A2
CY0110_23344	A3IMW3	Uncharacterized protein	1	1	1	A1	3.23552	3.96656	1	C2
CY0110_00385	A3IN92	ThiJ/PfpI	1	1	1	A1	1	1	1	A2
CY0110_00400	A3IN95	Uncharacterized protein	1	1	1	A1	1	1	1	A2
CY0110_29304	A3INF6	Uncharacterized protein	1	1	1	A1	1	1	1	A2
CY0110_29399	A3INH5	Uncharacterized protein	1	1	1.39037	B1	1	1	1	A2
CY0110_29614	A3INL8	UPF0296 protein CY0110_29614	1	1	1	A1	1	1	1	A2
CY0110_29694	A3INN4	Uncharacterized protein	1	1	1	A1	1	1	1	A2
CY0110_07329	A3INV1	Uncharacterized protein	1	1	1	A1	1	1	1	A2
CY0110_13336	A3IPL6	Uncharacterized protein	1	1	1	A1	1	1	1	A2
CY0110_13341	A3IPL7	Uncharacterized protein	1	1	1	A1	1	1	1	A2
CY0110_13346	A3IPL8	Uncharacterized protein	1	1	1	A1	1	1.86896	1	C2
CY0110_13741	A3IPU7	Uncharacterized protein	1	1	1	A1	1	0.300481	0.46646	B2
CY0110_05392	A3IQ38	Uncharacterized protein	1	1	1	A1	1	1.60041	1	C2
CY0110_11437	A3IQF8	Rhodanese-like protein	1.341	1	1.37631	A1	1	1	1	A2
CY0110_11522	A3IQH5	Uncharacterized protein	1	1	1	A1	0.5382	0.646383	1	B2
CY0110_21040	A3IRB2	Uncharacterized protein	1	1	1	A1	1	0.655387	1	B2
CY0110_21330	A3IRH0	Uncharacterized protein	1	1	1	A1	1	1	1	A2
CY0110_21335	A3IRH1	Uncharacterized protein	1	0.361786	0.0915269	C1	0.273909	0.305659	1	B2
CY0110_21370	A3IRH8	CP12 polypeptide	1	1	1	A1	1	1	1	A2
CY0110_30411	A3IRY1	Uncharacterized protein	1	1	3.76093	B1	1	1	1	A2
CY0110_30426	A3IRY4	Uncharacterized protein	1	1	1	A1	1	1	1	A2
CY0110_20695	A3IU26	Uncharacterized protein	1	1	1	A1	1.55859	1	1	A2
CY0110_25211	A3IUK3	Uncharacterized protein	1	1	6.62783	B1	1	1	1	A2
CY0110_23341	A3IUZ3	Uncharacterized protein	1	1	1	A1	1	1	1	A2
CY0110_09081	A3IVD9	Uncharacterized protein	1	1	1	A1	1	1	0.276704	A2
CY0110_23349	A3IVS0	Uncharacterized protein	1	1	1	A1	1	1	1	A2
CY0110_20540	A3IW25	Uncharacterized protein	1	1	0.129448	C1	0.279264	0.262554	1	B2
CY0110_08871	A3IW60	Uncharacterized protein	1	1	1	A1	1	1	1	A2
CY0110_11441	A3IWK8	Rhodanese-like protein	1	1	1	A1	1	1	1	A2
CY0110_08641	A3IWR0	Uncharacterized protein	1	1	1	A1	1	1	1	A2
CY0110_09435	A3IXM5	Uncharacterized protein	1	1	0.251503	C1	0.372951	0.414829	0.468204	B2
CY0110_27909	A3IXQ2	CsbD-like protein	1	1	1	A1	0.421817	1	1	A2
CY0110_06954	A3IYD7	Uncharacterized protein	1	1	1	A1	1	1	1	A2
CY0110_13146	A3IZS7	Uncharacterized protein	1	1	1	A1	1	1	1	A2
CY0110_09692	A3IGP5	Uncharacterized protein	1	1	1	A1
CY0110_17892	A3IIR0	Uncharacterized protein	1	1	1	A1
CY0110_23343	A3IMW0	Uncharacterized protein	1	1	1	A1
CY0110_23345	A3IMX7	Uncharacterized protein	1	1	1	A1
CY0110_07534	A3INZ2	Uncharacterized protein	1	1	1	A1
CY0110_23347	A3IP60	Uncharacterized protein	1	1	1	A1
CY0110_23348	A3IPG1	Uncharacterized protein	1	1	2.50823	B1
CY0110_11438	A3IQG8	Rhodanese-like protein	1	1	1	A1
CY0110_11439	A3IQJ4	Rhodanese-like protein	1	1	1	A1
CY0110_11440	A3IQK2	Rhodanese-like protein	1	1	1	A1
CY0110_23346	A3IRQ3	Uncharacterized protein	1	1	1	A1
CY0110_30431	A3IRY5	Hemerythrin HHE cation binding region	1	1	1	A1
CY0110_04408	A3ITD8	Uncharacterized protein	1	1	1	A1
CY0110_11442	A3IVT1	Rhodanese-like protein	1	1	1	A1
CY0110_11443	A3IVT9	Rhodanese-like protein	1	1	7.37415	B1
CY0110_08696	A3IWS1	Uncharacterized protein	1	1	1	A1
CY0110_10302	A3IH17	Uncharacterized protein					1	1	1	A2
CY0110_17912	A3IIR4	Uncharacterized protein					1	1	1	A2
CY0110_19687	A3IJR9	Uncharacterized protein					1	1	1	A2
CY0110_23496	A3ILD3	Uncharacterized protein					1	1	1	A2
CY0110_23886	A3ILL1	Uncharacterized protein					1	1	1	A2
CY0110_24621	A3IMQ0	Uncharacterized protein					1	1	1	A2
CY0110_24731	A3IMS2	Uncharacterized protein					1	1	1	A2
CY0110_29824	A3INR0	Uncharacterized protein					1	1	1	A2
CY0110_29859	A3INR7	Uncharacterized protein					1	1	1	A2
CY0110_07684	A3IP22	Uncharacterized protein					1	1	1	A2
CY0110_05522	A3IQ64	Uncharacterized protein					1	1	1	A2
CY0110_05812	A3IQC2	Uncharacterized protein					1	1	1	A2
CY0110_11492	A3IQG9	Uncharacterized protein					1	1	1	A2
CY0110_12862	A3IQV3	Uncharacterized protein					1	1	1	A2
CY0110_21060	A3IRB6	Uncharacterized protein					1	1	1	A2
CY0110_21270	A3IRF8	Uncharacterized protein					1	1	1	A2
CY0110_21340	A3IRH2	Uncharacterized protein					1	1	1	A2
CY0110_26512	A3ISM8	Uncharacterized protein					1	1	1	A2
CY0110_04868	A3IT66	Uncharacterized protein					1	1	1	A2
CY0110_05974	A3ITQ8	Uncharacterized protein					1	0.170064	1	B2
CY0110_13963	A3IUC6	Uncharacterized protein					1	1	1	A2
CY0110_27074	A3IVQ1	Uncharacterized protein					1	1	1	A2
CY0110_22904	A3IX87	Uncharacterized protein					1	1	1	A2
CY0110_02822	A3IXF7	Uncharacterized protein					1	1	1	A2
CY0110_15205	A3IYE8	Uncharacterized protein					1	1	1	A2
CY0110_05022	A3IYP9	Uncharacterized protein					1	1	1	A2
